# Supplementary material for: Pan-Genome-Wide Association Study of Serotype 19A Pneumococci Identifies Disease-Associated Genes
Source: Microbiol Spectr. 2023 Jun 26;11(4):e04073-22. doi: 10.1128/spectrum.04073-22 (PMC10433855; doi:10.1128/spectrum.04073-22)
Supplement: Supplemental File 2 — Table S1. Download spectrum.04073-22-s0002.xlsx, XLSX file, 0.2 MB [file spectrum.04073-22-s0002.xlsx]

## Sheet: Table S1
Table S1. Basic information for S. pneumoniae serotype 19A isolates in this study.
Sample_accession	Bioproject	Genbank_assembly_accession	Time-clear	Continent	Age(years)	Health-primary	Health-clear	Source-primary	Source-clear	Disease status	Serotypes	STs	Assembly_level	Contig_l50	Date	Contig_n50	Genome_coverage	Genome_representation	Number_of_component_sequences_wg	Number_of_contigs	Organism_name	Submitter	Total_sequence_length	Total_ungapped_length
SAMN02470769	PRJNA33805	GCA_000174855.1	2001	North America	Missing	pneumococcal hemolytic uremic syndrome	pneumococcal hemolytic uremic syndrome	missing	missing	Disease	19A	320	Contig	19	2009/12/10	35,525	missing	full	127	127	Streptococcus pneumoniae str. Canada MDR_19A (firmicutes)	Ontario Agency for Health Protection and Promotion	2,029,134	2,029,134
SAMN00002223	PRJNA34659	GCA_000196595.1	Missing	missing	Missing	pneumonia/sepsis	pneumonia, sepsis	blood	blood	Disease	19A	320	Complete Genome	missing	2010/6/14	missing	58x	full	missing	missing	Streptococcus pneumoniae TCH8431/19A (firmicutes)	Baylor College of Medicine	2,088,772	2,088,772
SAMN00792663	PRJNA48859	GCA_000212535.2	2006	North America	Missing	bacteremia	bacteraemia	blood	blood	Disease	19A	1339	Contig	2	2011/5/5	553,834	35x	full	8	8	Streptococcus pneumoniae GA47368 (firmicutes)	Institute for Genome Sciences	2,177,227	2,177,227
SAMN00792710	PRJNA48921	GCA_000231985.2	2005	North America	Missing	IPD	IPD	blood	blood	Disease	19A	2344	Contig	2	2011/10/25	437,416	33x	full	7	7	Streptococcus pneumoniae 4027-06 (firmicutes)	Institute for Genome Sciences	2,116,267	2,116,267
SAMN00792765	PRJNA48917	GCA_000232005.2	2005	North America	Missing	IPD	IPD	blood	blood	Disease	19A	2344	Contig	2	2011/10/25	484,939	27x	full	11	11	Streptococcus pneumoniae 6735-05 (firmicutes)	Institute for Genome Sciences	2,118,488	2,118,488
SAMN00792792	PRJNA48833	GCA_000232025.2	2005	North America	Missing	meningitis	meningitis	CSF	CSF	Disease	19A	320	Contig	2	2011/10/25	367,629	29x	full	13	13	Streptococcus pneumoniae GA44288 (firmicutes)	Institute for Genome Sciences	2,065,988	2,065,988
SAMN00792776	PRJNA48919	GCA_000232165.2	2005	North America	Missing	IPD	IPD	blood	blood	Disease	19A	2381	Contig	3	2011/10/25	280,989	32x	full	10	10	Streptococcus pneumoniae 6901-05 (firmicutes)	Institute for Genome Sciences	2,102,229	2,102,229
SAMN00792656	PRJNA48931	GCA_000232185.2	2005	North America	Missing	missing	missing	blood	blood	Disease	19A	2514	Contig	3	2011/10/25	251,665	36x	full	13	13	Streptococcus pneumoniae 7286-06 (firmicutes)	Institute for Genome Sciences	2,082,559	2,082,559
SAMN00792754	PRJNA48925	GCA_000232305.2	2005	North America	Missing	IPD	IPD	blood	blood	Disease	19A	2542	Contig	3	2011/10/25	306,596	33x	full	12	12	Streptococcus pneumoniae 5787-06 (firmicutes)	Institute for Genome Sciences	2,120,821	2,120,821
SAMN00792787	PRJNA48923	GCA_000232325.2	2005	North America	Missing	IPD	IPD	blood	blood	Disease	19A	2392	Contig	3	2011/10/25	328,547	32x	full	16	16	Streptococcus pneumoniae 6963-05 (firmicutes)	Institute for Genome Sciences	2,114,952	2,114,952
SAMN00792764	PRJNA48747	GCA_000232345.2	2001	North America	Missing	bacteremia	bacteraemia	blood	blood	Disease	19A	2476	Contig	2	2011/10/25	503,923	27x	full	14	14	Streptococcus pneumoniae GA18523 (firmicutes)	Institute for Genome Sciences	2,104,116	2,104,116
SAMN00792791	PRJNA48831	GCA_000232365.2	2005	North America	Missing	bacteremia	bacteraemia	blood	blood	Disease	19A	2543	Contig	2	2011/10/25	519,035	56x	full	11	11	Streptococcus pneumoniae GA44194 (firmicutes)	Institute for Genome Sciences	2,106,850	2,106,850
SAMN00792662	PRJNA48857	GCA_000232945.2	2006	North America	Missing	pneumonia, septic shock	pneumonia, septic shock	missing	missing	Disease	19A	695	Contig	3	2011/10/25	336,333	39x	full	16	16	Streptococcus pneumoniae GA47360 (firmicutes)	Institute for Genome Sciences	2,159,207	2,159,207
SAMN00792665	PRJNA48865	GCA_000232985.2	2006	North America	Missing	pneumonia, septic shock	pneumonia, septic shock	missing	missing	Disease	19A	4026	Contig	2	2011/10/25	580,262	37x	full	7	7	Streptococcus pneumoniae GA47388 (firmicutes)	Institute for Genome Sciences	2,140,615	2,140,615
SAMN00792732	PRJNA48929	GCA_000233185.2	2005	North America	Missing	missing	missing	blood	blood	Disease	19A	2393	Contig	3	2011/10/25	308,389	24x	full	15	15	Streptococcus pneumoniae 5185-06 (firmicutes)	Institute for Genome Sciences	2,108,738	2,108,738
SAMN00792705	PRJNA48947	GCA_000233245.2	1905	North America	Missing	carriage	carriage	nasopharynx	nasopharynx	Carriage	19A	695	Contig	5	2011/10/25	195,864	28x	full	20	20	Streptococcus pneumoniae EU-NP01 (firmicutes)	Institute for Genome Sciences	2,224,428	2,224,428
SAMN00632912	PRJNA48411	GCA_000251285.2	1994	North America	Missing	bacteremia	bacteraemia	blood	blood	Disease	19A	199	Contig	3	2012/3/7	442,580	18x	full	9	9	Streptococcus pneumoniae GA04175 (firmicutes)	Institute for Genome Sciences	2,161,628	2,161,628
SAMN02471185	PRJNA48731	GCA_000251525.2	2000	North America	Missing	IPD	IPD	blood	blood	Disease	19A	199	Contig	4	2012/3/7	209,410	29x	full	17	17	Streptococcus pneumoniae GA17457 (firmicutes)	Institute for Genome Sciences	2,098,711	2,098,711
SAMN00668055	PRJNA48761	GCA_000251605.2	2004	North America	Missing	pneumonia	pneumonia	blood	blood	Disease	19A	320	Contig	1	2012/3/7	1,682,593	35x	full	8	8	Streptococcus pneumoniae GA19923 (firmicutes)	Institute for Genome Sciences	2,094,269	2,094,269
SAMN00717377	PRJNA48767	GCA_000251645.2	2002	North America	Missing	pneumonia	pneumonia	blood	blood	Disease	19A	1341	Contig	3	2012/3/7	290,812	29x	full	9	9	Streptococcus pneumoniae GA40183 (firmicutes)	Institute for Genome Sciences	2,139,157	2,139,157
SAMN00632908	PRJNA48769	GCA_000251665.2	2003	North America	Missing	pneumonia	pneumonia	blood	blood	Disease	19A	1936	Contig	4	2012/3/7	232,649	20x	full	21	21	Streptococcus pneumoniae GA40410 (firmicutes)	Institute for Genome Sciences	2,119,097	2,119,097
SAMN00718935	PRJNA48791	GCA_000251705.2	2005	North America	Missing	bacteremia	bacteraemia	blood	blood	Disease	19A	156	Contig	1	2012/3/7	1,403,651	46x	full	11	11	Streptococcus pneumoniae GA43257 (firmicutes)	Institute for Genome Sciences	2,118,472	2,118,472
SAMN00632909	PRJNA48793	GCA_000251725.2	2005	North America	Missing	pneumonia	pneumonia	blood	blood	Disease	19A	2270	Contig	2	2012/3/7	419,343	31x	full	13	13	Streptococcus pneumoniae GA43264 (firmicutes)	Institute for Genome Sciences	2,162,489	2,162,489
SAMN00718797	PRJNA48837	GCA_000251765.2	2005	North America	Missing	pneumonia	pneumonia	blood	blood	Disease	19A	8207	Contig	2	2012/3/7	539,520	41x	full	13	13	Streptococcus pneumoniae GA44386 (firmicutes)	Institute for Genome Sciences	2,185,940	2,185,940
SAMN00691436	PRJNA48927	GCA_000251985.2	2005	North America	Missing	missing	missing	blood	blood	Disease	19A	2347	Contig	4	2012/3/7	172,771	30x	full	32	32	Streptococcus pneumoniae 8190-05 (firmicutes)	Institute for Genome Sciences	2,069,738	2,069,738
SAMN00668056	PRJNA48933	GCA_000252005.2	2005	North America	Missing	missing	missing	blood	blood	Disease	19A	2383	Contig	1	2012/3/7	1,223,915	36x	full	9	9	Streptococcus pneumoniae 7879-04 (firmicutes)	Institute for Genome Sciences	2,075,829	2,075,829
SAMN00630315	PRJNA48935	GCA_000252025.2	2005	North America	Missing	missing	missing	blood	blood	Disease	19A	missing	Contig	2	2012/3/7	477,965	31x	full	13	13	Streptococcus pneumoniae 5652-06 (firmicutes)	Institute for Genome Sciences	2,080,889	2,080,889
SAMN00630316	PRJNA48937	GCA_000252045.2	2005	North America	Missing	missing	missing	blood	blood	Disease	19A	9356	Contig	5	2012/3/7	196,182	32x	full	16	16	Streptococcus pneumoniae 7533-05 (firmicutes)	Institute for Genome Sciences	2,093,378	2,093,378
SAMN00632921	PRJNA48949	GCA_000252085.2	2009	North America	Missing	carriage	carriage	nasopharynx	nasopharynx	Carriage	19A	1451	Contig	2	2012/3/7	395,482	37x	full	13	13	Streptococcus pneumoniae EU-NP02 (firmicutes)	Institute for Genome Sciences	2,110,309	2,110,309
SAMN00773079	PRJNA70987	GCA_000279495.1	1995	North America	Missing	bacteremia	bacteraemia	blood	blood	Disease	19A	199	Contig	2	2012/7/18	515,552	28x	full	9	9	Streptococcus pneumoniae GA04672 (firmicutes)	Institute for Genome Sciences	2,135,761	2,135,761
SAMN00811266	PRJNA89129	GCA_000279615.1	1999	North America	Missing	pneumonia	pneumonia	blood	blood	Disease	19A	595	Contig	3	2012/7/18	394,669	22x	full	11	11	Streptococcus pneumoniae SPAR27 (firmicutes)	Institute for Genome Sciences	2,045,574	2,045,574
SAMN00811275	PRJNA89133	GCA_000279635.1	2006	North America	Missing	pneumonia	pneumonia	blood	blood	Disease	19A	missing	Contig	3	2012/7/18	354,145	35x	full	17	17	Streptococcus pneumoniae SPAR95 (firmicutes)	Institute for Genome Sciences	2,115,247	2,115,247
SAMN00773089	PRJNA75281	GCA_000279695.1	2010	North America	Missing	otitis	otitis media	blood	blood	Disease	19A	320	Contig	2	2012/7/18	517,534	45x	full	15	15	Streptococcus pneumoniae GA58771 (firmicutes)	Institute for Genome Sciences	2,090,648	2,090,648
SAMN00792350	PRJNA48763	GCA_000279835.1	2004	North America	Missing	pneumonia	pneumonia	blood	blood	Disease	19A	156	Contig	2	2012/7/18	627,889	33x	full	7	7	Streptococcus pneumoniae GA19998 (firmicutes)	Institute for Genome Sciences	2,137,965	2,137,965
SAMEA1029115	PRJEB2479	GCA_001083425.1	2010	Asia	≤2	carriage	carriage	nasopharynx	nasopharynx	Carriage	19A	5227	Scaffold	8	2015/7/14	85,371	100x	full	55	61	Streptococcus pneumoniae (firmicutes)	SC	2,086,114	2,085,975
SAMEA1026114	PRJEB2397	GCA_001084485.1	2009	Asia	≤2	carriage	carriage	nasopharynx	nasopharynx	Carriage	19A	5125	Contig	13	2015/7/13	61,538	100x	full	65	65	Streptococcus pneumoniae (firmicutes)	SC	2,116,473	2,116,473
SAMEA1463022	PRJEB2632	GCA_001087525.2	2007	North America	6-59	carriage	carriage	nasopharynx	nasopharynx	Carriage	19A	320	Contig	11	2015/7/29	55,884	100x	full	160	160	Streptococcus pneumoniae (firmicutes)	SC	2,047,782	2,047,782
SAMEA1029195	PRJEB2480	GCA_001088705.1	2010	Asia	≤2	carriage	carriage	nasopharynx	nasopharynx	Carriage	19A	1701	Contig	10	2015/7/14	74,553	100x	full	48	48	Streptococcus pneumoniae (firmicutes)	SC	2,071,691	2,071,691
SAMEA1020231	PRJEB2255	GCA_001088865.1	2009	Europe	Missing	pleuritis	pleuritis	pleural fluid	pleural fluid	Disease	19A	2432	Scaffold	11	2015/7/16	55,016	100x	full	62	64	Streptococcus pneumoniae (firmicutes)	SC	2,022,070	2,022,047
SAMEA1463107	PRJEB2632	GCA_001089105.2	2007	North America	6-59	carriage	carriage	nasopharynx	nasopharynx	Carriage	19A	695	Contig	16	2015/7/29	37,541	100x	full	176	176	Streptococcus pneumoniae (firmicutes)	SC	2,127,432	2,127,432
SAMEA1023820	PRJEB2357	GCA_001089305.1	2008	Asia	6-59	carriage	carriage	nasopharynx	nasopharynx	Carriage	19A	230	Scaffold	14	2015/7/14	46,899	100x	full	79	86	Streptococcus pneumoniae (firmicutes)	SC	2,110,689	2,110,498
SAMEA1028606	PRJEB2479	GCA_001090125.1	2010	Asia	≤2	carriage	carriage	nasopharynx	nasopharynx	Carriage	19A	5227	Scaffold	9	2015/7/14	75,040	100x	full	47	51	Streptococcus pneumoniae (firmicutes)	SC	2,082,676	2,082,632
SAMEA1032548	PRJEB2632	GCA_001090345.3	2004	North America	3-5	carriage	carriage	nasopharynx	nasopharynx	Carriage	19A	1925	Scaffold	11	2021/5/21	60,337	100x	full	57	58	Streptococcus pneumoniae (firmicutes)	Wellcome Sanger Institute	2,063,639	2,063,554
SAMEA1026229	PRJEB2397	GCA_001091705.1	2009	Asia	≤2	carriage	carriage	nasopharynx	nasopharynx	Carriage	19A	1701	Scaffold	9	2015/7/13	72,080	100x	full	57	58	Streptococcus pneumoniae (firmicutes)	SC	2,080,908	2,080,898
SAMEA1463024	PRJEB2632	GCA_001091985.2	2007	North America	6-59	carriage	carriage	nasopharynx	nasopharynx	Carriage	19A	695	Contig	17	2015/7/29	35,497	100x	full	201	201	Streptococcus pneumoniae (firmicutes)	SC	2,126,977	2,126,977
SAMEA1026216	PRJEB2397	GCA_001093445.1	2010	Asia	≤2	carriage	carriage	nasopharynx	nasopharynx	Carriage	19A	1701	Scaffold	11	2015/7/13	63,235	100x	full	60	64	Streptococcus pneumoniae (firmicutes)	SC	2,087,217	2,087,034
SAMEA1025742	PRJEB2397	GCA_001093465.1	2009	Asia	≤2	carriage	carriage	nasopharynx	nasopharynx	Carriage	19A	1701	Contig	7	2015/7/13	120,706	100x	full	42	42	Streptococcus pneumoniae (firmicutes)	SC	2,089,642	2,089,642
SAMEA1463186	PRJEB2632	GCA_001094505.2	2007	North America	6-59	carriage	carriage	nasopharynx	nasopharynx	Carriage	19A	1451	Contig	27	2015/7/29	21,839	100x	full	337	337	Streptococcus pneumoniae (firmicutes)	SC	2,071,190	2,071,190
SAMEA1023806	PRJEB2357	GCA_001094545.1	2008	Asia	≤2	carriage	carriage	nasopharynx	nasopharynx	Carriage	19A	230	Scaffold	11	2015/7/11	48,006	100x	full	61	66	Streptococcus pneumoniae (firmicutes)	SC	2,120,853	2,120,747
SAMEA1025011	PRJEB2393	GCA_001095245.1	2008	Asia	Missing	carriage	carriage	nasopharynx	nasopharynx	Carriage	19A	1701	Scaffold	8	2015/7/17	108,014	100x	full	55	56	Streptococcus pneumoniae (firmicutes)	SC	2,106,396	2,106,385
SAMEA1026220	PRJEB2397	GCA_001095945.1	2009	Asia	≤2	carriage	carriage	nasopharynx	nasopharynx	Carriage	19A	1701	Scaffold	7	2015/7/13	101,514	100x	full	53	56	Streptococcus pneumoniae (firmicutes)	SC	2,081,254	2,081,222
SAMEA1020608	PRJEB2255	GCA_001097345.1	2005	North America	Missing	bacteraemia	bacteraemia	blood	blood	Disease	19A	236	Contig	13	2015/7/16	55,894	100x	full	58	58	Streptococcus pneumoniae (firmicutes)	SC	2,025,895	2,025,895
SAMEA1028977	PRJEB2479	GCA_001098025.1	2010	Asia	6-59	carriage	carriage	nasopharynx	nasopharynx	Carriage	19A	1701	Contig	7	2015/7/13	75,542	100x	full	55	55	Streptococcus pneumoniae (firmicutes)	SC	2,100,810	2,100,810
SAMEA1029263	PRJEB2480	GCA_001098145.1	2010	Asia	≤2	carriage	carriage	nasopharynx	nasopharynx	Carriage	19A	1701	Scaffold	8	2015/7/14	108,829	100x	full	40	43	Streptococcus pneumoniae (firmicutes)	SC	2,093,034	2,092,851
SAMEA1028885	PRJEB2479	GCA_001099525.1	2010	Asia	≤2	carriage	carriage	nasopharynx	nasopharynx	Carriage	19A	5227	Scaffold	8	2015/7/13	88,780	100x	full	55	59	Streptococcus pneumoniae (firmicutes)	SC	2,106,015	2,105,922
SAMEA1025942	PRJEB2397	GCA_001099845.1	2009	Asia	≤2	carriage	carriage	nasopharynx	nasopharynx	Carriage	19A	5227	Scaffold	10	2015/7/13	48,054	100x	full	74	76	Streptococcus pneumoniae (firmicutes)	SC	2,081,336	2,081,314
SAMEA1463137	PRJEB2632	GCA_001101225.2	2007	North America	6-59	carriage	carriage	nasopharynx	nasopharynx	Carriage	19A	320	Contig	15	2015/7/29	48,716	100x	full	166	166	Streptococcus pneumoniae (firmicutes)	SC	2,024,498	2,024,498
SAMEA1028876	PRJEB2479	GCA_001101885.1	2010	Asia	≤2	carriage	carriage	nasopharynx	nasopharynx	Carriage	19A	5227	Scaffold	9	2015/7/13	79,445	100x	full	55	56	Streptococcus pneumoniae (firmicutes)	SC	2,087,282	2,087,270
SAMEA1028942	PRJEB2479	GCA_001101905.1	2010	Asia	≤2	carriage	carriage	nasopharynx	nasopharynx	Carriage	19A	1701	Scaffold	11	2015/7/14	75,040	100x	full	58	62	Streptococcus pneumoniae (firmicutes)	SC	2,108,552	2,108,499
SAMEA1463302	PRJEB2632	GCA_001103865.2	2007	North America	6-59	carriage	carriage	nasopharynx	nasopharynx	Carriage	19A	199	Contig	11	2015/7/29	58,735	100x	full	146	146	Streptococcus pneumoniae (firmicutes)	SC	2,060,763	2,060,763
SAMEA1024040	PRJEB2357	GCA_001104325.1	2008	Asia	≤2	carriage	carriage	nasopharynx	nasopharynx	Carriage	19A	1701	Contig	9	2015/7/11	73,653	100x	full	51	51	Streptococcus pneumoniae (firmicutes)	SC	2,075,045	2,075,045
SAMEA1032479	PRJEB2632	GCA_001104945.2	2001	North America	Missing	carriage	carriage	nasopharynx	nasopharynx	Carriage	19A	199	Contig	10	2015/7/29	68,983	100x	full	146	146	Streptococcus pneumoniae (firmicutes)	SC	2,056,078	2,056,078
SAMEA1026235	PRJEB2397	GCA_001106585.1	2009	Asia	≤2	carriage	carriage	nasopharynx	nasopharynx	Carriage	19A	1701	Scaffold	10	2015/7/13	67,877	100x	full	57	59	Streptococcus pneumoniae (firmicutes)	SC	2,095,195	2,095,133
SAMEA1025161	PRJEB2395	GCA_001110505.1	2009	Asia	≤2	carriage	carriage	nasopharynx	nasopharynx	Carriage	19A	5227	Contig	10	2015/7/17	53,511	100x	full	67	67	Streptococcus pneumoniae (firmicutes)	SC	2,062,834	2,062,834
SAMEA1026207	PRJEB2397	GCA_001111145.1	2009	Asia	≤2	carriage	carriage	nasopharynx	nasopharynx	Carriage	19A	1701	Scaffold	8	2015/7/13	96,825	100x	full	55	56	Streptococcus pneumoniae (firmicutes)	SC	2,079,653	2,079,633
SAMEA1029151	PRJEB2479	GCA_001111605.1	2010	Asia	≤2	carriage	carriage	nasopharynx	nasopharynx	Carriage	19A	1701	Scaffold	10	2015/7/14	63,674	100x	full	57	58	Streptococcus pneumoniae (firmicutes)	SC	2,091,104	2,091,086
SAMEA1029162	PRJEB2479	GCA_001113465.1	2010	Asia	6-59	carriage	carriage	nasopharynx	nasopharynx	Carriage	19A	5227	Scaffold	8	2015/7/14	75,028	100x	full	52	53	Streptococcus pneumoniae (firmicutes)	SC	2,073,146	2,073,135
SAMEA1463298	PRJEB2632	GCA_001115805.2	2007	North America	6-59	carriage	carriage	nasopharynx	nasopharynx	Carriage	19A	667	Contig	12	2015/7/29	52,132	100x	full	180	180	Streptococcus pneumoniae (firmicutes)	SC	2,043,630	2,043,630
SAMEA1463275	PRJEB2632	GCA_001116045.2	2007	North America	Missing	carriage	carriage	nasopharynx	nasopharynx	Carriage	19A	1756	Contig	15	2015/7/29	39,414	100x	full	239	239	Streptococcus pneumoniae (firmicutes)	SC	2,103,394	2,103,394
SAMEA1028668	PRJEB2479	GCA_001116165.1	2010	Asia	≤2	carriage	carriage	nasopharynx	nasopharynx	Carriage	19A	5227	Scaffold	11	2015/7/13	66,366	100x	full	72	74	Streptococcus pneumoniae (firmicutes)	SC	2,123,056	2,123,034
SAMEA1020575	PRJEB2255	GCA_001118025.1	2009	Europe	Missing	sepsis	sepsis	blood	blood	Disease	19A	320	Contig	12	2015/7/16	58,172	100x	full	66	66	Streptococcus pneumoniae (firmicutes)	SC	2,024,049	2,024,049
SAMEA1024055	PRJEB2357	GCA_001119565.1	2008	Asia	≤2	carriage	carriage	nasopharynx	nasopharynx	Carriage	19A	230	Scaffold	12	2015/7/11	57,181	100x	full	67	70	Streptococcus pneumoniae (firmicutes)	SC	2,118,544	2,118,510
SAMEA1029343	PRJEB2480	GCA_001121105.1	2010	Asia	≤2	carriage	carriage	nasopharynx	nasopharynx	Carriage	19A	5227	Contig	10	2015/7/14	70,334	100x	full	62	62	Streptococcus pneumoniae (firmicutes)	SC	2,066,088	2,066,088
SAMEA1026159	PRJEB2397	GCA_001121465.1	2009	Asia	≤2	carriage	carriage	nasopharynx	nasopharynx	Carriage	19A	5125	Scaffold	13	2015/7/13	63,041	100x	full	60	61	Streptococcus pneumoniae (firmicutes)	SC	2,116,787	2,116,760
SAMEA1025709	PRJEB2397	GCA_001122205.1	2009	Asia	≤2	carriage	carriage	nasopharynx	nasopharynx	Carriage	19A	1701	Scaffold	9	2015/7/13	72,834	100x	full	56	59	Streptococcus pneumoniae (firmicutes)	SC	2,081,540	2,081,497
SAMEA1028643	PRJEB2479	GCA_001125065.1	2010	Asia	≤2	carriage	carriage	nasopharynx	nasopharynx	Carriage	19A	5227	Scaffold	10	2015/7/13	61,372	100x	full	68	71	Streptococcus pneumoniae (firmicutes)	SC	2,163,137	2,163,037
SAMEA1023854	PRJEB2357	GCA_001126965.1	Missing	Asia	Missing	carriage	carriage	nasopharynx	nasopharynx	Carriage	19A	4398	Scaffold	16	2015/7/11	42,418	100x	full	84	104	Streptococcus pneumoniae (firmicutes)	SC	2,160,116	2,159,464
SAMEA1032737	PRJEB2632	GCA_001127325.2	2004	North America	3-5	carriage	carriage	nasopharynx	nasopharynx	Carriage	19A	63	Contig	14	2015/7/29	54,701	100x	full	154	154	Streptococcus pneumoniae (firmicutes)	SC	2,099,484	2,099,484
SAMEA1463015	PRJEB2632	GCA_001127545.2	2007	North America	6-59	carriage	carriage	nasopharynx	nasopharynx	Carriage	19A	199	Contig	14	2015/7/29	41,089	100x	full	221	221	Streptococcus pneumoniae (firmicutes)	SC	2,052,176	2,052,176
SAMEA1029212	PRJEB2480	GCA_001128165.1	2010	Asia	≤2	carriage	carriage	nasopharynx	nasopharynx	Carriage	19A	1701	Contig	6	2015/7/14	95,437	100x	full	41	41	Streptococcus pneumoniae (firmicutes)	SC	2,093,654	2,093,654
SAMEA1463254	PRJEB2632	GCA_001128765.2	2007	North America	6-59	carriage	carriage	nasopharynx	nasopharynx	Carriage	19A	695	Contig	16	2015/7/29	39,572	100x	full	183	183	Streptococcus pneumoniae (firmicutes)	SC	2,126,867	2,126,867
SAMEA1028858	PRJEB2479	GCA_001129685.1	2010	Asia	≤2	carriage	carriage	nasopharynx	nasopharynx	Carriage	19A	10363	Scaffold	9	2015/7/13	72,992	100x	full	51	55	Streptococcus pneumoniae (firmicutes)	SC	2,212,614	2,212,571
SAMEA1020603	PRJEB2255	GCA_001129725.1	2005	North America	Missing	bacteraemia	bacteraemia	blood	blood	Disease	19A	271	Scaffold	41	2015/7/16	15,002	100x	full	223	270	Streptococcus pneumoniae (firmicutes)	SC	2,047,302	2,034,662
SAMEA1029315	PRJEB2480	GCA_001131445.1	2008	Asia	≤2	carriage	carriage	nasopharynx	nasopharynx	Carriage	19A	1701	Scaffold	9	2015/7/14	75,471	100x	full	54	55	Streptococcus pneumoniae (firmicutes)	SC	2,115,699	2,115,688
SAMEA1028951	PRJEB2479	GCA_001132405.1	2010	Asia	≤2	carriage	carriage	nasopharynx	nasopharynx	Carriage	19A	1701	Scaffold	8	2015/7/13	83,480	100x	full	54	56	Streptococcus pneumoniae (firmicutes)	SC	2,094,045	2,094,023
SAMEA1463093	PRJEB2632	GCA_001134085.2	2007	North America	6-59	carriage	carriage	nasopharynx	nasopharynx	Carriage	19A	415	Contig	13	2015/7/29	56,417	100x	full	143	143	Streptococcus pneumoniae (firmicutes)	SC	2,051,460	2,051,460
SAMEA1463299	PRJEB2632	GCA_001135765.2	2007	North America	6-59	carriage	carriage	nasopharynx	nasopharynx	Carriage	19A	2344	Contig	10	2015/7/29	61,840	100x	full	164	164	Streptococcus pneumoniae (firmicutes)	SC	2,070,825	2,070,825
SAMEA1023901	PRJEB2357	GCA_001135945.1	2008	Asia	6-59	carriage	carriage	nasopharynx	nasopharynx	Carriage	19A	230	Scaffold	12	2015/7/11	61,682	100x	full	70	71	Streptococcus pneumoniae (firmicutes)	SC	2,129,885	2,129,874
SAMEA1463193	PRJEB2632	GCA_001135965.2	2007	North America	Missing	carriage	carriage	nasopharynx	nasopharynx	Carriage	19A	320	Contig	13	2015/7/29	39,129	100x	full	232	232	Streptococcus pneumoniae (firmicutes)	SC	2,047,521	2,047,521
SAMEA1463206	PRJEB2632	GCA_001136505.2	2007	North America	Missing	carriage	carriage	nasopharynx	nasopharynx	Carriage	19A	320	Contig	20	2015/7/29	33,714	100x	full	251	251	Streptococcus pneumoniae (firmicutes)	SC	2,046,688	2,046,688
SAMEA1025636	PRJEB2395	GCA_001140865.1	2009	Asia	≤2	carriage	carriage	nasopharynx	nasopharynx	Carriage	19A	1701	Scaffold	9	2015/7/13	89,013	100x	full	47	52	Streptococcus pneumoniae (firmicutes)	SC	2,092,805	2,092,732
SAMEA1028969	PRJEB2479	GCA_001142385.1	2010	Asia	≤2	carriage	carriage	nasopharynx	nasopharynx	Carriage	19A	1701	Scaffold	12	2015/7/13	57,014	100x	full	74	75	Streptococcus pneumoniae (firmicutes)	SC	2,083,571	2,083,547
SAMEA1025951	PRJEB2397	GCA_001142685.1	2009	Asia	≤2	carriage	carriage	nasopharynx	nasopharynx	Carriage	19A	1701	Contig	10	2015/7/13	78,117	100x	full	57	57	Streptococcus pneumoniae (firmicutes)	SC	2,082,480	2,082,480
SAMEA1463225	PRJEB2632	GCA_001142845.3	2007	North America	6-59	carriage	carriage	nasopharynx	nasopharynx	Carriage	19A	1925	Contig	10	2021/5/21	60,503	100x	full	73	73	Streptococcus pneumoniae (firmicutes)	Wellcome Sanger Institute	2,064,303	2,064,303
SAMEA1032430	PRJEB2632	GCA_001143245.2	2004	North America	6-59	carriage	carriage	nasopharynx	nasopharynx	Carriage	19A	1944	Contig	14	2015/7/29	48,681	100x	full	203	203	Streptococcus pneumoniae (firmicutes)	SC	2,099,854	2,099,854
SAMEA1032625	PRJEB2632	GCA_001144965.3	2004	North America	6-59	carriage	carriage	nasopharynx	nasopharynx	Carriage	19A	1925	Scaffold	9	2021/5/21	80,480	100x	full	50	51	Streptococcus pneumoniae (firmicutes)	Wellcome Sanger Institute	2,018,582	2,018,520
SAMEA1028802	PRJEB2479	GCA_001145085.1	2010	Asia	≤2	carriage	carriage	nasopharynx	nasopharynx	Carriage	19A	1701	Contig	8	2015/7/13	79,429	100x	full	50	50	Streptococcus pneumoniae (firmicutes)	SC	2,106,374	2,106,374
SAMEA1463062	PRJEB2632	GCA_001145305.2	2007	North America	3-5	carriage	carriage	nasopharynx	nasopharynx	Carriage	19A	876	Contig	8	2015/7/29	69,191	100x	full	184	184	Streptococcus pneumoniae (firmicutes)	SC	2,111,295	2,111,295
SAMEA1463060	PRJEB2632	GCA_001147825.2	2007	North America	6-59	carriage	carriage	nasopharynx	nasopharynx	Carriage	19A	199	Contig	14	2015/7/29	50,251	100x	full	168	168	Streptococcus pneumoniae (firmicutes)	SC	2,059,082	2,059,082
SAMEA1024884	PRJEB2393	GCA_001149965.1	2009	Asia	≤2	carriage	carriage	nasopharynx	nasopharynx	Carriage	19A	1701	Scaffold	8	2015/7/17	93,228	100x	full	58	61	Streptococcus pneumoniae (firmicutes)	SC	2,102,138	2,102,081
SAMEA1029245	PRJEB2480	GCA_001151745.1	2010	Asia	≤2	carriage	carriage	nasopharynx	nasopharynx	Carriage	19A	1701	Scaffold	9	2015/7/14	75,412	100x	full	53	55	Streptococcus pneumoniae (firmicutes)	SC	2,084,694	2,084,510
SAMEA1026132	PRJEB2397	GCA_001154445.1	2009	Asia	≤2	carriage	carriage	nasopharynx	nasopharynx	Carriage	19A	1701	Scaffold	11	2015/7/13	66,178	100x	full	54	55	Streptococcus pneumoniae (firmicutes)	SC	2,071,155	2,071,037
SAMEA974699	PRJEB2357	GCA_001155385.1	2008	Asia	≤2	carriage	carriage	nasopharynx	nasopharynx	Carriage	19A	230	Scaffold	12	2015/7/11	54,894	100x	full	73	77	Streptococcus pneumoniae (firmicutes)	SC	2,125,236	2,125,171
SAMEA1028766	PRJEB2479	GCA_001156125.1	2010	Asia	≤2	carriage	carriage	nasopharynx	nasopharynx	Carriage	19A	1701	Scaffold	8	2015/7/13	98,479	100x	full	48	52	Streptococcus pneumoniae (firmicutes)	SC	2,097,708	2,097,657
SAMEA1463072	PRJEB2632	GCA_001157225.2	2007	North America	6-59	carriage	carriage	nasopharynx	nasopharynx	Carriage	19A	199	Contig	10	2015/7/29	68,308	100x	full	121	121	Streptococcus pneumoniae (firmicutes)	SC	2,047,075	2,047,075
SAMEA1463202	PRJEB2632	GCA_001159025.2	2007	North America	Missing	carriage	carriage	nasopharynx	nasopharynx	Carriage	19A	695	Contig	16	2015/7/29	39,572	100x	full	184	184	Streptococcus pneumoniae (firmicutes)	SC	2,127,272	2,127,272
SAMEA1026050	PRJEB2397	GCA_001159845.1	2009	Asia	≤2	carriage	carriage	nasopharynx	nasopharynx	Carriage	19A	1701	Contig	9	2015/7/14	73,653	100x	full	57	57	Streptococcus pneumoniae (firmicutes)	SC	2,089,108	2,089,108
SAMEA1024038	PRJEB2357	GCA_001160105.1	2008	Asia	≤2	carriage	carriage	nasopharynx	nasopharynx	Carriage	19A	230	Scaffold	20	2015/7/11	33,679	100x	full	127	133	Streptococcus pneumoniae (firmicutes)	SC	2,104,145	2,104,035
SAMEA1462980	PRJEB2632	GCA_001160645.2	2007	North America	6-59	carriage	carriage	nasopharynx	nasopharynx	Carriage	19A	320	Contig	18	2015/7/29	35,971	100x	full	248	248	Streptococcus pneumoniae (firmicutes)	SC	2,027,000	2,027,000
SAMEA1025533	PRJEB2395	GCA_001163885.1	2009	Asia	≤2	carriage	carriage	nasopharynx	nasopharynx	Carriage	19A	5125	Contig	13	2015/7/18	48,997	100x	full	75	75	Streptococcus pneumoniae (firmicutes)	SC	2,123,760	2,123,760
SAMEA1462994	PRJEB2632	GCA_001165725.3	2007	North America	6-59	carriage	carriage	nasopharynx	nasopharynx	Carriage	19A	missing	Contig	12	2021/5/21	54,418	100x	full	83	83	Streptococcus pneumoniae (firmicutes)	Wellcome Sanger Institute	2,072,483	2,072,483
SAMEA1028768	PRJEB2479	GCA_001165925.1	2010	Asia	≤2	carriage	carriage	nasopharynx	nasopharynx	Carriage	19A	5227	Scaffold	6	2015/7/13	117,813	100x	full	41	46	Streptococcus pneumoniae (firmicutes)	SC	2,081,798	2,081,734
SAMEA1025058	PRJEB2393	GCA_001170785.1	2008	Asia	6-59	carriage	carriage	nasopharynx	nasopharynx	Carriage	19A	1701	Scaffold	7	2015/7/11	119,657	100x	full	42	46	Streptococcus pneumoniae (firmicutes)	SC	2,089,358	2,089,287
SAMEA1463076	PRJEB2632	GCA_001171405.2	2007	North America	6-59	carriage	carriage	nasopharynx	nasopharynx	Carriage	19A	320	Contig	11	2015/7/29	56,124	100x	full	149	149	Streptococcus pneumoniae (firmicutes)	SC	2,045,210	2,045,210
SAMEA1463029	PRJEB2632	GCA_001171585.2	2007	North America	6-59	carriage	carriage	nasopharynx	nasopharynx	Carriage	19A	695	Contig	16	2015/7/29	42,951	100x	full	174	174	Streptococcus pneumoniae (firmicutes)	SC	2,126,895	2,126,895
SAMEA1023994	PRJEB2357	GCA_001173785.1	2008	Asia	≤2	carriage	carriage	nasopharynx	nasopharynx	Carriage	19A	230	Contig	11	2015/7/11	72,872	100x	full	61	61	Streptococcus pneumoniae (firmicutes)	SC	2,131,318	2,131,318
SAMEA1025193	PRJEB2395	GCA_001193535.1	2009	Asia	≤2	carriage	carriage	nasopharynx	nasopharynx	Carriage	19A	5227	Scaffold	11	2015/7/18	72,359	100x	full	64	69	Streptococcus pneumoniae (firmicutes)	SC	2,127,898	2,127,833
SAMEA1025579	PRJEB2395	GCA_001194645.1	2009	Asia	≤2	carriage	carriage	nasopharynx	nasopharynx	Carriage	19A	230	Contig	8	2015/7/18	109,024	100x	full	53	53	Streptococcus pneumoniae (firmicutes)	SC	2,128,185	2,128,185
SAMEA1025457	PRJEB2395	GCA_001195825.1	2009	Asia	≤2	carriage	carriage	nasopharynx	nasopharynx	Carriage	19A	1701	Scaffold	10	2015/7/22	77,078	100x	full	59	61	Streptococcus pneumoniae (firmicutes)	SC	2,096,437	2,096,409
SAMEA1025142	PRJEB2395	GCA_001196915.1	2009	Asia	≤2	carriage	carriage	nasopharynx	nasopharynx	Carriage	19A	1701	Contig	10	2015/7/18	73,825	100x	full	48	48	Streptococcus pneumoniae (firmicutes)	SC	2,113,781	2,113,781
SAMEA1024534	PRJEB2393	GCA_001204735.1	2008	Asia	≤2	carriage	carriage	nasopharynx	nasopharynx	Carriage	19A	1701	Scaffold	9	2015/7/18	81,933	100x	full	66	68	Streptococcus pneumoniae (firmicutes)	SC	2,086,621	2,086,552
SAMEA1025835	PRJEB2397	GCA_001262295.1	2009	Asia	≤2	carriage	carriage	nasopharynx	nasopharynx	Carriage	19A	5227	Contig	8	2015/7/18	75,036	100x	full	52	52	Streptococcus pneumoniae (firmicutes)	SC	2,110,777	2,110,777
SAMEA1032499	PRJEB2632	GCA_001299935.2	2004	North America	6-59	carriage	carriage	nasopharynx	nasopharynx	Carriage	19A	276	Contig	9	2015/7/28	78,511	100x	full	130	130	Streptococcus pneumoniae (firmicutes)	SC	2,056,282	2,056,282
SAMEA1462989	PRJEB2632	GCA_001301015.2	2007	North America	6-59	carriage	carriage	nasopharynx	nasopharynx	Carriage	19A	1673	Contig	11	2015/7/28	50,251	100x	full	173	173	Streptococcus pneumoniae (firmicutes)	SC	2,059,874	2,059,874
SAMEA1462993	PRJEB2632	GCA_001301055.2	2007	North America	6-59	carriage	carriage	nasopharynx	nasopharynx	Carriage	19A	199	Contig	11	2015/7/28	66,146	100x	full	144	144	Streptococcus pneumoniae (firmicutes)	SC	2,064,089	2,064,089
SAMEA1463095	PRJEB2632	GCA_001301435.2	2007	North America	3-5	carriage	carriage	nasopharynx	nasopharynx	Carriage	19A	199	Contig	10	2015/7/28	73,638	100x	full	135	135	Streptococcus pneumoniae (firmicutes)	SC	2,055,070	2,055,070
SAMEA1463121	PRJEB2632	GCA_001301555.2	2007	North America	6-59	carriage	carriage	nasopharynx	nasopharynx	Carriage	19A	63	Contig	12	2015/7/28	58,974	100x	full	119	119	Streptococcus pneumoniae (firmicutes)	SC	2,072,304	2,072,304
SAMEA1020550	PRJEB2255	GCA_001329415.1	2007	Europe	Missing	sepsis	sepsis	blood	blood	Disease	19A	3259	Scaffold	16	2015/4/22	37,427	100x	full	80	81	Streptococcus pneumoniae (firmicutes)	SC	2,056,536	2,056,521
SAMEA1020772	PRJEB2255	GCA_001329515.1	2001	Europe	Missing	carriage	carriage	nasopharynx	nasopharynx	Carriage	19A	202	Scaffold	14	2015/4/22	48,430	100x	full	77	78	Streptococcus pneumoniae (firmicutes)	SC	2,147,851	2,147,819
SAMEA1024161	PRJEB2357	GCA_001336075.1	2008	Asia	≤2	carriage	carriage	nasopharynx	nasopharynx	Carriage	19A	1701	Scaffold	6	2015/4/22	100,847	100x	full	54	56	Streptococcus pneumoniae (firmicutes)	SC	2,097,418	2,097,393
SAMEA974701	PRJEB2357	GCA_001336855.1	2008	Asia	≤2	carriage	carriage	nasopharynx	nasopharynx	Carriage	19A	230	Scaffold	190	2015/7/24	3,101	100x	full	1,044	1,054	Streptococcus pneumoniae (firmicutes)	SC	1,954,472	1,954,189
SAMEA1024561	PRJEB2393	GCA_001337035.1	2008	Asia	≤2	carriage	carriage	nasopharynx	nasopharynx	Carriage	19A	230	Scaffold	13	2015/4/22	48,794	100x	full	69	74	Streptococcus pneumoniae (firmicutes)	SC	2,109,011	2,108,885
SAMEA1024971	PRJEB2393	GCA_001339455.1	2008	Asia	≤2	carriage	carriage	nasopharynx	nasopharynx	Carriage	19A	5227	Scaffold	11	2015/4/22	63,499	100x	full	60	61	Streptococcus pneumoniae (firmicutes)	SC	2,085,832	2,085,821
SAMEA1025053	PRJEB2393	GCA_001339875.1	2008	Asia	≤2	carriage	carriage	nasopharynx	nasopharynx	Carriage	19A	230	Contig	11	2015/4/1	73,180	100x	full	58	58	Streptococcus pneumoniae (firmicutes)	SC	2,129,134	2,129,134
SAMEA1025255	PRJEB2395	GCA_001341055.1	2009	Asia	≤2	carriage	carriage	nasopharynx	nasopharynx	Carriage	19A	1701	Scaffold	9	2015/4/22	77,348	100x	full	48	49	Streptococcus pneumoniae (firmicutes)	SC	2,109,406	2,109,395
SAMEA1025274	PRJEB2395	GCA_001341115.1	2009	Asia	≤2	carriage	carriage	nasopharynx	nasopharynx	Carriage	19A	230	Scaffold	36	2015/4/1	16,998	100x	full	233	236	Streptococcus pneumoniae (firmicutes)	SC	2,102,048	2,102,010
SAMEA1025416	PRJEB2395	GCA_001341775.1	2009	Asia	≤2	carriage	carriage	nasopharynx	nasopharynx	Carriage	19A	1701	Contig	7	2015/4/22	108,817	100x	full	40	40	Streptococcus pneumoniae (firmicutes)	SC	2,109,168	2,109,168
SAMEA1025449	PRJEB2395	GCA_001341975.1	2009	Asia	≤2	carriage	carriage	nasopharynx	nasopharynx	Carriage	19A	1701	Contig	10	2015/4/22	73,624	100x	full	56	56	Streptococcus pneumoniae (firmicutes)	SC	2,075,754	2,075,754
SAMEA1025553	PRJEB2395	GCA_001342415.1	2009	Asia	≤2	carriage	carriage	nasopharynx	nasopharynx	Carriage	19A	230	Scaffold	8	2015/4/22	76,306	100x	full	63	65	Streptococcus pneumoniae (firmicutes)	SC	2,151,650	2,151,628
SAMEA1025670	PRJEB2395	GCA_001343015.1	2009	Asia	≤2	carriage	carriage	nasopharynx	nasopharynx	Carriage	19A	5227	Scaffold	8	2015/4/22	75,037	100x	full	63	65	Streptococcus pneumoniae (firmicutes)	SC	2,066,326	2,066,305
SAMEA1025672	PRJEB2395	GCA_001343035.1	2009	Asia	6-59	carriage	carriage	nasopharynx	nasopharynx	Carriage	19A	230	Scaffold	10	2015/4/22	76,306	100x	full	52	53	Streptococcus pneumoniae (firmicutes)	SC	2,144,263	2,144,252
SAMEA1025839	PRJEB2397	GCA_001343535.1	2009	Asia	≤2	carriage	carriage	nasopharynx	nasopharynx	Carriage	19A	1701	Scaffold	10	2015/4/22	63,810	100x	full	55	56	Streptococcus pneumoniae (firmicutes)	SC	2,106,447	2,106,437
SAMEA1026172	PRJEB2397	GCA_001344835.1	2009	Asia	≤2	carriage	carriage	nasopharynx	nasopharynx	Carriage	19A	1701	Scaffold	9	2015/4/22	76,105	100x	full	55	56	Streptococcus pneumoniae (firmicutes)	SC	2,084,449	2,084,306
SAMEA1028796	PRJEB2479	GCA_001345795.1	2010	Asia	≤2	carriage	carriage	nasopharynx	nasopharynx	Carriage	19A	1701	Scaffold	9	2015/4/22	66,136	100x	full	63	66	Streptococcus pneumoniae (firmicutes)	SC	2,092,341	2,092,289
SAMEA1028821	PRJEB2479	GCA_001345895.1	2010	Asia	≤2	carriage	carriage	nasopharynx	nasopharynx	Carriage	19A	5227	Scaffold	8	2015/4/1	88,034	100x	full	41	42	Streptococcus pneumoniae (firmicutes)	SC	2,099,010	2,099,000
SAMEA1028991	PRJEB2479	GCA_001346455.1	2010	Asia	6-59	carriage	carriage	nasopharynx	nasopharynx	Carriage	19A	1701	Scaffold	7	2015/4/22	111,706	100x	full	53	54	Streptococcus pneumoniae (firmicutes)	SC	2,080,476	2,080,458
SAMEA1029146	PRJEB2479	GCA_001347035.1	2010	Asia	≤2	carriage	carriage	nasopharynx	nasopharynx	Carriage	19A	5227	Contig	6	2015/4/1	122,271	100x	full	45	45	Streptococcus pneumoniae (firmicutes)	SC	2,083,310	2,083,310
SAMEA1029326	PRJEB2480	GCA_001347595.1	2009	Asia	≤2	carriage	carriage	nasopharynx	nasopharynx	Carriage	19A	1701	Scaffold	9	2015/4/22	62,459	100x	full	52	53	Streptococcus pneumoniae (firmicutes)	SC	2,067,192	2,067,175
SAMN04101983	PRJNA296668	GCA_001560935.1	2014	North America	6-59	pneumonia	pneumonia	blood	blood	Disease	19A	320	Contig	9	2016/2/12	69,208	25.0x	full	60	60	Streptococcus pneumoniae (firmicutes)	UNIVERSIDAD AUTONOMA DE NUEVO LEON	2,069,474	2,069,474
SAMN03964628	PRJNA289243	GCA_001581305.1	2005	Africa	≤2	Lower respiratory tract infections	lower respiratory tract infection	blood	blood	Disease	19A	9818	Scaffold	90	2016/3/7	7,495	29.0x	full	488	496	Streptococcus pneumoniae (firmicutes)	National Institute for Communicable Diseases	2,019,648	2,018,843
SAMN04387839	PRJNA302716	GCA_001637485.1	1995	Europe	Missing	IPD	IPD	blood	blood	Disease	19A	199	Scaffold	15	2016/5/5	42,581	69.0x	full	95	145	Streptococcus pneumoniae (firmicutes)	TAILORED-Treatment project	2,085,733	2,080,776
SAMN04337333	PRJNA317732	GCA_001715955.1	2011	Africa	6-59	pneumonia	pneumonia	blood	blood	Disease	19A	2062	Scaffold	51	2016/8/29	13,593	109.0x	full	239	240	Streptococcus pneumoniae (firmicutes)	National Institute for Communicable Diseases	2,082,945	2,082,929
SAMN04337315	PRJNA317732	GCA_001719905.1	2008	Africa	3-5	meningitis	meningitis	cerebrospinal fluid	CSF	Disease	19A	2062	Contig	36	2016/9/6	18,137	91.0x	full	204	204	Streptococcus pneumoniae (firmicutes)	National Institute for Communicable Diseases	2,087,887	2,087,887
SAMN04337312	PRJNA317732	GCA_001719945.1	2008	Africa	6-59	meningitis	meningitis	cerebrospinal fluid	CSF	Disease	19A	2062	Scaffold	12	2016/9/6	61,576	119.0x	full	104	105	Streptococcus pneumoniae (firmicutes)	National Institute for Communicable Diseases	2,199,705	2,199,656
SAMN04337328	PRJNA317732	GCA_001728845.1	2010	Africa	6-59	IPD	IPD	blood	blood	Disease	19A	6261	Scaffold	38	2016/9/15	15,561	93.0x	full	232	234	Streptococcus pneumoniae (firmicutes)	National Institute for Communicable Diseases	2,073,838	2,073,785
SAMN04337298	PRJNA317732	GCA_001857565.1	2005	Africa	6-59	Lower respiratory tract infection	lower respiratory tract infection	cerebrospinal fluid	CSF	Disease	19A	2062	Contig	58	2016/9/6	10,352	607.0x	full	317	317	Streptococcus pneumoniae (firmicutes)	National Institute for Communicable Diseases	1,995,667	1,995,667
SAMN05981365	PRJNA352462	GCA_001896045.1	2008	Europe	Missing	bacterial pneumonia	bacteremic, pneumonia	blood	blood	Disease	19A	277	Complete Genome	missing	2016/12/9	missing	186x	full	missing	missing	Streptococcus pneumoniae (firmicutes)	Helmholtz-Centre for Infection Research	2,206,644	2,206,644
SAMN06009945	PRJNA353112	GCA_001896065.1	2009	Europe	Missing	pleuritis	pleuritis	thorax drainage	thorax drainage	Disease	19A	2432	Complete Genome	missing	2016/12/9	missing	200x	full	missing	missing	Streptococcus pneumoniae (firmicutes)	Helmholtz-Centre for Infection Research	2,071,812	2,071,812
SAMN04956519	PRJNA320738	GCA_002093355.1	2006	North America	Missing	pneumococcal hemolytic uremic syndrome	pneumococcal hemolytic uremic syndrome	blood	blood	Disease	19A	2943	Contig	4	2017/4/14	229,199	1500.0x	full	181	181	Streptococcus pneumoniae (firmicutes)	The Research Institute at Nationwide Children's Hospital	2,215,661	2,215,661
SAMN04957378	PRJNA320777	GCA_002093445.1	2011	North America	Missing	pneumococcal hemolytic uremic syndrome	pneumococcal hemolytic uremic syndrome	blood	blood	Disease	19A	667	Contig	3	2017/4/14	263,156	1300.0x	full	206	206	Streptococcus pneumoniae (firmicutes)	The Research Institute at Nationwide Children's Hospital	2,192,567	2,192,567
SAMN04957377	PRJNA320776	GCA_002093455.1	2007	North America	Missing	pneumococcal hemolytic uremic syndrome	pneumococcal hemolytic uremic syndrome	blood	blood	Disease	19A	320	Contig	8	2017/4/14	89,920	1600.0x	full	281	281	Streptococcus pneumoniae (firmicutes)	The Research Institute at Nationwide Children's Hospital	2,136,762	2,136,762
SAMN07191006	PRJNA389151	GCA_002224195.1	2014	Asia	Missing	septicemia	septicemia	blood	blood	Disease	19A	320	Contig	10	2017/7/24	68,085	100x	full	95	95	Streptococcus pneumoniae (firmicutes)	christian Medical College	2,046,129	2,046,129
SAMN04547120	PRJNA296668	GCA_003990595.1	2014	North America	≤2	pneumonIA	pneumonia	pleural fluid	pleural fluid	Disease	19A	320	Contig	7	2019/1/2	95,385	291.5x	full	54	54	Streptococcus pneumoniae (firmicutes)	UNIVERSIDAD AUTONOMA DE NUEVO LEON	2,069,263	2,069,263
SAMN11633738	PRJNA542580	GCA_005780045.1	2017	Asia	Missing	sepsis	sepsis	blood	blood	Disease	19A	320	Contig	9	2019/5/23	68,067	83x	full	88	88	Streptococcus pneumoniae (firmicutes)	christian Medical College	2,037,927	2,037,927
SAMN04495484	PRJNA289243	GCA_007785565.1	2012	Africa	3-5	carriage	carriage	nasopharynx	nasopharynx	Carriage	19A	4872	Scaffold	51	2019/7/31	13,127	127x	full	279	293	Streptococcus pneumoniae (firmicutes)	National Institute for Communicable Diseases	2,095,054	2,094,090
SAMN04495428	PRJNA289243	GCA_007787575.1	2011	Africa	≤2	carriage	carriage	nasopharynx	nasopharynx	Carriage	19A	5410	Scaffold	31	2019/7/31	21,912	65x	full	215	232	Streptococcus pneumoniae (firmicutes)	National Institute for Communicable Diseases	2,159,542	2,158,642
SAMN15410946	PRJNA643306	GCA_019397225.1	2017	Asia	Missing	meningitis	meningitis	cerebrospinal fluid	CSF	Disease	19A	320	Contig	6	2021/7/29	119,311	200.0x	full	39	39	Streptococcus pneumoniae (firmicutes)	West China Secone University Hospital, Sichuan University	2,056,407	2,056,407
SAMN16967766	PRJNA681770	GCA_019398225.1	2019	Asia	Missing	septicemia	septicemia	blood	blood	Disease	19A	320	Contig	7	2021/7/29	87,341	200x	full	70	70	Streptococcus pneumoniae (firmicutes)	West China Second University Hospital, Sichuan University	2,044,863	2,044,863
SAMN16967751	PRJNA681770	GCA_019398565.1	2018	Asia	Missing	septicemia	septicemia	blood	blood	Disease	19A	320	Contig	9	2021/7/29	87,363	200x	full	69	69	Streptococcus pneumoniae (firmicutes)	West China Second University Hospital, Sichuan University	2,022,916	2,022,916
SAMN15410942	PRJNA643306	GCA_019399225.1	2017	Asia	Missing	septicemia	septicemia	blood	blood	Disease	19A	320	Contig	6	2021/7/29	121,161	200.0x	full	33	33	Streptococcus pneumoniae (firmicutes)	West China Secone University Hospital, Sichuan University	2,096,184	2,096,184
SAMN15410947	PRJNA643306	GCA_019399345.1	2017	Asia	Missing	severe pneumonia	pneumonia	pleural effusion	pleural effusion	Disease	19A	320	Contig	6	2021/7/29	106,437	200.0x	full	43	43	Streptococcus pneumoniae (firmicutes)	West China Secone University Hospital, Sichuan University	2,053,268	2,053,268
SAMN15410951	PRJNA643306	GCA_019399365.1	2017	Asia	Missing	septicemia	septicemia	blood	blood	Disease	19A	320	Contig	7	2021/7/29	107,723	200.0x	full	47	47	Streptococcus pneumoniae (firmicutes)	West China Secone University Hospital, Sichuan University	2,089,889	2,089,889
SAMN15410956	PRJNA643306	GCA_019399525.1	2017	Asia	Missing	meningitis	meningitis	cerebrospinal fluid	CSF	Disease	19A	320	Contig	6	2021/7/29	96,465	200.0x	full	39	39	Streptococcus pneumoniae (firmicutes)	West China Secone University Hospital, Sichuan University	2,068,804	2,068,804
SAMEA2203767	PRJEB3084	GCA_900017955.1	2009	North America	Missing	IPD	IPD	blood	blood	Disease	19A	8750	Scaffold	15	2016/2/10	46,578	100x	full	376	519	Streptococcus pneumoniae (firmicutes)	SC	2,291,754	2,265,506
SAMEA2203787	PRJEB3084	GCA_900018675.2	2009	North America	3-5	Bacteremia	bacteraemia	blood	blood	Disease	19A	320	Scaffold	6	2019/5/13	95,208	100x	full	37	46	Streptococcus pneumoniae (firmicutes)	SC	2,050,521	2,047,992
SAMEA2203848	PRJEB3084	GCA_900020255.2	2009	North America	3-5	pneumonia	pneumonia	blood	blood	Disease	19A	695	Scaffold	11	2019/5/27	64,331	100x	full	58	69	Streptococcus pneumoniae (firmicutes)	SC	2,131,889	2,129,402
SAMEA2383024	PRJEB4909	GCA_900020965.1	2009	Europe	≥60	IPD	IPD	blood	blood	Disease	19A	416	Scaffold	6	2016/2/10	120,036	100x	full	32	46	Streptococcus pneumoniae (firmicutes)	SC	2,079,910	2,076,708
SAMEA2383211	PRJEB4909	GCA_900021065.1	2009	Europe	≥60	IPD	IPD	blood	blood	Disease	19A	994	Scaffold	13	2016/2/10	63,028	100x	full	57	63	Streptococcus pneumoniae (firmicutes)	SC	2,118,119	2,117,259
SAMEA2239167	PRJEB4909	GCA_900021235.1	2009	Europe	≥60	meningitis	meningitis	CSF	CSF	Disease	19A	199	Scaffold	9	2016/2/10	81,307	100x	full	31	45	Streptococcus pneumoniae (firmicutes)	SC	2,057,137	2,053,474
SAMEA2239199	PRJEB4909	GCA_900021295.1	2009	Europe	≥60	meningitis	meningitis	CSF	CSF	Disease	19A	199	Scaffold	7	2016/2/10	103,878	100x	full	38	51	Streptococcus pneumoniae (firmicutes)	SC	2,108,317	2,105,315
SAMEA2239059	PRJEB4909	GCA_900021665.1	2009	Europe	≥60	meningitis	meningitis	CSF	CSF	Disease	19A	3009	Scaffold	14	2016/2/8	55,042	100x	full	60	81	Streptococcus pneumoniae (firmicutes)	SC	2,112,421	2,106,913
SAMEA2238872	PRJEB4909	GCA_900022845.1	2009	Europe	≥60	meningitis	meningitis	CSF	CSF	Disease	19A	3017	Scaffold	7	2016/2/8	106,582	100x	full	53	69	Streptococcus pneumoniae (firmicutes)	SC	2,112,344	2,107,805
SAMEA2674631	PRJEB4909	GCA_900022895.1	2009	Europe	≥60	meningitis	meningitis	CSF	CSF	Disease	19A	3259	Scaffold	13	2016/2/8	58,611	100x	full	50	66	Streptococcus pneumoniae (firmicutes)	SC	2,136,964	2,132,437
SAMEA2382814	PRJEB4909	GCA_900023025.1	2009	Europe	≥60	IPD	IPD	blood	blood	Disease	19A	199	Scaffold	9	2016/2/8	103,876	100x	full	39	56	Streptococcus pneumoniae (firmicutes)	SC	2,132,544	2,128,026
SAMEA2383134	PRJEB4909	GCA_900023175.1	2009	Europe	≥60	IPD	IPD	blood	blood	Disease	19A	199	Scaffold	9	2016/2/10	78,454	100x	full	42	60	Streptococcus pneumoniae (firmicutes)	SC	2,093,014	2,088,233
SAMEA2239068	PRJEB4909	GCA_900023705.1	2009	Europe	≥60	meningitis	meningitis	CSF	CSF	Disease	19A	3009	Scaffold	13	2016/2/8	61,071	100x	full	61	73	Streptococcus pneumoniae (firmicutes)	SC	2,153,873	2,151,101
SAMEA2239082	PRJEB4909	GCA_900023715.1	2009	Europe	≥60	meningitis	meningitis	CSF	CSF	Disease	19A	3009	Scaffold	12	2016/2/8	63,561	100x	full	56	69	Streptococcus pneumoniae (firmicutes)	SC	2,155,428	2,152,775
SAMEA2382602	PRJEB4909	GCA_900023835.1	2009	Europe	≥60	meningitis	meningitis	CSF	CSF	Disease	19A	3017	Scaffold	7	2016/2/8	112,675	100x	full	30	44	Streptococcus pneumoniae (firmicutes)	SC	2,090,823	2,086,453
SAMEA2238806	PRJEB4909	GCA_900024015.1	2009	Europe	≥60	meningitis	meningitis	CSF	CSF	Disease	19A	199	Scaffold	9	2016/2/8	76,364	100x	full	45	56	Streptococcus pneumoniae (firmicutes)	SC	2,092,051	2,089,046
SAMEA2239171	PRJEB4909	GCA_900024505.1	2009	Europe	≥60	meningitis	meningitis	CSF	CSF	Disease	19A	1159	Scaffold	7	2016/2/10	94,782	100x	full	29	41	Streptococcus pneumoniae (firmicutes)	SC	2,154,304	2,152,015
SAMEA2239026	PRJEB4909	GCA_900024625.1	2009	Europe	≥60	meningitis	meningitis	CSF	CSF	Disease	19A	16582	Scaffold	8	2016/2/8	85,685	100x	full	39	52	Streptococcus pneumoniae (firmicutes)	SC	2,166,522	2,162,816
SAMEA2382662	PRJEB4909	GCA_900024745.1	2009	Europe	≥60	meningitis	meningitis	blood	blood	Disease	19A	3009	Scaffold	13	2016/2/8	60,739	100x	full	62	70	Streptococcus pneumoniae (firmicutes)	SC	2,157,189	2,155,752
SAMEA2203864	PRJEB3084	GCA_900024985.2	2009	North America	≤2	Bacteremia	bacteraemia	blood	blood	Disease	19A	320	Scaffold	7	2019/5/13	76,481	100x	full	38	48	Streptococcus pneumoniae (firmicutes)	SC	2,027,570	2,025,273
SAMEA2238618	PRJEB4909	GCA_900025115.1	2009	Europe	≥60	meningitis	meningitis	CSF	CSF	Disease	19A	416	Scaffold	6	2016/2/10	102,270	100x	full	28	39	Streptococcus pneumoniae (firmicutes)	SC	2,039,831	2,037,510
SAMEA2238883	PRJEB4909	GCA_900025885.1	2009	Europe	≥60	meningitis	meningitis	CSF	CSF	Disease	19A	199	Scaffold	9	2016/2/8	86,689	100x	full	39	52	Streptococcus pneumoniae (firmicutes)	SC	2,062,891	2,059,123
SAMEA2382627	PRJEB4909	GCA_900026005.1	2009	Europe	≥60	meningitis	meningitis	blood	blood	Disease	19A	16582	Scaffold	8	2016/2/8	89,156	100x	full	41	48	Streptococcus pneumoniae (firmicutes)	SC	2,163,694	2,162,081
SAMEA2382653	PRJEB4909	GCA_900026045.1	2009	Europe	≥60	meningitis	meningitis	blood	blood	Disease	19A	3009	Scaffold	13	2016/2/8	56,753	100x	full	60	69	Streptococcus pneumoniae (firmicutes)	SC	2,155,670	2,153,878
SAMEA2382685	PRJEB4909	GCA_900026125.1	2009	Europe	≥60	IPD	IPD	blood	blood	Disease	19A	193	Scaffold	10	2016/2/8	72,120	100x	full	41	49	Streptococcus pneumoniae (firmicutes)	SC	2,094,538	2,092,629
SAMEA2239113	PRJEB4909	GCA_900026415.1	2009	Europe	≥60	meningitis	meningitis	CSF	CSF	Disease	19A	193	Scaffold	10	2016/2/10	75,740	100x	full	37	47	Streptococcus pneumoniae (firmicutes)	SC	2,094,821	2,092,042
SAMEA2382742	PRJEB4909	GCA_900026575.1	2009	Europe	≥60	IPD	IPD	blood	blood	Disease	19A	199	Scaffold	9	2016/2/8	80,590	100x	full	44	57	Streptococcus pneumoniae (firmicutes)	SC	2,111,186	2,108,108
SAMEA2382553	PRJEB4909	GCA_900027175.1	2009	Europe	≥60	meningitis	meningitis	CSF	CSF	Disease	19A	199	Scaffold	7	2016/2/8	105,085	100x	full	40	49	Streptococcus pneumoniae (firmicutes)	SC	2,057,336	2,054,971
SAMEA2382561	PRJEB4909	GCA_900027185.1	2009	Europe	≥60	meningitis	meningitis	CSF	CSF	Disease	19A	3017	Scaffold	7	2016/2/8	103,013	100x	full	38	47	Streptococcus pneumoniae (firmicutes)	SC	2,131,213	2,129,021
SAMEA2382722	PRJEB4909	GCA_900027275.1	2009	Europe	≥60	IPD	IPD	blood	blood	Disease	19A	199	Scaffold	7	2016/2/8	98,181	100x	full	35	43	Streptococcus pneumoniae (firmicutes)	SC	2,056,692	2,055,152
SAMEA2382646	PRJEB4909	GCA_900028285.1	2009	Europe	≥60	IPD	IPD	blood	blood	Disease	19A	3009	Scaffold	13	2016/2/8	60,384	100x	full	56	64	Streptococcus pneumoniae (firmicutes)	SC	2,113,290	2,111,566
SAMEA2238928	PRJEB4909	GCA_900029455.1	2009	Europe	≥60	meningitis	meningitis	CSF	CSF	Disease	19A	994	Scaffold	13	2016/2/8	63,580	100x	full	55	69	Streptococcus pneumoniae (firmicutes)	SC	2,119,374	2,116,449
SAMEA2382724	PRJEB4909	GCA_900029525.1	2009	Europe	≥60	IPD	IPD	blood	blood	Disease	19A	1159	Scaffold	7	2016/2/8	136,061	100x	full	28	37	Streptococcus pneumoniae (firmicutes)	SC	2,153,815	2,151,580
SAMEA2383242	PRJEB4909	GCA_900030405.1	2009	Europe	≥60	IPD	IPD	blood	blood	Disease	19A	199	Scaffold	8	2016/2/10	88,942	100x	full	29	47	Streptococcus pneumoniae (firmicutes)	SC	2,056,812	2,052,042
SAMEA2383257	PRJEB4909	GCA_900030445.1	2009	Europe	≥60	IPD	IPD	blood	blood	Disease	19A	3017	Scaffold	8	2016/2/10	85,431	100x	full	31	45	Streptococcus pneumoniae (firmicutes)	SC	2,092,319	2,088,921
SAMEA2238962	PRJEB4909	GCA_900030575.1	2009	Europe	≥60	meningitis	meningitis	CSF	CSF	Disease	19A	199	Scaffold	8	2016/2/8	97,689	100x	full	28	47	Streptococcus pneumoniae (firmicutes)	SC	2,056,033	2,050,831
SAMEA2383057	PRJEB4909	GCA_900030735.1	2009	Europe	≥60	IPD	IPD	blood	blood	Disease	19A	876	Scaffold	7	2016/2/10	73,437	100x	full	40	47	Streptococcus pneumoniae (firmicutes)	SC	2,037,454	2,035,537
SAMEA2382780	PRJEB4909	GCA_900031225.1	2009	Europe	≥60	IPD	IPD	blood	blood	Disease	19A	199	Scaffold	8	2016/2/8	101,758	100x	full	32	47	Streptococcus pneumoniae (firmicutes)	SC	2,095,929	2,092,367
SAMEA2383182	PRJEB4909	GCA_900031535.1	2009	Europe	≥60	IPD	IPD	blood	blood	Disease	19A	199	Scaffold	9	2016/2/10	86,882	100x	full	34	47	Streptococcus pneumoniae (firmicutes)	SC	2,064,116	2,060,672
SAMEA2238286	PRJEB4909	GCA_900032145.1	2009	Europe	≥60	meningitis	meningitis	CSF	CSF	Disease	19A	199	Scaffold	8	2016/2/10	105,294	100x	full	40	53	Streptococcus pneumoniae (firmicutes)	SC	2,130,886	2,127,706
SAMEA2383186	PRJEB4909	GCA_900032365.1	2009	Europe	≥60	IPD	IPD	blood	blood	Disease	19A	3017	Scaffold	6	2016/2/10	130,260	100x	full	40	51	Streptococcus pneumoniae (firmicutes)	SC	2,128,340	2,125,198
SAMEA2674632	PRJEB4909	GCA_900033055.1	2009	Europe	≥60	IPD	IPD	blood	blood	Disease	19A	3259	Scaffold	11	2016/2/10	60,884	100x	full	54	64	Streptococcus pneumoniae (firmicutes)	SC	2,135,267	2,132,722
SAMEA2203761	PRJEB3084	GCA_900033785.2	2009	North America	3-5	Bacteremia	bacteraemia	blood	blood	Disease	19A	320	Scaffold	7	2019/5/13	95,933	100x	full	34	47	Streptococcus pneumoniae (firmicutes)	SC	2,042,666	2,040,197
SAMEA2203795	PRJEB3084	GCA_900033845.2	2009	North America	3-5	pneumonia	pneumonia	blood	blood	Disease	19A	667	Scaffold	7	2019/5/15	82,216	100x	full	38	49	Streptococcus pneumoniae (firmicutes)	SC	2,087,861	2,085,488
SAMEA2203825	PRJEB3084	GCA_900033865.1	2009	North America	Missing	IPD	IPD	blood	blood	Disease	19A	320	Scaffold	19	2016/2/13	39,007	100x	full	337	478	Streptococcus pneumoniae (firmicutes)	SC	2,296,983	2,271,681
SAMEA2203828	PRJEB3084	GCA_900033875.1	2009	North America	Missing	IPD	IPD	blood	blood	Disease	19A	276	Scaffold	12	2016/2/13	71,819	100x	full	120	156	Streptococcus pneumoniae (firmicutes)	SC	2,135,968	2,128,690
SAMEA2203832	PRJEB3084	GCA_900033885.1	2009	North America	Missing	IPD	IPD	blood	blood	Disease	19A	667	Scaffold	9	2016/2/13	91,996	100x	full	118	148	Streptococcus pneumoniae (firmicutes)	SC	2,163,124	2,156,935
SAMEA2203844	PRJEB3084	GCA_900033895.1	2009	North America	Missing	IPD	IPD	blood	blood	Disease	19A	338	Scaffold	13	2016/2/13	60,956	100x	full	122	152	Streptococcus pneumoniae (firmicutes)	SC	2,119,716	2,112,908
SAMEA2203881	PRJEB3084	GCA_900033945.2	2009	North America	≤2	Bacteremia	bacteraemia	blood	blood	Disease	19A	667	Scaffold	9	2019/5/13	69,360	100x	full	43	55	Streptococcus pneumoniae (firmicutes)	SC	2,051,019	2,048,277
SAMEA2203884	PRJEB3084	GCA_900033955.2	2009	North America	≤2	Bacteremia	bacteraemia	blood	blood	Disease	19A	1451	Scaffold	7	2019/5/16	85,934	100x	full	37	43	Streptococcus pneumoniae (firmicutes)	SC	2,075,065	2,073,948
SAMEA2203885	PRJEB3084	GCA_900033965.2	2009	North America	≤2	pneumonia	pneumonia	blood	blood	Disease	19A	320	Scaffold	7	2019/5/13	95,135	100x	full	35	45	Streptococcus pneumoniae (firmicutes)	SC	2,048,432	2,046,294
SAMEA2203890	PRJEB3084	GCA_900033985.2	2009	North America	≤2	pneumonia	pneumonia	blood	blood	Disease	19A	199	Scaffold	7	2019/5/13	106,255	100x	full	29	46	Streptococcus pneumoniae (firmicutes)	SC	2,062,173	2,057,858
SAMEA2238431	PRJEB4909	GCA_900034015.1	2009	Europe	≥60	meningitis	meningitis	CSF	CSF	Disease	19A	1201	Scaffold	8	2016/2/10	82,250	100x	full	41	51	Streptococcus pneumoniae (firmicutes)	SC	2,048,015	2,045,842
SAMEA2383119	PRJEB4909	GCA_900035075.1	2009	Europe	≥60	IPD	IPD	blood	blood	Disease	19A	16586	Scaffold	9	2016/2/10	68,584	100x	full	72	77	Streptococcus pneumoniae (firmicutes)	SC	2,175,641	2,174,182
SAMEA2203837	PRJEB3084	GCA_900035605.1	2009	North America	Missing	IPD	IPD	blood	blood	Disease	19A	199	Scaffold	11	2016/2/13	59,782	100x	full	86	125	Streptococcus pneumoniae (firmicutes)	SC	2,174,208	2,164,993
SAMEA2203852	PRJEB3084	GCA_900035615.1	2009	North America	Missing	IPD	IPD	blood	blood	Disease	19A	6228	Scaffold	28	2016/2/13	24,671	100x	full	801	973	Streptococcus pneumoniae (firmicutes)	SC	2,432,302	2,400,382
SAMEA2203889	PRJEB3084	GCA_900035625.2	2009	North America	≤2	pneumonia	pneumonia	blood	blood	Disease	19A	320	Scaffold	8	2019/5/13	71,306	100x	full	32	45	Streptococcus pneumoniae (firmicutes)	SC	2,049,377	2,045,998
SAMEA2203891	PRJEB3084	GCA_900035635.2	2009	North America	≤2	pneumonia	pneumonia	blood	blood	Disease	19A	320	Scaffold	8	2019/5/13	69,223	100x	full	35	44	Streptococcus pneumoniae (firmicutes)	SC	2,029,274	2,026,906
SAMEA2203811	PRJEB3084	GCA_900036445.2	2009	North America	3-5	pneumonia	pneumonia	blood	blood	Disease	19A	199	Scaffold	7	2019/5/15	87,789	100x	full	41	56	Streptococcus pneumoniae (firmicutes)	SC	2,105,641	2,102,726
SAMEA2203768	PRJEB3084	GCA_900036955.2	2009	North America	3-5	Bacteremia	bacteraemia	blood	blood	Disease	19A	9356	Scaffold	5	2019/5/13	127,428	100x	full	35	37	Streptococcus pneumoniae (firmicutes)	SC	2,051,623	2,051,056
SAMEA2203786	PRJEB3084	GCA_900036975.2	2009	North America	Missing	IPD	IPD	blood	blood	Disease	19A	9521	Scaffold	17	2016/10/19	37,993	100x	full	191	261	Streptococcus pneumoniae (firmicutes)	SC	2,129,767	2,116,252
SAMEA2203791	PRJEB3084	GCA_900036985.2	2009	North America	3-5	Bacteremia	bacteraemia	blood	blood	Disease	19A	199	Scaffold	9	2019/5/15	69,171	100x	full	33	54	Streptococcus pneumoniae (firmicutes)	SC	2,092,542	2,087,886
SAMEA2203793	PRJEB3084	GCA_900036995.1	2009	North America	Missing	IPD	IPD	blood	blood	Disease	19A	2540	Scaffold	15	2016/10/19	46,657	100x	full	216	302	Streptococcus pneumoniae (firmicutes)	SC	2,222,579	2,205,938
SAMEA2203800	PRJEB3084	GCA_900037005.2	2009	North America	3-5	pneumonia	pneumonia	blood	blood	Disease	19A	2514	Scaffold	6	2019/5/14	83,514	100x	full	77	89	Streptococcus pneumoniae (firmicutes)	SC	2,059,131	2,056,280
SAMEA2203827	PRJEB3084	GCA_900037035.2	2009	North America	3-5	pneumonia	pneumonia	blood	blood	Disease	19A	199	Scaffold	8	2019/5/14	85,409	100x	full	44	53	Streptococcus pneumoniae (firmicutes)	SC	2,059,837	2,057,645
SAMEA2203826	PRJEB3084	GCA_900037045.2	2009	North America	3-5	pneumonia	pneumonia	blood	blood	Disease	19A	199	Scaffold	8	2019/5/14	86,720	100x	full	44	52	Streptococcus pneumoniae (firmicutes)	SC	2,061,387	2,059,225
SAMEA2203836	PRJEB3084	GCA_900037065.1	2009	North America	Missing	IPD	IPD	blood	blood	Disease	19A	9539	Scaffold	27	2016/2/13	24,521	100x	full	326	483	Streptococcus pneumoniae (firmicutes)	SC	2,243,760	2,212,976
SAMEA2203851	PRJEB3084	GCA_900037625.2	2009	North America	3-5	pneumonia	pneumonia	blood	blood	Disease	19A	695	Scaffold	10	2019/5/24	89,836	100x	full	52	54	Streptococcus pneumoniae (firmicutes)	SC	2,139,384	2,138,898
SAMEA2203838	PRJEB3084	GCA_900038105.1	2009	North America	Missing	IPD	IPD	blood	blood	Disease	19A	695	Scaffold	26	2016/2/13	29,412	100x	full	217	305	Streptococcus pneumoniae (firmicutes)	SC	2,217,294	2,200,743
SAMEA2203839	PRJEB3084	GCA_900038115.1	2009	North America	Missing	IPD	IPD	blood	blood	Disease	19A	667	Scaffold	9	2016/2/13	69,077	100x	full	180	229	Streptococcus pneumoniae (firmicutes)	SC	2,163,586	2,154,900
SAMEA2203854	PRJEB3084	GCA_900038125.2	2009	North America	≤2	Bacteremia	bacteraemia	blood	blood	Disease	19A	320	Scaffold	9	2019/5/13	68,807	100x	full	44	55	Streptococcus pneumoniae (firmicutes)	SC	2,028,956	2,026,007
SAMEA2203873	PRJEB3084	GCA_900038145.2	2009	North America	≤2	pneumonia	pneumonia	blood	blood	Disease	19A	1451	Scaffold	7	2019/5/15	83,674	100x	full	36	46	Streptococcus pneumoniae (firmicutes)	SC	2,076,901	2,074,606
SAMEA2203880	PRJEB3084	GCA_900038155.2	2009	North America	≤2	Bacteremia	bacteraemia	blood	blood	Disease	19A	320	Scaffold	9	2019/5/13	76,473	100x	full	40	46	Streptococcus pneumoniae (firmicutes)	SC	2,030,723	2,029,479
SAMEA2203868	PRJEB3084	GCA_900038685.2	2009	North America	≤2	Bacteremia	bacteraemia	blood	blood	Disease	19A	156	Scaffold	5	2019/5/15	168,933	100x	full	34	37	Streptococcus pneumoniae (firmicutes)	SC	2,082,724	2,081,727
SAMEA2203874	PRJEB3084	GCA_900038695.1	2009	North America	Missing	IPD	IPD	blood	blood	Disease	19A	320	Scaffold	8	2016/2/13	91,197	100x	full	94	114	Streptococcus pneumoniae (firmicutes)	SC	2,117,610	2,113,009
SAMEA2203887	PRJEB3084	GCA_900038705.1	2009	North America	Missing	IPD	IPD	blood	blood	Disease	19A	1339	Scaffold	15	2016/2/13	53,435	100x	full	65	91	Streptococcus pneumoniae (firmicutes)	SC	2,121,919	2,114,663
SAMEA2203843	PRJEB3084	GCA_900039655.2	2009	North America	3-5	Bacteremia	bacteraemia	blood	blood	Disease	19A	1451	Scaffold	8	2019/5/16	77,712	100x	full	37	50	Streptococcus pneumoniae (firmicutes)	SC	2,082,880	2,080,612
SAMEA2383089	PRJEB4909	GCA_900041285.1	2009	Europe	≥60	IPD	IPD	blood	blood	Disease	19A	199	Scaffold	8	2016/2/10	102,604	100x	full	40	53	Streptococcus pneumoniae (firmicutes)	SC	2,096,390	2,093,117
SAMEA2238680	PRJEB4909	GCA_900042825.1	2009	Europe	≥60	meningitis	meningitis	CSF	CSF	Disease	19A	876	Scaffold	8	2016/2/10	81,563	100x	full	35	51	Streptococcus pneumoniae (firmicutes)	SC	2,039,915	2,035,908
SAMEA2238782	PRJEB4909	GCA_900042865.1	2009	Europe	≥60	meningitis	meningitis	CSF	CSF	Disease	19A	16586	Scaffold	9	2016/2/10	68,579	100x	full	69	80	Streptococcus pneumoniae (firmicutes)	SC	2,174,537	2,171,549
SAMEA2203773	PRJEB3084	GCA_900043675.1	2009	North America	Missing	IPD	IPD	blood	blood	Disease	19A	320	Scaffold	14	2016/2/10	47,462	100x	full	286	357	Streptococcus pneumoniae (firmicutes)	SC	2,233,247	2,219,123
SAMEA2203775	PRJEB3084	GCA_900043685.2	2009	North America	3-5	pneumonia	pneumonia	blood	blood	Disease	19A	199	Scaffold	10	2019/5/23	71,587	100x	full	41	53	Streptococcus pneumoniae (firmicutes)	SC	2,129,638	2,126,881
SAMEA2203804	PRJEB3084	GCA_900043705.2	2009	North America	3-5	pneumonia	pneumonia	blood	blood	Disease	19A	2365	Scaffold	13	2019/5/28	64,803	100x	full	66	72	Streptococcus pneumoniae (firmicutes)	SC	2,180,360	2,178,694
SAMEA2203807	PRJEB3084	GCA_900043725.2	2009	North America	3-5	pneumonia	pneumonia	blood	blood	Disease	19A	199	Scaffold	10	2019/5/15	82,756	100x	full	40	60	Streptococcus pneumoniae (firmicutes)	SC	2,101,327	2,096,504
SAMEA2203812	PRJEB3084	GCA_900043745.2	2009	North America	3-5	Bacteremia	bacteraemia	blood	blood	Disease	19A	4026	Scaffold	7	2019/5/14	98,086	100x	full	27	40	Streptococcus pneumoniae (firmicutes)	SC	2,094,398	2,090,660
SAMEA2203867	PRJEB3084	GCA_900043835.1	2009	North America	Missing	IPD	IPD	blood	blood	Disease	19A	199	Scaffold	8	2016/2/12	85,739	100x	full	41	52	Streptococcus pneumoniae (firmicutes)	SC	2,098,801	2,096,020
SAMEA2203876	PRJEB3084	GCA_900043875.2	2009	North America	≤2	pneumonia	pneumonia	blood	blood	Disease	19A	1339	Scaffold	11	2019/5/23	71,392	100x	full	49	62	Streptococcus pneumoniae (firmicutes)	SC	2,120,841	2,117,944
SAMEA2203817	PRJEB3084	GCA_900044115.1	2009	North America	Missing	IPD	IPD	blood	blood	Disease	19A	2472	Scaffold	10	2016/2/13	70,512	100x	full	108	131	Streptococcus pneumoniae (firmicutes)	SC	2,207,004	2,202,000
SAMEA2203853	PRJEB3084	GCA_900044125.2	2009	North America	≤2	Bacteremia	bacteraemia	blood	blood	Disease	19A	1451	Scaffold	8	2019/5/15	79,342	100x	full	35	47	Streptococcus pneumoniae (firmicutes)	SC	2,077,972	2,074,600
SAMEA2203770	PRJEB3084	GCA_900044805.2	2009	North America	3-5	Bacteremia	bacteraemia	blood	blood	Disease	19A	320	Scaffold	8	2019/5/13	95,208	100x	full	46	56	Streptococcus pneumoniae (firmicutes)	SC	2,035,057	2,032,962
SAMEA2203858	PRJEB3084	GCA_900044855.2	2009	North America	≤2	Otitis	otitis media	blood	blood	Disease	19A	695	Scaffold	11	2019/5/29	67,233	100x	full	79	89	Streptococcus pneumoniae (firmicutes)	SC	2,183,211	2,181,612
SAMEA2239254	PRJEB4909	GCA_900047595.1	2009	Europe	≥60	meningitis	meningitis	CSF	CSF	Disease	19A	199	Scaffold	8	2016/2/10	88,295	100x	full	32	45	Streptococcus pneumoniae (firmicutes)	SC	2,093,932	2,090,784
SAMEA2203861	PRJEB3084	GCA_900048115.2	2009	North America	≤2	osteomyelitis	osteomyelitis	bone	bone	Disease	19A	320	Scaffold	4	2019/5/13	130,234	100x	full	36	42	Streptococcus pneumoniae (firmicutes)	SC	2,016,443	2,015,119
SAMEA2521536	PRJEB3084	GCA_900048805.2	2012	North America	≤2	IPD	IPD	blood	blood	Disease	19A	667	Scaffold	8	2019/5/14	86,303	100x	full	40	54	Streptococcus pneumoniae (firmicutes)	SC	2,091,771	2,087,496
SAMEA2335991	PRJEB3084	GCA_900049005.2	2009	North America	≤2	IPD	IPD	blood	blood	Disease	19A	667	Scaffold	8	2019/5/15	90,815	100x	full	41	54	Streptococcus pneumoniae (firmicutes)	SC	2,089,915	2,087,469
SAMEA2335992	PRJEB3084	GCA_900049015.2	2009	North America	≤2	IPD	IPD	blood	blood	Disease	19A	695	Scaffold	13	2019/5/24	55,016	100x	full	64	69	Streptococcus pneumoniae (firmicutes)	SC	2,134,933	2,133,883
SAMEA2521582	PRJEB3084	GCA_900049075.2	2012	North America	≤2	IPD	IPD	blood	blood	Disease	19A	199	Scaffold	9	2019/5/13	72,746	100x	full	35	47	Streptococcus pneumoniae (firmicutes)	SC	2,059,405	2,056,073
SAMEA2335997	PRJEB3084	GCA_900049495.2	2009	North America	≤2	IPD	IPD	blood	blood	Disease	19A	320	Scaffold	8	2019/5/13	79,320	100x	full	38	46	Streptococcus pneumoniae (firmicutes)	SC	2,048,579	2,046,715
SAMEA2467770	PRJEB3084	GCA_900049515.2	2009	North America	≤2	IPD	IPD	blood	blood	Disease	19A	10178	Scaffold	12	2019/5/24	54,721	100x	full	62	68	Streptococcus pneumoniae (firmicutes)	SC	2,120,106	2,119,109
SAMEA2521618	PRJEB3084	GCA_900049555.2	2012	North America	≤2	IPD	IPD	blood	blood	Disease	19A	320	Scaffold	6	2019/5/13	95,945	100x	full	38	46	Streptococcus pneumoniae (firmicutes)	SC	2,028,931	2,026,817
SAMEA2204003	PRJEB3084	GCA_900049825.2	2009	North America	≤2	pneumonia	pneumonia	blood	blood	Disease	19A	320	Scaffold	6	2019/5/13	76,986	100x	full	31	45	Streptococcus pneumoniae (firmicutes)	SC	2,031,411	2,027,712
SAMEA2335963	PRJEB3084	GCA_900049845.2	2009	North America	≤2	IPD	IPD	blood	blood	Disease	19A	695	Scaffold	12	2019/5/29	66,611	100x	full	66	70	Streptococcus pneumoniae (firmicutes)	SC	2,169,205	2,168,067
SAMEA2796719	PRJEB3084	GCA_900049895.2	2009	North America	3-5	pneumonia	pneumonia	blood	blood	Disease	19A	695	Scaffold	12	2019/5/28	58,001	100x	full	63	67	Streptococcus pneumoniae (firmicutes)	SC	2,172,911	2,172,310
SAMEA2467532	PRJEB3084	GCA_900050325.2	2009	North America	≤2	IPD	IPD	blood	blood	Disease	19A	320	Scaffold	6	2019/5/15	84,389	100x	full	122	153	Streptococcus pneumoniae (firmicutes)	SC	2,090,112	2,083,114
SAMEA1033851	PRJEB2656	GCA_900050525.1	missing	Africa	Missing	IPD	IPD	blood	blood	Disease	19A	9457	Scaffold	7	2016/2/13	88,544	100x	full	65	66	Streptococcus pneumoniae (firmicutes)	SC	2,129,549	2,129,539
SAMEA2203931	PRJEB3084	GCA_900050685.2	2009	North America	≤2	pneumonia	pneumonia	blood	blood	Disease	19A	199	Scaffold	8	2019/5/13	88,915	100x	full	39	46	Streptococcus pneumoniae (firmicutes)	SC	2,063,236	2,061,240
SAMEA2203946	PRJEB3084	GCA_900050705.2	2009	North America	≤2	pneumonia	pneumonia	blood	blood	Disease	19A	320	Scaffold	5	2019/5/13	95,208	100x	full	39	48	Streptococcus pneumoniae (firmicutes)	SC	2,046,867	2,044,277
SAMEA2204029	PRJEB3084	GCA_900050715.2	2009	North America	≤2	Bacteremia	bacteraemia	blood	blood	Disease	19A	4026	Scaffold	8	2019/5/14	105,519	100x	full	29	37	Streptococcus pneumoniae (firmicutes)	SC	2,096,933	2,094,811
SAMEA2203903	PRJEB3084	GCA_900051105.1	2009	North America	Missing	IPD	IPD	blood	blood	Disease	19A	667	Scaffold	8	2016/2/12	91,312	100x	full	34	48	Streptococcus pneumoniae (firmicutes)	SC	2,078,298	2,074,224
SAMEA2521642	PRJEB3084	GCA_900051195.2	2012	North America	3-5	IPD	IPD	blood	blood	Disease	19A	10223	Scaffold	8	2019/5/14	98,748	100x	full	38	43	Streptococcus pneumoniae (firmicutes)	SC	2,044,311	2,043,079
SAMEA2796713	PRJEB3084	GCA_900051215.2	2009	North America	3-5	pneumonia	pneumonia	blood	blood	Disease	19A	320	Scaffold	7	2019/5/14	79,552	100x	full	46	50	Streptococcus pneumoniae (firmicutes)	SC	2,045,602	2,045,030
SAMEA2796717	PRJEB3084	GCA_900051225.2	2009	North America	3-5	pneumonia	pneumonia	blood	blood	Disease	19A	1374	Scaffold	10	2019/5/29	79,588	100x	full	64	71	Streptococcus pneumoniae (firmicutes)	SC	2,260,914	2,259,332
SAMEA2204032	PRJEB3084	GCA_900051405.2	2009	North America	≤2	Bacteremia	bacteraemia	blood	blood	Disease	19A	199	Scaffold	11	2019/5/13	72,547	100x	full	32	51	Streptococcus pneumoniae (firmicutes)	SC	2,060,966	2,056,069
SAMEA2467580	PRJEB3084	GCA_900051445.2	2009	North America	≤2	IPD	IPD	blood	blood	Disease	19A	320	Scaffold	7	2019/5/13	82,117	100x	full	34	44	Streptococcus pneumoniae (firmicutes)	SC	2,047,677	2,044,975
SAMEA2796494	PRJEB3084	GCA_900051465.2	2008	North America	≤2	pneumonia	pneumonia	blood	blood	Disease	19A	320	Scaffold	6	2019/5/13	108,449	100x	full	34	43	Streptococcus pneumoniae (firmicutes)	SC	2,017,342	2,014,845
SAMEA2467543	PRJEB3084	GCA_900052155.1	2009	North America	Missing	IPD	IPD	blood	blood	Disease	19A	1451	Scaffold	29	2016/2/13	22,995	100x	full	910	1,107	Streptococcus pneumoniae (firmicutes)	SC	2,513,217	2,473,332
SAMEA2203918	PRJEB3084	GCA_900052385.2	2009	North America	≤2	Otitis	otitis media	blood	blood	Disease	19A	320	Scaffold	8	2019/5/22	69,215	100x	full	43	52	Streptococcus pneumoniae (firmicutes)	SC	2,087,474	2,085,101
SAMEA2203919	PRJEB3084	GCA_900052395.1	2009	North America	Missing	IPD	IPD	blood	blood	Disease	19A	13106	Scaffold	14	2016/2/13	47,725	100x	full	345	474	Streptococcus pneumoniae (firmicutes)	SC	2,254,061	2,227,999
SAMEA2467768	PRJEB3084	GCA_900052425.1	2009	North America	Missing	IPD	IPD	blood	blood	Disease	19A	558	Scaffold	19	2016/2/13	34,579	100x	full	252	345	Streptococcus pneumoniae (firmicutes)	SC	2,194,698	2,177,712
SAMEA2521634	PRJEB3084	GCA_900052455.2	2012	North America	3-5	IPD	IPD	blood	blood	Disease	19A	1451	Scaffold	7	2019/5/15	109,440	100x	full	34	45	Streptococcus pneumoniae (firmicutes)	SC	2,080,624	2,078,209
SAMEA2796712	PRJEB3084	GCA_900052475.2	2009	North America	3-5	Bacteremia	bacteraemia	blood	blood	Disease	19A	320	Scaffold	8	2019/5/15	67,522	100x	full	41	49	Streptococcus pneumoniae (firmicutes)	SC	2,046,145	2,044,193
SAMEA2796714	PRJEB3084	GCA_900052485.2	2009	North America	3-5	Bacteremia	bacteraemia	blood	blood	Disease	19A	667	Scaffold	7	2019/5/13	114,698	100x	full	43	51	Streptococcus pneumoniae (firmicutes)	SC	2,041,707	2,039,422
SAMEA2203935	PRJEB3084	GCA_900052685.2	2009	North America	≤2	Bacteremia	bacteraemia	blood	blood	Disease	19A	320	Scaffold	7	2019/5/13	79,359	100x	full	33	42	Streptococcus pneumoniae (firmicutes)	SC	2,020,960	2,018,811
SAMEA2203999	PRJEB3084	GCA_900052705.2	2009	North America	≤2	Otitis	otitis media	blood	blood	Disease	19A	199	Scaffold	10	2019/5/22	73,217	100x	full	38	58	Streptococcus pneumoniae (firmicutes)	SC	2,140,502	2,134,810
SAMEA2204004	PRJEB3084	GCA_900052725.2	2009	North America	≤2	Otitis	otitis media	blood	blood	Disease	19A	199	Scaffold	8	2019/5/27	83,291	100x	full	54	60	Streptococcus pneumoniae (firmicutes)	SC	2,178,149	2,176,409
SAMEA2335989	PRJEB3084	GCA_900052965.2	2009	North America	≤2	IPD	IPD	blood	blood	Disease	19A	695	Scaffold	9	2019/5/24	74,204	100x	full	57	62	Streptococcus pneumoniae (firmicutes)	SC	2,135,884	2,134,850
SAMEA2335990	PRJEB3084	GCA_900052975.2	2009	North America	≤2	IPD	IPD	blood	blood	Disease	19A	320	Scaffold	7	2019/5/14	76,544	100x	full	39	44	Streptococcus pneumoniae (firmicutes)	SC	2,051,001	2,049,816
SAMEA2467713	PRJEB3084	GCA_900052995.1	2009	North America	Missing	IPD	IPD	blood	blood	Disease	19A	320	Scaffold	6	2016/2/12	118,165	100x	full	67	80	Streptococcus pneumoniae (firmicutes)	SC	2,062,051	2,059,531
SAMEA2467722	PRJEB3084	GCA_900053005.2	2009	North America	≤2	IPD	IPD	blood	blood	Disease	19A	320	Scaffold	7	2019/5/16	98,827	100x	full	41	49	Streptococcus pneumoniae (firmicutes)	SC	2,087,891	2,085,901
SAMEA2467723	PRJEB3084	GCA_900053015.2	2009	North America	≤2	IPD	IPD	blood	blood	Disease	19A	320	Scaffold	6	2019/5/14	83,137	100x	full	41	50	Streptococcus pneumoniae (firmicutes)	SC	2,046,082	2,043,528
SAMEA2203954	PRJEB3084	GCA_900053505.2	2009	North America	≤2	pneumonia	pneumonia	blood	blood	Disease	19A	66	Scaffold	8	2019/5/16	81,159	100x	full	32	46	Streptococcus pneumoniae (firmicutes)	SC	2,116,107	2,112,107
SAMEA1033835	PRJEB2656	GCA_900053865.1	missing	Africa	Missing	IPD	IPD	blood	blood	Disease	19A	2062	Scaffold	5	2016/2/12	175,194	100x	full	32	33	Streptococcus pneumoniae (firmicutes)	SC	2,113,104	2,113,093
SAMEA2203914	PRJEB3084	GCA_900053955.2	2009	North America	≤2	pneumonia	pneumonia	pleural fluid	pleural fluid	Disease	19A	1451	Scaffold	7	2019/5/15	94,499	100x	full	32	49	Streptococcus pneumoniae (firmicutes)	SC	2,078,101	2,074,733
SAMEA2203936	PRJEB3084	GCA_900053965.2	2009	North America	≤2	pneumonia	pneumonia	blood	blood	Disease	19A	320	Scaffold	6	2019/5/13	95,208	100x	full	36	46	Streptococcus pneumoniae (firmicutes)	SC	2,029,410	2,027,400
SAMEA2335973	PRJEB3084	GCA_900054015.2	2009	North America	≤2	IPD	IPD	blood	blood	Disease	19A	695	Scaffold	11	2019/5/23	74,205	100x	full	56	63	Streptococcus pneumoniae (firmicutes)	SC	2,092,095	2,090,482
SAMEA2796715	PRJEB3084	GCA_900054225.2	2009	North America	3-5	pneumonia	pneumonia	blood	blood	Disease	19A	10834	Scaffold	8	2019/5/22	85,693	100x	full	41	50	Streptococcus pneumoniae (firmicutes)	SC	2,125,656	2,123,461
SAMEA2335947	PRJEB3084	GCA_900054505.2	2009	North America	≤2	meningitis	meningitis	CSF	CSF	Disease	19A	320	Scaffold	7	2019/5/15	68,458	100x	full	94	112	Streptococcus pneumoniae (firmicutes)	SC	2,066,938	2,062,732
SAMEA2335965	PRJEB3084	GCA_900054725.2	2009	North America	≤2	pneumonia	pneumonia	pleural fluid	pleural fluid	Disease	19A	320	Scaffold	5	2019/5/13	115,771	100x	full	38	42	Streptococcus pneumoniae (firmicutes)	SC	2,048,560	2,047,608
SAMEA2335985	PRJEB3084	GCA_900054735.2	2009	North America	≤2	IPD	IPD	blood	blood	Disease	19A	320	Scaffold	8	2019/5/13	86,433	100x	full	36	50	Streptococcus pneumoniae (firmicutes)	SC	2,048,680	2,045,326
SAMEA2467737	PRJEB3084	GCA_900054745.1	2009	North America	Missing	IPD	IPD	blood	blood	Disease	19A	320	Scaffold	16	2016/2/13	42,072	100x	full	339	457	Streptococcus pneumoniae (firmicutes)	SC	2,197,451	2,174,691
SAMEA2796484	PRJEB3084	GCA_900054775.2	2008	North America	≤2	bacteremia	bacteraemia	blood	blood	Disease	19A	419	Scaffold	8	2019/5/16	81,821	100x	full	38	50	Streptococcus pneumoniae (firmicutes)	SC	2,115,093	2,112,404
SAMEA2204007	PRJEB3084	GCA_900054955.2	2009	North America	≤2	pneumonia	pneumonia	blood	blood	Disease	19A	320	Scaffold	6	2019/5/13	76,497	100x	full	39	46	Streptococcus pneumoniae (firmicutes)	SC	2,027,841	2,026,403
SAMEA2336011	PRJEB3084	GCA_900054965.2	2009	North America	≤2	IPD	IPD	blood	blood	Disease	19A	9356	Scaffold	7	2019/5/14	76,444	100x	full	38	47	Streptococcus pneumoniae (firmicutes)	SC	2,045,901	2,043,600
SAMEA2203899	PRJEB3084	GCA_900055225.1	2009	North America	Missing	IPD	IPD	blood	blood	Disease	19A	13111	Scaffold	11	2016/2/13	52,545	100x	full	166	210	Streptococcus pneumoniae (firmicutes)	SC	2,171,873	2,161,903
SAMEA2203917	PRJEB3084	GCA_900055315.2	2009	North America	≤2	pneumonia	pneumonia	blood	blood	Disease	19A	695	Scaffold	11	2019/5/24	58,285	100x	full	57	75	Streptococcus pneumoniae (firmicutes)	SC	2,144,900	2,139,871
SAMEA2467564	PRJEB3084	GCA_900055355.2	2009	North America	≤2	IPD	IPD	blood	blood	Disease	19A	695	Scaffold	13	2019/5/27	66,138	100x	full	56	64	Streptococcus pneumoniae (firmicutes)	SC	2,135,609	2,134,391
SAMEA2467570	PRJEB3084	GCA_900055365.1	2009	North America	Missing	IPD	IPD	blood	blood	Disease	19A	320	Scaffold	6	2016/2/12	95,945	100x	full	40	49	Streptococcus pneumoniae (firmicutes)	SC	2,047,554	2,045,849
SAMEA2521566	PRJEB3084	GCA_900055385.2	2012	North America	≤2	IPD	IPD	blood	blood	Disease	19A	320	Scaffold	9	2019/5/14	79,318	100x	full	40	52	Streptococcus pneumoniae (firmicutes)	SC	2,046,787	2,043,492
SAMEA2521615	PRJEB3084	GCA_900055395.2	2012	North America	≤2	IPD	IPD	blood	blood	Disease	19A	1451	Scaffold	5	2019/5/15	95,208	100x	full	39	48	Streptococcus pneumoniae (firmicutes)	SC	2,078,394	2,076,129
SAMEA2203934	PRJEB3084	GCA_900055655.2	2009	North America	≤2	meningitis	meningitis	blood	blood	Disease	19A	2514	Scaffold	5	2019/5/13	115,685	100x	full	38	42	Streptococcus pneumoniae (firmicutes)	SC	2,045,475	2,044,665
SAMEA2203996	PRJEB3084	GCA_900055665.2	2009	North America	≤2	Bacteremia	bacteraemia	blood	blood	Disease	19A	166	Scaffold	5	2019/5/15	117,165	100x	full	30	34	Streptococcus pneumoniae (firmicutes)	SC	2,100,682	2,100,015
SAMEA2336021	PRJEB3084	GCA_900055675.2	2009	North America	≤2	IPD	IPD	blood	blood	Disease	19A	320	Scaffold	7	2019/5/13	89,227	100x	full	37	46	Streptococcus pneumoniae (firmicutes)	SC	2,028,622	2,025,951
SAMEA2521603	PRJEB3084	GCA_900055695.2	2012	North America	≤2	IPD	IPD	blood	blood	Disease	19A	695	Scaffold	11	2019/5/27	57,465	100x	full	55	66	Streptococcus pneumoniae (firmicutes)	SC	2,137,850	2,135,528
SAMEA2521684	PRJEB3084	GCA_900055715.2	2012	North America	3-5	IPD	IPD	blood	blood	Disease	19A	695	Scaffold	10	2019/5/28	68,607	100x	full	61	64	Streptococcus pneumoniae (firmicutes)	SC	2,163,445	2,162,840
SAMEA2796735	PRJEB3084	GCA_900055735.2	2009	North America	≤2	Bacteremia	bacteraemia	blood	blood	Disease	19A	695	Scaffold	12	2019/5/24	58,652	100x	full	62	67	Streptococcus pneumoniae (firmicutes)	SC	2,093,287	2,091,994
SAMEA2467736	PRJEB3084	GCA_900055995.2	2009	North America	≤2	IPD	IPD	blood	blood	Disease	19A	230	Scaffold	7	2019/5/15	85,320	100x	full	38	45	Streptococcus pneumoniae (firmicutes)	SC	2,085,318	2,083,430
SAMEA2467741	PRJEB3084	GCA_900056015.1	2009	North America	Missing	IPD	IPD	blood	blood	Disease	19A	320	Scaffold	5	2016/2/12	130,338	100x	full	42	44	Streptococcus pneumoniae (firmicutes)	SC	2,030,143	2,029,719
SAMEA2467533	PRJEB3084	GCA_900056335.2	2009	North America	≤2	IPD	IPD	blood	blood	Disease	19A	1451	Scaffold	8	2019/5/15	78,818	100x	full	67	85	Streptococcus pneumoniae (firmicutes)	SC	2,091,335	2,086,434
SAMEA2467765	PRJEB3084	GCA_900056365.2	2009	North America	≤2	IPD	IPD	blood	blood	Disease	19A	199	Scaffold	8	2019/5/15	90,905	100x	full	42	47	Streptococcus pneumoniae (firmicutes)	SC	2,091,858	2,090,783
SAMEA2521587	PRJEB3084	GCA_900056375.2	2012	North America	≤2	IPD	IPD	blood	blood	Disease	19A	1673	Scaffold	9	2019/5/14	81,037	100x	full	44	53	Streptococcus pneumoniae (firmicutes)	SC	2,057,158	2,055,075
SAMEA2521610	PRJEB3084	GCA_900056395.2	2012	North America	≤2	IPD	IPD	blood	blood	Disease	19A	230	Scaffold	9	2019/5/15	78,579	100x	full	33	43	Streptococcus pneumoniae (firmicutes)	SC	2,085,331	2,082,800
SAMEA2521663	PRJEB3084	GCA_900056425.2	2012	North America	3-5	IPD	IPD	blood	blood	Disease	19A	695	Scaffold	10	2019/5/27	68,748	100x	full	58	63	Streptococcus pneumoniae (firmicutes)	SC	2,134,673	2,133,370
SAMEA2203993	PRJEB3084	GCA_900056695.2	2009	North America	≤2	pneumonia	pneumonia	blood	blood	Disease	19A	199	Scaffold	10	2019/5/21	69,409	100x	full	43	56	Streptococcus pneumoniae (firmicutes)	SC	2,100,391	2,096,864
SAMEA2204026	PRJEB3084	GCA_900056705.2	2009	North America	≤2	pneumonia	pneumonia	pleural fluid	pleural fluid	Disease	19A	320	Scaffold	7	2019/5/14	86,081	100x	full	61	79	Streptococcus pneumoniae (firmicutes)	SC	2,062,339	2,058,203
SAMEA2336025	PRJEB3084	GCA_900056985.2	2009	North America	≤2	IPD	IPD	blood	blood	Disease	19A	8197	Scaffold	7	2019/5/16	107,495	100x	full	97	105	Streptococcus pneumoniae (firmicutes)	SC	2,098,800	2,097,083
SAMEA2796704	PRJEB3084	GCA_900057015.2	2009	North America	3-5	pneumonia	pneumonia	blood	blood	Disease	19A	2268	Scaffold	11	2019/5/23	60,948	100x	full	63	70	Streptococcus pneumoniae (firmicutes)	SC	2,119,208	2,117,529
SAMEA2336014	PRJEB3084	GCA_900057115.2	2009	North America	≤2	IPD	IPD	blood	blood	Disease	19A	320	Scaffold	8	2019/5/14	67,813	100x	full	40	53	Streptococcus pneumoniae (firmicutes)	SC	2,047,996	2,045,112
SAMEA2467725	PRJEB3084	GCA_900057135.2	2009	North America	≤2	IPD	IPD	blood	blood	Disease	19A	10159	Scaffold	12	2019/5/27	54,768	100x	full	65	69	Streptococcus pneumoniae (firmicutes)	SC	2,121,303	2,120,085
SAMEA2204009	PRJEB3084	GCA_900057355.2	2009	North America	≤2	meningitis	meningitis	blood	blood	Disease	19A	2346	Scaffold	7	2019/5/22	111,465	100x	full	42	56	Streptococcus pneumoniae (firmicutes)	SC	2,135,746	2,132,076
SAMEA2796489	PRJEB3084	GCA_900057405.2	2008	North America	≤2	bacteremia	bacteraemia	blood	blood	Disease	19A	320	Scaffold	7	2019/5/13	67,921	100x	full	45	51	Streptococcus pneumoniae (firmicutes)	SC	2,026,804	2,025,539
SAMEA2796723	PRJEB3084	GCA_900057425.2	2009	North America	≤2	Bacteremia	bacteraemia	blood	blood	Disease	19A	320	Scaffold	6	2019/5/14	75,046	100x	full	34	43	Streptococcus pneumoniae (firmicutes)	SC	2,045,754	2,044,261
SAMEA2467755	PRJEB3084	GCA_900057845.1	2009	North America	Missing	IPD	IPD	blood	blood	Disease	19A	2268	Scaffold	10	2016/2/13	59,162	100x	full	73	77	Streptococcus pneumoniae (firmicutes)	SC	2,089,846	2,089,234
SAMEA2467757	PRJEB3084	GCA_900057855.2	2009	North America	≤2	IPD	IPD	blood	blood	Disease	19A	320	Scaffold	7	2019/5/13	71,284	100x	full	41	52	Streptococcus pneumoniae (firmicutes)	SC	2,045,535	2,042,782
SAMEA2467766	PRJEB3084	GCA_900057865.2	2009	North America	≤2	IPD	IPD	blood	blood	Disease	19A	639	Scaffold	8	2019/5/15	80,088	100x	full	38	43	Streptococcus pneumoniae (firmicutes)	SC	2,063,980	2,062,263
SAMEA2521645	PRJEB3084	GCA_900057895.2	2012	North America	3-5	IPD	IPD	blood	blood	Disease	19A	695	Scaffold	11	2019/5/27	69,265	100x	full	59	68	Streptococcus pneumoniae (firmicutes)	SC	2,131,656	2,129,375
SAMEA2204013	PRJEB3084	GCA_900058135.2	2009	North America	≤2	pneumonia	pneumonia	blood	blood	Disease	19A	1451	Scaffold	8	2019/5/15	63,595	100x	full	35	49	Streptococcus pneumoniae (firmicutes)	SC	2,081,409	2,077,890
SAMEA2204020	PRJEB3084	GCA_900058145.2	2009	North America	≤2	Otitis	otitis media	blood	blood	Disease	19A	320	Scaffold	9	2019/5/13	69,030	100x	full	47	64	Streptococcus pneumoniae (firmicutes)	SC	2,037,232	2,033,237
SAMEA2204024	PRJEB3084	GCA_900058155.2	2009	North America	≤2	Otitis	otitis media	blood	blood	Disease	19A	199	Scaffold	11	2019/5/23	70,086	100x	full	44	58	Streptococcus pneumoniae (firmicutes)	SC	2,153,130	2,149,156
SAMEA2467756	PRJEB3084	GCA_900058165.2	2009	North America	≤2	IPD	IPD	blood	blood	Disease	19A	1339	Scaffold	11	2019/5/23	56,690	100x	full	63	68	Streptococcus pneumoniae (firmicutes)	SC	2,109,827	2,108,675
SAMEA2521558	PRJEB3084	GCA_900058195.2	2012	North America	≤2	IPD	IPD	blood	blood	Disease	19A	2344	Scaffold	10	2019/5/14	63,378	100x	full	37	49	Streptococcus pneumoniae (firmicutes)	SC	2,071,314	2,068,587
SAMEA2335970	PRJEB3084	GCA_900058405.2	2009	North America	≤2	IPD	IPD	blood	blood	Disease	19A	320	Scaffold	8	2019/5/13	83,834	100x	full	35	43	Streptococcus pneumoniae (firmicutes)	SC	2,048,124	2,045,706
SAMEA2336010	PRJEB3084	GCA_900058415.2	2009	North America	≤2	IPD	IPD	blood	blood	Disease	19A	695	Scaffold	13	2019/5/28	49,934	100x	full	61	69	Streptococcus pneumoniae (firmicutes)	SC	2,168,294	2,166,573
SAMEA2796726	PRJEB3084	GCA_900058435.2	2009	North America	≤2	pneumonia	pneumonia	blood	blood	Disease	19A	199	Scaffold	9	2019/5/16	83,922	100x	full	40	55	Streptococcus pneumoniae (firmicutes)	SC	2,097,381	2,093,828
SAMEA2203940	PRJEB3084	GCA_900058645.1	2009	North America	Missing	IPD	IPD	blood	blood	Disease	19A	695	Scaffold	17	2016/2/13	41,737	100x	full	218	276	Streptococcus pneumoniae (firmicutes)	SC	2,189,756	2,180,030
SAMEA2467754	PRJEB3084	GCA_900058655.2	2009	North America	≤2	IPD	IPD	blood	blood	Disease	19A	320	Scaffold	6	2019/5/13	90,239	100x	full	31	44	Streptococcus pneumoniae (firmicutes)	SC	2,028,056	2,024,722
SAMEA2335953	PRJEB3084	GCA_900058925.2	2009	North America	≤2	IPD	IPD	blood	blood	Disease	19A	695	Scaffold	10	2019/5/24	84,058	100x	full	46	53	Streptococcus pneumoniae (firmicutes)	SC	2,136,951	2,135,802
SAMEA2335961	PRJEB3084	GCA_900058945.2	2009	North America	≤2	IPD	IPD	blood	blood	Disease	19A	199	Scaffold	8	2019/5/16	72,080	100x	full	39	52	Streptococcus pneumoniae (firmicutes)	SC	2,105,844	2,102,466
SAMEA2467559	PRJEB3084	GCA_900059285.1	2009	North America	Missing	IPD	IPD	blood	blood	Disease	19A	199	Scaffold	8	2016/2/13	83,343	100x	full	42	51	Streptococcus pneumoniae (firmicutes)	SC	2,101,276	2,098,845
SAMEA2467767	PRJEB3084	GCA_900059305.2	2009	North America	≤2	IPD	IPD	blood	blood	Disease	19A	320	Scaffold	6	2019/5/14	95,196	100x	full	45	49	Streptococcus pneumoniae (firmicutes)	SC	2,049,573	2,048,911
SAMEA2521571	PRJEB3084	GCA_900059315.2	2012	North America	≤2	IPD	IPD	blood	blood	Disease	19A	320	Scaffold	5	2019/5/14	88,697	100x	full	40	42	Streptococcus pneumoniae (firmicutes)	SC	2,046,168	2,045,654
SAMEA2796721	PRJEB3084	GCA_900059705.2	2009	North America	≤2	pneumonia	pneumonia	blood	blood	Disease	19A	2268	Scaffold	14	2019/5/27	48,171	100x	full	64	74	Streptococcus pneumoniae (firmicutes)	SC	2,122,304	2,120,064
SAMEA2203921	PRJEB3084	GCA_900059825.2	2009	North America	≤2	Bacteremia	bacteraemia	blood	blood	Disease	19A	695	Scaffold	12	2019/5/24	66,138	100x	full	50	56	Streptococcus pneumoniae (firmicutes)	SC	2,135,482	2,133,992
SAMEA2336009	PRJEB3084	GCA_900060245.2	2009	North America	≤2	IPD	IPD	blood	blood	Disease	19A	1756	Scaffold	10	2019/5/16	83,387	100x	full	40	56	Streptococcus pneumoniae (firmicutes)	SC	2,112,925	2,108,953
SAMEA2467724	PRJEB3084	GCA_900060255.1	2009	North America	Missing	IPD	IPD	pleural fluid	pleural fluid	Disease	19A	320	Scaffold	11	2016/2/13	55,507	100x	full	251	334	Streptococcus pneumoniae (firmicutes)	SC	2,172,538	2,156,110
SAMEA2796706	PRJEB3084	GCA_900060285.2	2009	North America	3-5	pneumonia	pneumonia	blood	blood	Disease	19A	156	Scaffold	9	2019/5/16	81,398	100x	full	43	48	Streptococcus pneumoniae (firmicutes)	SC	2,088,160	2,086,679
SAMEA2796707	PRJEB3084	GCA_900060295.2	2009	North America	3-5	pneumonia	pneumonia	blood	blood	Disease	19A	2344	Scaffold	10	2019/5/22	69,752	100x	full	39	51	Streptococcus pneumoniae (firmicutes)	SC	2,112,424	2,109,886
SAMEA2204011	PRJEB3084	GCA_900060815.2	2009	North America	≤2	Bacteremia	bacteraemia	blood	blood	Disease	19A	320	Scaffold	8	2019/5/14	63,479	100x	full	40	51	Streptococcus pneumoniae (firmicutes)	SC	2,046,130	2,043,222
SAMEA2467718	PRJEB3084	GCA_900060835.2	2009	North America	≤2	IPD	IPD	blood	blood	Disease	19A	320	Scaffold	6	2019/5/13	90,269	100x	full	32	39	Streptococcus pneumoniae (firmicutes)	SC	2,046,842	2,045,082
SAMEA2203933	PRJEB3084	GCA_900061145.2	2009	North America	≤2	Otitis	otitis media	blood	blood	Disease	19A	230	Scaffold	10	2019/5/16	79,723	100x	full	40	51	Streptococcus pneumoniae (firmicutes)	SC	2,082,962	2,079,955
SAMEA2336001	PRJEB3084	GCA_900061175.2	2009	North America	≤2	IPD	IPD	blood	blood	Disease	19A	320	Scaffold	7	2019/5/14	75,042	100x	full	38	41	Streptococcus pneumoniae (firmicutes)	SC	2,045,818	2,045,228
SAMEA2336023	PRJEB3084	GCA_900061195.2	2009	North America	≤2	IPD	IPD	blood	blood	Disease	19A	10143	Scaffold	6	2019/5/13	83,228	100x	full	26	38	Streptococcus pneumoniae (firmicutes)	SC	2,045,095	2,042,507
SAMEA2336068	PRJEB3084	GCA_900061205.2	2009	North America	≤2	IPD	IPD	blood	blood	Disease	19A	8207	Scaffold	12	2019/5/24	62,011	100x	full	62	70	Streptococcus pneumoniae (firmicutes)	SC	2,119,098	2,117,612
SAMEA2796496	PRJEB3084	GCA_900061255.2	2008	North America	≤2	IPD	IPD	blood	blood	Disease	19A	2346	Scaffold	7	2019/5/22	125,502	100x	full	36	45	Streptococcus pneumoniae (firmicutes)	SC	2,135,452	2,133,180
SAMEA2336067	PRJEB3084	GCA_900061795.2	2009	North America	≤2	IPD	IPD	blood	blood	Disease	19A	320	Scaffold	7	2019/5/14	76,734	100x	full	46	51	Streptococcus pneumoniae (firmicutes)	SC	2,042,055	2,040,808
SAMEA2467753	PRJEB3084	GCA_900061805.2	2009	North America	≤2	IPD	IPD	blood	blood	Disease	19A	1451	Scaffold	7	2019/5/16	85,446	100x	full	35	47	Streptococcus pneumoniae (firmicutes)	SC	2,101,346	2,098,110
SAMEA2521575	PRJEB3084	GCA_900061825.2	2012	North America	≤2	IPD	IPD	blood	blood	Disease	19A	2269	Scaffold	6	2019/5/13	102,576	100x	full	32	45	Streptococcus pneumoniae (firmicutes)	SC	2,056,203	2,052,856
SAMEA2467749	PRJEB3084	GCA_900061965.2	2009	North America	≤2	IPD	IPD	blood	blood	Disease	19A	2270	Scaffold	12	2019/5/22	62,675	100x	full	58	64	Streptococcus pneumoniae (firmicutes)	SC	2,075,127	2,073,705
SAMEA2796727	PRJEB3084	GCA_900062025.2	2009	North America	≤2	septic arthritis	septic arthritis	joint fluid	joint fluid fluid	Disease	19A	2540	Scaffold	11	2019/5/15	63,185	100x	full	44	56	Streptococcus pneumoniae (firmicutes)	SC	2,065,773	2,063,360
SAMEA2335967	PRJEB3084	GCA_900062155.2	2009	North America	≤2	IPD	IPD	blood	blood	Disease	19A	695	Scaffold	12	2019/5/28	66,138	100x	full	65	74	Streptococcus pneumoniae (firmicutes)	SC	2,172,293	2,170,324
SAMEA2336069	PRJEB3084	GCA_900062165.2	2009	North America	≤2	IPD	IPD	blood	blood	Disease	19A	3936	Scaffold	10	2019/5/15	81,175	100x	full	32	47	Streptococcus pneumoniae (firmicutes)	SC	2,084,333	2,080,395
SAMEA2335980	PRJEB3084	GCA_900062925.2	2009	North America	≤2	IPD	IPD	blood	blood	Disease	19A	8197	Scaffold	9	2019/5/14	71,686	100x	full	33	43	Streptococcus pneumoniae (firmicutes)	SC	2,051,223	2,049,226
SAMEA2203930	PRJEB3084	GCA_900063155.1	2009	North America	Missing	IPD	IPD	blood	blood	Disease	19A	9499	Scaffold	19	2016/2/13	39,711	100x	full	217	302	Streptococcus pneumoniae (firmicutes)	SC	2,182,399	2,166,734
SAMEA2204018	PRJEB3084	GCA_900063375.2	2009	North America	≤2	pneumonia	pneumonia	blood	blood	Disease	19A	2273	Scaffold	6	2019/5/13	112,845	100x	full	26	39	Streptococcus pneumoniae (firmicutes)	SC	2,103,854	2,100,714
SAMEA2335945	PRJEB3084	GCA_900063395.2	2009	North America	≤2	IPD	IPD	blood	blood	Disease	19A	320	Scaffold	7	2019/5/14	86,344	100x	full	36	46	Streptococcus pneumoniae (firmicutes)	SC	2,050,187	2,047,700
SAMEA2335998	PRJEB3084	GCA_900063405.2	2009	North America	≤2	IPD	IPD	blood	blood	Disease	19A	320	Scaffold	7	2019/5/14	87,481	100x	full	40	44	Streptococcus pneumoniae (firmicutes)	SC	2,044,797	2,043,664
SAMEA2336006	PRJEB3084	GCA_900063425.2	2009	North America	≤2	IPD	IPD	bone	bone	Disease	19A	320	Scaffold	7	2019/5/13	86,727	100x	full	35	44	Streptococcus pneumoniae (firmicutes)	SC	2,046,917	2,044,404
SAMEA2467731	PRJEB3084	GCA_900063445.2	2009	North America	≤2	IPD	IPD	blood	blood	Disease	19A	156	Scaffold	7	2019/5/14	99,969	100x	full	28	37	Streptococcus pneumoniae (firmicutes)	SC	2,081,970	2,079,545
SAMEA2521614	PRJEB3084	GCA_900063465.2	2012	North America	≤2	IPD	IPD	blood	blood	Disease	19A	320	Scaffold	6	2019/5/13	119,244	100x	full	35	42	Streptococcus pneumoniae (firmicutes)	SC	2,046,298	2,044,130
SAMEA2203958	PRJEB3084	GCA_900064055.2	2009	North America	≤2	Otitis	otitis media	blood	blood	Disease	19A	1451	Scaffold	7	2019/5/16	79,349	100x	full	39	48	Streptococcus pneumoniae (firmicutes)	SC	2,080,850	2,078,575
SAMEA2336169	PRJEB3084	GCA_900064095.2	2009	North America	≤2	IPD	IPD	blood	blood	Disease	19A	320	Scaffold	8	2019/5/14	74,917	100x	full	37	48	Streptococcus pneumoniae (firmicutes)	SC	2,045,175	2,042,425
SAMEA2336176	PRJEB3084	GCA_900064105.1	2009	North America	Missing	IPD	IPD	blood	blood	Disease	19A	1756	Scaffold	13	2016/2/13	52,965	100x	full	213	272	Streptococcus pneumoniae (firmicutes)	SC	2,228,037	2,216,724
SAMEA2467733	PRJEB3084	GCA_900064115.2	2009	North America	≤2	IPD	IPD	blood	blood	Disease	19A	199	Scaffold	8	2019/5/16	88,928	100x	full	42	53	Streptococcus pneumoniae (firmicutes)	SC	2,111,150	2,108,756
SAMEA2335987	PRJEB3084	GCA_900064255.2	2009	North America	≤2	IPD	IPD	blood	blood	Disease	19A	199	Scaffold	8	2019/5/23	80,971	100x	full	40	47	Streptococcus pneumoniae (firmicutes)	SC	2,148,969	2,147,179
SAMEA2203897	PRJEB3084	GCA_900064605.2	2009	North America	≤2	pneumonia	pneumonia	blood	blood	Disease	19A	320	Scaffold	9	2019/5/14	68,014	100x	full	32	48	Streptococcus pneumoniae (firmicutes)	SC	2,073,674	2,069,612
SAMEA2203898	PRJEB3084	GCA_900064615.1	2009	North America	Missing	IPD	IPD	blood	blood	Disease	19A	1451	Scaffold	8	2016/2/13	98,607	100x	full	121	138	Streptococcus pneumoniae (firmicutes)	SC	2,119,364	2,114,990
SAMEA2203937	PRJEB3084	GCA_900064805.2	2009	North America	3-5	Bacteremia	bacteraemia	blood	blood	Disease	19A	292	Scaffold	15	2019/5/16	53,708	100x	full	52	62	Streptococcus pneumoniae (firmicutes)	SC	2,049,998	2,048,180
SAMEA2335993	PRJEB3084	GCA_900064815.2	2009	North America	≤2	IPD	IPD	blood	blood	Disease	19A	320	Scaffold	9	2019/5/14	67,897	100x	full	41	54	Streptococcus pneumoniae (firmicutes)	SC	2,047,779	2,044,316
SAMEA2796490	PRJEB3084	GCA_900064925.2	2008	North America	≤2	pneumonia	pneumonia	blood	blood	Disease	19A	320	Scaffold	7	2019/5/16	67,891	100x	full	44	52	Streptococcus pneumoniae (firmicutes)	SC	2,085,366	2,083,605
SAMEA2796725	PRJEB3084	GCA_900064935.2	2009	North America	≤2	Bacteremia	bacteraemia	blood	blood	Disease	19A	320	Scaffold	7	2019/5/14	95,210	100x	full	40	50	Streptococcus pneumoniae (firmicutes)	SC	2,046,324	2,043,816
SAMEA2335948	PRJEB3084	GCA_900065135.2	2009	North America	≤2	IPD	IPD	blood	blood	Disease	19A	320	Scaffold	7	2019/5/13	76,990	100x	full	37	41	Streptococcus pneumoniae (firmicutes)	SC	2,047,052	2,045,515
SAMEA2335957	PRJEB3084	GCA_900065145.2	2009	North America	≤2	IPD	IPD	blood	blood	Disease	19A	156	Scaffold	6	2019/5/14	94,526	100x	full	29	40	Streptococcus pneumoniae (firmicutes)	SC	2,083,835	2,081,109
SAMEA2335959	PRJEB3084	GCA_900065155.2	2009	North America	≤2	IPD	IPD	blood	blood	Disease	19A	320	Scaffold	7	2019/5/15	76,539	100x	full	86	104	Streptococcus pneumoniae (firmicutes)	SC	2,072,549	2,068,636
SAMEA2467728	PRJEB3084	GCA_900065165.2	2009	North America	≤2	IPD	IPD	blood	blood	Disease	19A	12709	Scaffold	9	2019/5/15	75,517	100x	full	38	48	Streptococcus pneumoniae (firmicutes)	SC	2,077,337	2,074,539
SAMEA2203902	PRJEB3084	GCA_900065465.2	2009	North America	3-5	pneumonia	pneumonia	blood	blood	Disease	19A	199	Scaffold	7	2019/5/15	103,412	100x	full	33	44	Streptococcus pneumoniae (firmicutes)	SC	2,110,473	2,107,248
SAMEA2336020	PRJEB3084	GCA_900065515.2	2009	North America	≤2	IPD	IPD	blood	blood	Disease	19A	320	Scaffold	8	2019/5/15	81,660	100x	full	38	47	Streptococcus pneumoniae (firmicutes)	SC	2,087,047	2,084,758
SAMEA2336191	PRJEB3084	GCA_900065525.1	2009	North America	Missing	IPD	IPD	blood	blood	Disease	19A	13111	Scaffold	9	2016/2/13	69,435	100x	full	159	187	Streptococcus pneumoniae (firmicutes)	SC	2,150,411	2,145,139
SAMEA2467529	PRJEB3084	GCA_900065535.1	2009	North America	Missing	IPD	IPD	blood	blood	Disease	19A	320	Scaffold	17	2016/2/13	38,699	100x	full	299	433	Streptococcus pneumoniae (firmicutes)	SC	2,221,505	2,192,862
SAMEA2467746	PRJEB3084	GCA_900065555.1	2009	North America	Missing	IPD	IPD	blood	blood	Disease	19A	320	Scaffold	5	2016/2/12	121,413	100x	full	65	73	Streptococcus pneumoniae (firmicutes)	SC	2,040,854	2,039,272
SAMEA2796560	PRJEB3084	GCA_900065615.2	2008	North America	3-5	pneumonia	pneumonia	blood	blood	Disease	19A	10829	Scaffold	6	2019/5/13	115,458	100x	full	41	51	Streptococcus pneumoniae (firmicutes)	SC	2,033,412	2,031,464
SAMEA2796603	PRJEB3084	GCA_900065625.2	2008	North America	3-5	pneumonia	pneumonia	blood	blood	Disease	19A	320	Scaffold	8	2019/5/13	75,041	100x	full	39	51	Streptococcus pneumoniae (firmicutes)	SC	2,029,657	2,027,032
SAMEA4020771	PRJEB14217	GCA_900088715.1	1998	Europe	≤2	IPD	IPD	blood	blood	Disease	19A	199	Contig	9	2017/1/27	69,013	50x	full	58	58	Streptococcus pneumoniae (firmicutes)	CEBITEC	2,036,864	2,036,864
SAMEA4021833	PRJEB14240	GCA_900088725.1	2001	Europe	≤2	IPD	IPD	blood	blood	Disease	19A	667	Contig	7	2016/12/30	112,701	50x	full	55	55	Streptococcus pneumoniae (firmicutes)	CEBITEC	2,028,832	2,028,832
SAMEA4021715	PRJEB14234	GCA_900088755.1	1998	Europe	≤2	meningitis	meningitis	CSF	CSF	Disease	19A	199	Contig	10	2016/12/30	69,072	50x	full	61	61	Streptococcus pneumoniae (firmicutes)	CEBITEC	2,039,206	2,039,206
SAMEA4021824	PRJEB14239	GCA_900088775.1	2000	Europe	≤2	IPD	IPD	blood	blood	Disease	19A	199	Contig	9	2016/12/30	68,914	50x	full	63	63	Streptococcus pneumoniae (firmicutes)	CEBITEC	2,035,792	2,035,792
SAMEA4021840	PRJEB14248	GCA_900088795.1	2004	Europe	6-59	meningitis	meningitis	CSF	CSF	Disease	19A	199	Contig	8	2016/12/30	87,997	50x	full	57	57	Streptococcus pneumoniae (firmicutes)	CEBITEC	2,071,548	2,071,548
SAMEA4021842	PRJEB14250	GCA_900088805.1	2004	Europe	≤2	IPD	IPD	blood	blood	Disease	19A	199	Contig	10	2016/12/30	61,094	50x	full	60	60	Streptococcus pneumoniae (firmicutes)	CEBITEC	2,036,606	2,036,606
SAMEA4025167	PRJEB14279	GCA_900088875.1	2010	Europe	≤2	meningitis	meningitis	CSF	CSF	Disease	19A	199	Contig	11	2016/12/30	56,848	50x	full	66	66	Streptococcus pneumoniae (firmicutes)	CEBITEC	2,034,072	2,034,072
SAMEA4025212	PRJEB14282	GCA_900088885.1	2010	Europe	≤2	IPD	IPD	blood	blood	Disease	19A	199	Contig	10	2016/12/30	72,493	50x	full	56	56	Streptococcus pneumoniae (firmicutes)	CEBITEC	2,032,605	2,032,605
SAMEA4025166	PRJEB14278	GCA_900088935.1	2010	Europe	≤2	pneumonia	pneumonia	blood	blood	Disease	19A	199	Contig	11	2016/12/30	53,399	50x	full	70	70	Streptococcus pneumoniae (firmicutes)	CEBITEC	2,075,877	2,075,877
SAMEA4025163	PRJEB14274	GCA_900088945.1	2009	Europe	3-5	meningitis	meningitis	CSF	CSF	Disease	19A	199	Contig	10	2016/12/30	67,896	50x	full	60	60	Streptococcus pneumoniae (firmicutes)	CEBITEC	2,071,981	2,071,981
SAMEA4025214	PRJEB14284	GCA_900088955.1	2010	Europe	6-59	meningitis	meningitis	CSF	CSF	Disease	19A	199	Contig	11	2016/12/30	67,899	50x	full	67	67	Streptococcus pneumoniae (firmicutes)	CEBITEC	2,038,373	2,038,373
SAMEA4025169	PRJEB14281	GCA_900088975.1	2010	Europe	≤2	IPD	IPD	blood	blood	Disease	19A	199	Contig	8	2016/12/30	89,864	50x	full	65	65	Streptococcus pneumoniae (firmicutes)	CEBITEC	2,074,652	2,074,652
SAMEA4025213	PRJEB14283	GCA_900088995.1	2010	Europe	6-59	sepsis	sepsis	blood	blood	Disease	19A	199	Contig	8	2016/12/30	92,389	50x	full	58	58	Streptococcus pneumoniae (firmicutes)	CEBITEC	2,076,790	2,076,790
SAMEA4022017	PRJEB14253	GCA_900089065.1	2004	Europe	≥60	pneumonia	pneumonia	blood	blood	Disease	19A	199	Contig	11	2016/12/30	62,392	50x	full	60	60	Streptococcus pneumoniae (firmicutes)	CEBITEC	2,035,286	2,035,286
SAMEA4025132	PRJEB14269	GCA_900089105.1	2009	Europe	Missing	pneumonia	pneumonia	blood	blood	Disease	19A	199	Contig	11	2016/12/30	67,896	50x	full	57	57	Streptococcus pneumoniae (firmicutes)	CEBITEC	2,038,536	2,038,536
SAMEA4026666	PRJEB14259	GCA_900089345.1	2005	Europe	≤2	meningitis,sepsis	meningitis, sepsis	CSF & blood	CSF & blood	Disease	19A	199	Contig	11	2016/12/30	61,807	50x	full	81	81	Streptococcus pneumoniae (firmicutes)	CEBITEC	2,091,223	2,091,223
SAMEA4027047	PRJEB14316	GCA_900089485.1	2003	Europe	≥60	pneumonia	pneumonia	blood	blood	Disease	19A	199	Contig	8	2016/12/30	102,049	50x	full	60	60	Streptococcus pneumoniae (firmicutes)	CEBITEC	2,038,702	2,038,702
SAMEA3545857	PRJEB10892	GCA_900170295.1	1999	Europe	≤2	carriage	carriage	nasopharynx	nasopharynx	Carriage	19A	416	Scaffold	25	2017/4/7	24,126	100x	full	287	295	Streptococcus pneumoniae (firmicutes)	UNIVERSITY OF MANCHESTER	2,100,295	2,100,215
SAMEA3545977	PRJEB10892	GCA_900170905.1	1999	Europe	≤2	carriage	carriage	nasopharynx	nasopharynx	Carriage	19A	416	Scaffold	26	2017/4/7	25,341	100x	full	331	335	Streptococcus pneumoniae (firmicutes)	UNIVERSITY OF MANCHESTER	2,070,512	2,070,472
SAMEA3545862	PRJEB10892	GCA_900172415.1	1999	Europe	≤2	carriage	carriage	nasopharynx	nasopharynx	Carriage	19A	416	Scaffold	25	2017/4/7	26,424	100x	full	327	329	Streptococcus pneumoniae (firmicutes)	UNIVERSITY OF MANCHESTER	2,104,074	2,104,054
SAMEA1026742	PRJEB2417	GCA_900189135.1	2007	Europe	Missing	carriage	carriage	nasophaynx	nasopharynx	Carriage	19A	199	Contig	13	2017/6/27	48,287	100x	full	74	74	Streptococcus pneumoniae (firmicutes)	SC	2,031,686	2,031,686
SAMEA1026583	PRJEB2417	GCA_900189225.1	2007	Europe	Missing	carriage	carriage	nasophaynx	nasopharynx	Carriage	19A	276	Contig	12	2017/6/28	48,194	100x	full	78	78	Streptococcus pneumoniae (firmicutes)	SC	2,079,313	2,079,313
SAMEA1026484	PRJEB2417	GCA_900189255.1	2007	Europe	Missing	carriage	carriage	nasophaynx	nasopharynx	Carriage	19A	199	Scaffold	9	2017/6/28	61,742	100x	full	63	64	Streptococcus pneumoniae (firmicutes)	SC	2,086,346	2,086,201
SAMEA1026469	PRJEB2417	GCA_900189305.1	2007	Europe	Missing	carriage	carriage	nasophaynx	nasopharynx	Carriage	19A	199	Contig	9	2017/6/27	61,934	100x	full	60	60	Streptococcus pneumoniae (firmicutes)	SC	2,036,745	2,036,745
SAMEA1026597	PRJEB2417	GCA_900189825.1	2007	Europe	Missing	carriage	carriage	nasophaynx	nasopharynx	Carriage	19A	1201	Scaffold	12	2017/6/27	56,528	100x	full	62	63	Streptococcus pneumoniae (firmicutes)	SC	2,049,324	2,049,257
SAMEA1026667	PRJEB2417	GCA_900190055.1	2008	Europe	Missing	carriage	carriage	nasophaynx	nasopharynx	Carriage	19A	199	Contig	8	2017/6/27	79,892	100x	full	50	50	Streptococcus pneumoniae (firmicutes)	SC	2,071,229	2,071,229
SAMEA1026708	PRJEB2417	GCA_900190695.1	2008	Europe	Missing	carriage	carriage	nasophaynx	nasopharynx	Carriage	19A	199	Contig	10	2017/6/27	54,622	100x	full	69	69	Streptococcus pneumoniae (firmicutes)	SC	2,027,934	2,027,934
SAMEA1026486	PRJEB2417	GCA_900190765.1	2008	Europe	Missing	carriage	carriage	nasophaynx	nasopharynx	Carriage	19A	199	Scaffold	10	2017/6/27	59,898	100x	full	59	60	Streptococcus pneumoniae (firmicutes)	SC	2,054,519	2,054,448
SAMEA1026638	PRJEB2417	GCA_900190875.1	2008	Europe	Missing	carriage	carriage	nasophaynx	nasopharynx	Carriage	19A	199	Scaffold	8	2017/6/27	71,444	100x	full	39	57	Streptococcus pneumoniae (firmicutes)	SC	2,096,975	2,092,866
SAMEA1026761	PRJEB2417	GCA_900191075.1	2009	Europe	Missing	carriage	carriage	nasophaynx	nasopharynx	Carriage	19A	199	Scaffold	9	2017/6/27	80,905	100x	full	44	56	Streptococcus pneumoniae (firmicutes)	SC	2,050,354	2,047,544
SAMEA1026499	PRJEB2417	GCA_900191295.1	2009	Europe	Missing	carriage	carriage	nasophaynx	nasopharynx	Carriage	19A	199	Contig	10	2017/6/27	60,336	100x	full	61	61	Streptococcus pneumoniae (firmicutes)	SC	2,026,556	2,026,556
SAMEA1026834	PRJEB2417	GCA_900191335.1	2009	Europe	Missing	carriage	carriage	nasophaynx	nasopharynx	Carriage	19A	199	Scaffold	10	2017/6/28	82,457	100x	full	50	57	Streptococcus pneumoniae (firmicutes)	SC	2,120,052	2,119,170
SAMEA1026836	PRJEB2417	GCA_900191605.1	2009	Europe	Missing	carriage	carriage	nasophaynx	nasopharynx	Carriage	19A	199	Contig	8	2017/6/27	83,799	100x	full	54	54	Streptococcus pneumoniae (firmicutes)	SC	2,037,351	2,037,351
SAMEA1026824	PRJEB2417	GCA_900191725.1	2009	Europe	Missing	carriage	carriage	nasophaynx	nasopharynx	Carriage	19A	199	Scaffold	7	2017/6/27	97,971	100x	full	57	58	Streptococcus pneumoniae (firmicutes)	SC	2,063,386	2,063,371
SAMEA1026391	PRJEB2417	GCA_900191835.1	2009	Europe	Missing	carriage	carriage	nasophaynx	nasopharynx	Carriage	19A	199	Contig	11	2017/6/28	68,617	100x	full	65	65	Streptococcus pneumoniae (firmicutes)	SC	2,080,885	2,080,885
SAMEA1026471	PRJEB2417	GCA_900191845.1	2009	Europe	Missing	carriage	carriage	nasophaynx	nasopharynx	Carriage	19A	1201	Contig	12	2017/6/28	52,492	100x	full	63	63	Streptococcus pneumoniae (firmicutes)	SC	2,069,536	2,069,536
SAMEA1026411	PRJEB2417	GCA_900191855.1	2009	Europe	Missing	carriage	carriage	nasophaynx	nasopharynx	Carriage	19A	missing	Contig	10	2017/6/28	68,168	100x	full	61	61	Streptococcus pneumoniae (firmicutes)	SC	2,099,728	2,099,728
SAMEA1026413	PRJEB2417	GCA_900191995.1	2009	Europe	Missing	carriage	carriage	nasophaynx	nasopharynx	Carriage	19A	199	Contig	12	2017/6/27	54,310	100x	full	65	65	Streptococcus pneumoniae (firmicutes)	SC	2,044,310	2,044,310
SAMEA1026685	PRJEB2417	GCA_900192095.1	2009	Europe	Missing	carriage	carriage	nasophaynx	nasopharynx	Carriage	19A	199	Contig	11	2017/6/27	50,252	100x	full	64	64	Streptococcus pneumoniae (firmicutes)	SC	2,060,473	2,060,473
SAMEA1026359	PRJEB2417	GCA_900192195.1	2009	Europe	Missing	carriage	carriage	nasophaynx	nasopharynx	Carriage	19A	199	Contig	8	2017/6/27	81,810	100x	full	52	52	Streptococcus pneumoniae (firmicutes)	SC	2,040,896	2,040,896
SAMEA1026418	PRJEB2417	GCA_900192275.1	2010	Europe	Missing	carriage	carriage	nasophaynx	nasopharynx	Carriage	19A	199	Contig	10	2017/6/27	74,885	100x	full	55	55	Streptococcus pneumoniae (firmicutes)	SC	2,067,767	2,067,767
SAMEA1026370	PRJEB2417	GCA_900192305.1	2010	Europe	Missing	carriage	carriage	nasophaynx	nasopharynx	Carriage	19A	199	Contig	8	2017/6/28	88,383	100x	full	54	54	Streptococcus pneumoniae (firmicutes)	SC	2,087,060	2,087,060
SAMEA1026401	PRJEB2417	GCA_900192315.1	2010	Europe	Missing	carriage	carriage	nasophaynx	nasopharynx	Carriage	19A	199	Contig	9	2017/6/27	81,438	100x	full	57	57	Streptococcus pneumoniae (firmicutes)	SC	2,042,328	2,042,328
SAMEA1026797	PRJEB2417	GCA_900192515.1	2010	Europe	Missing	carriage	carriage	nasophaynx	nasopharynx	Carriage	19A	199	Contig	9	2017/6/28	59,857	100x	full	61	61	Streptococcus pneumoniae (firmicutes)	SC	2,105,715	2,105,715
SAMEA1026540	PRJEB2417	GCA_900192705.1	2010	Europe	Missing	carriage	carriage	nasophaynx	nasopharynx	Carriage	19A	416	Contig	7	2017/6/27	85,024	100x	full	42	42	Streptococcus pneumoniae (firmicutes)	SC	2,054,529	2,054,529
SAMEA1026335	PRJEB2417	GCA_900192725.1	2010	Europe	Missing	carriage	carriage	nasophaynx	nasopharynx	Carriage	19A	199	Contig	7	2017/6/27	99,984	100x	full	44	44	Streptococcus pneumoniae (firmicutes)	SC	2,031,784	2,031,784
SAMEA1026754	PRJEB2417	GCA_900193015.1	2010	Europe	Missing	carriage	carriage	nasophaynx	nasopharynx	Carriage	19A	199	Scaffold	8	2017/6/27	65,367	100x	full	56	57	Streptococcus pneumoniae (firmicutes)	SC	2,031,650	2,031,640
SAMEA1026799	PRJEB2417	GCA_900193025.1	2010	Europe	Missing	carriage	carriage	nasophaynx	nasopharynx	Carriage	19A	199	Scaffold	13	2017/6/28	59,504	100x	full	68	71	Streptococcus pneumoniae (firmicutes)	SC	2,101,495	2,101,035
SAMEA1026394	PRJEB2417	GCA_900193235.1	2011	Europe	Missing	carriage	carriage	nasophaynx	nasopharynx	Carriage	19A	193	Contig	16	2017/6/29	44,986	100x	full	90	90	Streptococcus pneumoniae (firmicutes)	SC	2,174,779	2,174,779
SAMEA1026434	PRJEB2417	GCA_900193255.1	2011	Europe	Missing	carriage	carriage	nasophaynx	nasopharynx	Carriage	19A	missing	Contig	15	2017/6/29	46,712	100x	full	81	81	Streptococcus pneumoniae (firmicutes)	SC	2,115,968	2,115,968
SAMEA1026669	PRJEB2417	GCA_900193415.1	2011	Europe	Missing	carriage	carriage	nasophaynx	nasopharynx	Carriage	19A	162	Scaffold	13	2017/6/29	53,467	100x	full	88	89	Streptococcus pneumoniae (firmicutes)	SC	2,139,040	2,139,014
SAMEA2626793	PRJEB6332	GCA_900194335.1	2012	Europe	Missing	carriage	carriage	nasophaynx	nasopharynx	Carriage	19A	199	Scaffold	8	2017/6/27	80,159	100x	full	34	46	Streptococcus pneumoniae (firmicutes)	SC	2,058,273	2,054,822
SAMEA2147627	PRJEB31141	GCA_900692585.1	1999	North America	Missing	Bacteremia	bacteraemia	blood	blood	Disease	19A	193	Chromosome	3	2019/2/20	257,787	233x	full	1	19	Streptococcus pneumoniae (firmicutes)	WTSI	2,103,319	2,102,095
SAMEA2434561	PRJEB31141	GCA_900692765.1	2005	Africa	Missing	IPD	IPD	CSF + blood	CSF & blood	Disease	19A	2062	Chromosome	8	2019/2/20	98,567	246x	full	1	41	Streptococcus pneumoniae (firmicutes)	WTSI	2,107,041	2,104,332
SAMEA3431333	PRJEB31141	GCA_900692935.1	2000	Africa	Missing	meningitis	meningitis	CSF	CSF	Disease	19A	2013	Complete Genome	missing	2019/2/20	missing	135x	full	missing	missing	Streptococcus pneumoniae (firmicutes)	WTSI	2,074,861	2,074,861
SAMEA3713960	PRJEB31141	GCA_900693035.1	1997	Asia	Missing	IPD	IPD	clinical specimen	clinical sample	Disease	19A	847	Chromosome	5	2019/2/20	157,120	150x	full	1	23	Streptococcus pneumoniae (firmicutes)	WTSI	2,154,542	2,151,975
SAMEA3389228	PRJEB31141	GCA_900693065.1	2001	Africa	Missing	bacteraemia	bacteraemia	blood	blood	Disease	19A	12324	Chromosome	5	2019/2/20	166,856	172x	full	1	20	Streptococcus pneumoniae (firmicutes)	WTSI	2,086,119	2,083,583
SAMEA2434430	PRJEB3084	GCA_901212885.1	2005	Africa	≤2	IPD	IPD	blood	blood	Disease	19A	2062	Scaffold	8	2019/5/22	69,044	100x	full	58	73	Streptococcus pneumoniae (firmicutes)	SC	2,109,806	2,105,296
SAMEA2434433	PRJEB3084	GCA_901213045.1	2005	Africa	6-59	IPD	IPD	blood	blood	Disease	19A	2062	Scaffold	9	2019/5/16	85,153	100x	full	31	46	Streptococcus pneumoniae (firmicutes)	SC	2,143,670	2,139,486
SAMEA2434447	PRJEB3084	GCA_901213365.1	2005	Africa	≤2	IPD	IPD	blood	blood	Disease	19A	2062	Scaffold	8	2019/5/22	99,445	100x	full	30	45	Streptococcus pneumoniae (firmicutes)	SC	2,146,085	2,141,894
SAMEA2335665	PRJEB3084	GCA_901213775.1	2011	South America	≤2	pneumonia	pneumonia	pleural fluid	pleural fluid	Disease	19A	5460	Scaffold	10	2019/5/27	66,109	100x	full	82	94	Streptococcus pneumoniae (firmicutes)	SC	2,166,258	2,163,986
SAMEA2052491	PRJEB3084	GCA_901213895.1	2009	Africa	3-5	carriage	carriage	NP swab	nasopharynx	Carriage	19A	2062	Scaffold	7	2019/5/23	109,726	100x	full	64	65	Streptococcus pneumoniae (firmicutes)	SC	2,142,282	2,142,272
SAMEA2335694	PRJEB3084	GCA_901214295.1	2007	South America	6-59	carriage	carriage	NP Swab	nasopharynx	Carriage	19A	5460	Scaffold	11	2019/5/22	65,032	100x	full	52	61	Streptococcus pneumoniae (firmicutes)	SC	2,101,575	2,099,918
SAMEA2434496	PRJEB3084	GCA_901215075.1	2005	Africa	≤2	IPD	IPD	blood	blood	Disease	19A	2062	Scaffold	8	2019/5/15	120,933	100x	full	31	43	Streptococcus pneumoniae (firmicutes)	SC	2,112,576	2,109,386
SAMEA1971719	PRJEB3084	GCA_901215125.1	2010	Africa	≤2	meningitis	meningitis	cerebrospinal fluid	CSF	Disease	19A	847	Scaffold	73	2019/5/29	8,497	100x	full	422	443	Streptococcus pneumoniae (firmicutes)	SC	2,153,518	2,150,294
SAMEA2434501	PRJEB3084	GCA_901215255.1	2005	Africa	6-59	IPD	IPD	blood	blood	Disease	19A	2062	Scaffold	7	2019/5/13	109,521	100x	full	39	51	Streptococcus pneumoniae (firmicutes)	SC	2,080,490	2,077,488
SAMEA2204138	PRJEB3084	GCA_901215365.1	2008	South America	3-5	pneumonia	pneumonia	blood	blood	Disease	19A	320	Scaffold	7	2019/5/15	75,518	100x	full	38	50	Streptococcus pneumoniae (firmicutes)	SC	2,087,687	2,084,667
SAMEA2051617	PRJEB3084	GCA_901215615.1	2010	Africa	≤2	septicaemia	septicemia	blood	blood	Disease	19A	2062	Contig	8	2019/5/27	81,921	100x	full	75	75	Streptococcus pneumoniae (firmicutes)	SC	2,184,906	2,184,906
SAMEA2050336	PRJEB3084	GCA_901215675.1	2009	Africa	≤2	septicaemia	septicemia	blood	blood	Disease	19A	847	Contig	9	2019/5/28	79,457	100x	full	82	82	Streptococcus pneumoniae (firmicutes)	SC	2,192,335	2,192,335
SAMEA2051619	PRJEB3084	GCA_901215845.1	2007	Africa	3-5	meningitis	meningitis	cerebrospinal fluid	CSF	Disease	19A	5080	Contig	10	2019/5/22	74,753	100x	full	50	50	Streptococcus pneumoniae (firmicutes)	SC	2,092,010	2,092,010
SAMEA2051620	PRJEB3084	GCA_901215875.1	2005	Africa	3-5	septicaemia	septicemia	blood	blood	Disease	19A	9457	Contig	7	2019/5/27	94,858	100x	full	77	77	Streptococcus pneumoniae (firmicutes)	SC	2,183,512	2,183,512
SAMEA2434523	PRJEB3084	GCA_901215995.1	2005	Africa	≤2	IPD	IPD	blood	blood	Disease	19A	10690	Scaffold	8	2019/5/22	88,448	100x	full	36	46	Streptococcus pneumoniae (firmicutes)	SC	2,149,266	2,146,490
SAMEA2434536	PRJEB3084	GCA_901216315.1	2005	Africa	≤2	pneumonia	pneumonia	pleural fluid	pleural fluid	Disease	19A	10693	Scaffold	7	2019/5/22	109,181	100x	full	35	48	Streptococcus pneumoniae (firmicutes)	SC	2,153,181	2,149,545
SAMEA2335787	PRJEB3084	GCA_901216335.1	2008	South America	6-59	carriage	carriage	NP Swab	nasopharynx	Carriage	19A	5460	Scaffold	9	2019/5/22	76,174	100x	full	44	47	Streptococcus pneumoniae (firmicutes)	SC	2,101,235	2,100,762
SAMEA2434543	PRJEB3084	GCA_901216565.1	2005	Africa	3-5	IPD	IPD	blood	blood	Disease	19A	2062	Scaffold	9	2019/5/15	64,455	100x	full	41	54	Streptococcus pneumoniae (firmicutes)	SC	2,079,620	2,075,828
SAMEA2052136	PRJEB3084	GCA_901217755.1	2009	Africa	≤2	carriage	carriage	NP swab	nasopharynx	Carriage	19A	847	Contig	11	2019/5/27	60,602	100x	full	67	67	Streptococcus pneumoniae (firmicutes)	SC	2,128,065	2,128,065
SAMEA2335894	PRJEB3084	GCA_901217955.1	2008	South America	6-59	carriage	carriage	NP Swab	nasopharynx	Carriage	19A	276	Scaffold	9	2019/5/15	86,039	100x	full	41	50	Streptococcus pneumoniae (firmicutes)	SC	2,089,726	2,087,701
SAMEA2335899	PRJEB3084	GCA_901218005.1	2009	South America	6-59	carriage	carriage	NP Swab	nasopharynx	Carriage	19A	5460	Scaffold	10	2019/5/14	70,209	100x	full	40	52	Streptococcus pneumoniae (firmicutes)	SC	2,062,912	2,060,166
SAMEA2434622	PRJEB3084	GCA_901218935.1	2005	Africa	≤2	IPD	IPD	blood	blood	Disease	19A	2062	Scaffold	7	2019/5/15	122,805	100x	full	40	47	Streptococcus pneumoniae (firmicutes)	SC	2,096,095	2,094,147
SAMEA2050604	PRJEB3084	GCA_901218945.1	2010	Africa	≤2	carriage	carriage	NP swab	nasopharynx	Carriage	19A	847	Contig	11	2019/5/28	73,751	100x	full	64	64	Streptococcus pneumoniae (firmicutes)	SC	2,188,167	2,188,167
SAMEA3353874	PRJEB3084	GCA_901219165.1	2010	Africa	≤2	carriage	carriage	NP	nasopharynx	Carriage	19A	2062	Scaffold	5	2019/5/22	183,532	100x	full	35	38	Streptococcus pneumoniae (firmicutes)	SC	2,182,030	2,181,834
SAMEA3232609	PRJEB3084	GCA_901219175.1	2014	Asia	≤2	carriage	carriage	NP swab	nasopharynx	Carriage	19A	5282	Scaffold	6	2019/5/16	111,525	100x	full	38	39	Streptococcus pneumoniae (firmicutes)	SC	2,123,759	2,123,573
SAMEA2434627	PRJEB3084	GCA_901219265.1	2005	Africa	6-59	pneumonia	pneumonia	pleural fluid	pleural fluid	Disease	19A	6121	Scaffold	8	2019/5/22	93,294	100x	full	61	72	Streptococcus pneumoniae (firmicutes)	SC	2,135,694	2,132,536
SAMEA2052252	PRJEB3084	GCA_901219455.1	2010	Africa	≤2	carriage	carriage	NP swab	nasopharynx	Carriage	19A	847	Contig	10	2019/5/27	60,183	100x	full	73	73	Streptococcus pneumoniae (firmicutes)	SC	2,145,537	2,145,537
SAMEA2434631	PRJEB3084	GCA_901219535.1	2005	Africa	≤2	IPD	IPD	blood + pleural fluid	blood & pleural fluid	Disease	19A	6095	Scaffold	9	2019/5/29	68,554	100x	full	50	65	Streptococcus pneumoniae (firmicutes)	SC	2,189,166	2,185,730
SAMEA2050617	PRJEB3084	GCA_901220185.1	2010	Africa	≤2	carriage	carriage	NP swab	nasopharynx	Carriage	19A	847	Contig	10	2019/5/27	80,120	100x	full	51	51	Streptococcus pneumoniae (firmicutes)	SC	2,174,529	2,174,529
SAMEA2521590	PRJEB3084	GCA_901220435.1	2012	North America	≤2	pneumonia	pneumonia	pleural fluid	pleural fluid	Disease	19A	199	Scaffold	6	2019/5/12	128,487	100x	full	36	44	Streptococcus pneumoniae (firmicutes)	SC	2,051,009	2,049,463
SAMEA2434644	PRJEB3084	GCA_901220575.1	2005	Africa	≤2	IPD	IPD	blood	blood	Disease	19A	2062	Scaffold	8	2019/5/22	77,695	100x	full	32	54	Streptococcus pneumoniae (firmicutes)	SC	2,144,056	2,138,930
SAMEA2553913	PRJEB3084	GCA_901220735.1	2007	Africa	6-59	meningitis	meningitis	CSF	CSF	Disease	19A	11677	Scaffold	5	2019/5/15	176,759	100x	full	28	38	Streptococcus pneumoniae (firmicutes)	SC	2,127,121	2,124,518
SAMEA2796478	PRJEB3084	GCA_901220835.1	2007	North America	≤2	meningitis	meningitis	blood	blood	Disease	19A	199	Scaffold	8	2019/5/13	103,176	100x	full	45	53	Streptococcus pneumoniae (firmicutes)	SC	2,058,040	2,055,912
SAMEA2796479	PRJEB3084	GCA_901220965.1	2008	North America	≤2	bacteremia	bacteraemia	blood	blood	Disease	19A	12728	Scaffold	7	2019/5/14	67,902	100x	full	45	52	Streptococcus pneumoniae (firmicutes)	SC	2,045,181	2,044,040
SAMEA2797418	PRJEB3084	GCA_901221055.1	2008	Africa	≤2	IPD	IPD	blood	blood	Disease	19A	2062	Scaffold	7	2019/5/22	92,731	100x	full	40	53	Streptococcus pneumoniae (firmicutes)	SC	2,115,371	2,112,253
SAMEA2156977	PRJEB3084	GCA_901221115.1	1999	North America	≥60	pneumonia	pneumonia	blood	blood	Disease	19A	1936	Scaffold	9	2019/5/24	87,328	100x	full	196	240	Streptococcus pneumoniae (firmicutes)	SC	2,196,667	2,187,395
SAMEA3309709	PRJEB3084	GCA_901221425.1	2009	Asia	≤2	carriage	carriage	NP swab	nasopharynx	Carriage	19A	10542	Scaffold	8	2019/5/21	104,177	100x	full	30	37	Streptococcus pneumoniae (firmicutes)	SC	2,121,240	2,119,183
SAMEA2658322	PRJEB3084	GCA_901221545.1	2007	Africa	3-5	pneumonia	pneumonia	pleural fluid	pleural fluid	Disease	19A	2062	Scaffold	6	2019/5/13	113,221	100x	full	32	41	Streptococcus pneumoniae (firmicutes)	SC	2,071,834	2,069,328
SAMEA2434652	PRJEB3084	GCA_901221705.1	2005	Africa	≤2	IPD	IPD	blood	blood	Disease	19A	2062	Scaffold	7	2019/5/21	97,204	100x	full	33	44	Streptococcus pneumoniae (firmicutes)	SC	2,144,081	2,141,127
SAMEA3309718	PRJEB3084	GCA_901222045.1	2009	Africa	≤2	carriage	carriage	NP swab	nasopharynx	Carriage	19A	847	Scaffold	11	2019/5/29	66,030	100x	full	74	84	Streptococcus pneumoniae (firmicutes)	SC	2,275,865	2,273,682
SAMEA2658725	PRJEB3084	GCA_901222235.1	2008	Africa	≤2	meningitis	meningitis	CSF	CSF	Disease	19A	2062	Scaffold	8	2019/5/22	92,627	100x	full	38	58	Streptococcus pneumoniae (firmicutes)	SC	2,148,735	2,144,002
SAMEA2658336	PRJEB3084	GCA_901222245.1	2006	Africa	≤2	meningitis	meningitis	CSF	CSF	Disease	19A	2062	Scaffold	7	2019/5/15	108,723	100x	full	34	45	Streptococcus pneumoniae (firmicutes)	SC	2,095,951	2,093,398
SAMEA3309720	PRJEB3084	GCA_901222285.1	2010	Africa	≤2	carriage	carriage	NP swab	nasopharynx	Carriage	19A	12292	Scaffold	12	2019/5/29	70,190	100x	full	68	80	Streptococcus pneumoniae (firmicutes)	SC	2,190,758	2,187,306
SAMEA2434656	PRJEB3084	GCA_901222395.1	2006	Africa	≤2	IPD	IPD	blood	blood	Disease	19A	10703	Scaffold	13	2019/5/24	54,459	100x	full	52	65	Streptococcus pneumoniae (firmicutes)	SC	2,140,617	2,137,302
SAMEA2521679	PRJEB3084	GCA_901222595.1	2012	North America	3-5	IPD	IPD	blood	blood	Disease	19A	199	Scaffold	9	2019/5/16	79,320	100x	full	44	58	Streptococcus pneumoniae (firmicutes)	SC	2,112,459	2,108,969
SAMEA2814245	PRJEB3084	GCA_901222695.1	2011	Africa	≤2	IPD	IPD	blood	blood	Disease	19A	2062	Scaffold	8	2019/5/21	95,455	100x	full	33	45	Streptococcus pneumoniae (firmicutes)	SC	2,150,469	2,147,888
SAMEA2434658	PRJEB3084	GCA_901222735.1	2006	Africa	≤2	IPD	IPD	blood	blood	Disease	19A	2062	Scaffold	10	2019/5/22	90,893	100x	full	31	48	Streptococcus pneumoniae (firmicutes)	SC	2,154,189	2,150,448
SAMEA2336123	PRJEB3084	GCA_901223175.1	2009	North America	6-59	IPD	IPD	blood	blood	Disease	19A	199	Scaffold	9	2019/5/14	60,219	100x	full	40	57	Streptococcus pneumoniae (firmicutes)	SC	2,052,185	2,047,983
SAMEA2434806	PRJEB3084	GCA_901223295.1	2005	Africa	6-59	IPD	IPD	blood	blood	Disease	19A	2062	Scaffold	7	2019/5/16	109,931	100x	full	34	47	Streptococcus pneumoniae (firmicutes)	SC	2,116,022	2,112,647
SAMEA2434665	PRJEB3084	GCA_901223665.1	2005	Africa	6-59	IPD	IPD	blood	blood	Disease	19A	2062	Scaffold	8	2019/5/16	84,166	100x	full	34	46	Streptococcus pneumoniae (firmicutes)	SC	2,110,680	2,107,305
SAMEA3309732	PRJEB3084	GCA_901223945.1	2009	Asia	≤2	carriage	carriage	NP swab	nasopharynx	Carriage	19A	11691	Scaffold	6	2019/5/15	102,630	100x	full	36	42	Streptococcus pneumoniae (firmicutes)	SC	2,096,938	2,095,148
SAMEA3353547	PRJEB3084	GCA_901223955.1	2010	Africa	≤2	carriage	carriage	NP	nasopharynx	Carriage	19A	4872	Scaffold	5	2019/5/16	185,591	100x	full	30	34	Streptococcus pneumoniae (firmicutes)	SC	2,138,211	2,137,741
SAMEA3233375	PRJEB3084	GCA_901224105.1	2008	Africa	≤2	carriage	carriage	nasopharynx	nasopharynx	Carriage	19A	10542	Scaffold	6	2019/5/16	123,465	100x	full	32	41	Streptococcus pneumoniae (firmicutes)	SC	2,126,289	2,123,915
SAMEA2521700	PRJEB3084	GCA_901224135.1	2012	North America	≥60	IPD	IPD	blood	blood	Disease	19A	1451	Scaffold	8	2019/5/16	59,360	100x	full	49	59	Streptococcus pneumoniae (firmicutes)	SC	2,073,371	2,071,376
SAMEA2521702	PRJEB3084	GCA_901224295.1	2012	North America	6-59	IPD	IPD	blood	blood	Disease	19A	320	Scaffold	7	2019/5/13	78,333	100x	full	41	47	Streptococcus pneumoniae (firmicutes)	SC	2,025,802	2,024,466
SAMEA3175819	PRJEB3084	GCA_901224355.1	2013	Europe	≤2	febrilis	febrile seizure	blood	blood	Disease	19A	320	Scaffold	7	2019/5/14	67,807	100x	full	51	61	Streptococcus pneumoniae (firmicutes)	SC	2,043,394	2,041,219
SAMEA2658379	PRJEB3084	GCA_901224735.1	2007	Africa	≤2	meningitis	meningitis	CSF	CSF	Disease	19A	6268	Scaffold	8	2019/5/15	80,402	100x	full	33	48	Streptococcus pneumoniae (firmicutes)	SC	2,104,176	2,100,213
SAMEA2553983	PRJEB3084	GCA_901224855.1	2007	Africa	≤2	meningitis	meningitis	CSF	CSF	Disease	19A	172	Scaffold	6	2019/5/13	96,638	100x	full	27	37	Streptococcus pneumoniae (firmicutes)	SC	2,083,615	2,080,815
SAMEA3233382	PRJEB3084	GCA_901225125.1	2008	Africa	≤2	carriage	carriage	nasopharynx	nasopharynx	Carriage	19A	10542	Scaffold	8	2019/5/16	103,619	100x	full	32	46	Streptococcus pneumoniae (firmicutes)	SC	2,125,848	2,122,135
SAMEA2203379	PRJEB3084	GCA_901225155.1	1998	Africa	≤2	IPD	IPD	venous blood	blood	Disease	19A	847	Scaffold	12	2019/5/28	63,148	100x	full	50	60	Streptococcus pneumoniae (firmicutes)	SC	2,200,547	2,197,905
SAMEA2521708	PRJEB3084	GCA_901225175.1	2012	North America	6-59	IPD	IPD	blood	blood	Disease	19A	12714	Scaffold	13	2019/5/23	54,771	100x	full	64	69	Streptococcus pneumoniae (firmicutes)	SC	2,093,728	2,092,534
SAMEA2521756	PRJEB3084	GCA_901225325.1	2012	North America	6-59	IPD	IPD	blood	blood	Disease	19A	320	Scaffold	6	2019/5/13	104,870	100x	full	38	42	Streptococcus pneumoniae (firmicutes)	SC	2,048,548	2,047,261
SAMEA2796507	PRJEB3084	GCA_901225785.1	2003	North America	≤2	bacteremia	bacteraemia	blood	blood	Disease	19A	199	Scaffold	8	2019/5/15	73,674	100x	full	38	52	Streptococcus pneumoniae (firmicutes)	SC	2,091,049	2,087,201
SAMEA2796510	PRJEB3084	GCA_901226295.1	2003	North America	≤2	pneumonia	pneumonia	blood	blood	Disease	19A	667	Scaffold	7	2019/5/12	92,302	100x	full	32	47	Streptococcus pneumoniae (firmicutes)	SC	2,051,353	2,047,477
SAMEA3353587	PRJEB3084	GCA_901226465.1	2009	Africa	6-59	carriage	carriage	NP	nasopharynx	Carriage	19A	11085	Scaffold	5	2019/5/15	176,993	100x	full	34	35	Streptococcus pneumoniae (firmicutes)	SC	2,120,538	2,120,436
SAMEA2658786	PRJEB3084	GCA_901226495.1	2008	Africa	≤2	IPD	IPD	blood	blood	Disease	19A	2062	Scaffold	6	2019/5/22	72,584	100x	full	39	53	Streptococcus pneumoniae (firmicutes)	SC	2,147,138	2,143,325
SAMEA2658414	PRJEB3084	GCA_901226775.1	2006	Africa	6-59	IPD	IPD	blood	blood	Disease	19A	2062	Scaffold	8	2019/5/16	91,660	100x	full	44	54	Streptococcus pneumoniae (firmicutes)	SC	2,108,860	2,106,215
SAMEA2814269	PRJEB3084	GCA_901227335.1	2011	Africa	≤2	IPD	IPD	blood	blood	Disease	19A	2062	Scaffold	6	2019/5/22	121,599	100x	full	31	38	Streptococcus pneumoniae (firmicutes)	SC	2,150,062	2,148,221
SAMEA2814270	PRJEB3084	GCA_901227415.1	2012	Africa	6-59	meningitis	meningitis	CSF	CSF	Disease	19A	2062	Scaffold	7	2019/5/21	89,222	100x	full	32	46	Streptococcus pneumoniae (firmicutes)	SC	2,150,619	2,147,021
SAMEA3353599	PRJEB3084	GCA_901227435.1	2010	Africa	≤2	carriage	carriage	NP	nasopharynx	Carriage	19A	8337	Scaffold	5	2019/5/16	141,880	100x	full	27	29	Streptococcus pneumoniae (firmicutes)	SC	2,133,839	2,133,605
SAMEA2797453	PRJEB3084	GCA_901227575.1	2011	South America	≤2	pneumonia	pneumonia	blood	blood	Disease	19A	8398	Scaffold	6	2019/5/14	114,869	100x	full	29	38	Streptococcus pneumoniae (firmicutes)	SC	2,089,446	2,087,251
SAMEA2434690	PRJEB3084	GCA_901227615.1	2006	Africa	6-59	IPD	IPD	blood	blood	Disease	19A	172	Scaffold	7	2019/5/22	96,917	100x	full	33	45	Streptococcus pneumoniae (firmicutes)	SC	2,157,824	2,154,110
SAMEA2658436	PRJEB3084	GCA_901228065.1	2008	Africa	≤2	IPD	IPD	blood	blood	Disease	19A	2062	Scaffold	8	2019/5/14	103,376	100x	full	36	53	Streptococcus pneumoniae (firmicutes)	SC	2,078,282	2,074,307
SAMEA2814273	PRJEB3084	GCA_901228275.1	2013	Africa	3-5	meningitis	meningitis	CSF	CSF	Disease	19A	2062	Scaffold	10	2019/5/15	88,768	100x	full	38	52	Streptococcus pneumoniae (firmicutes)	SC	2,080,093	2,076,618
SAMEA3353610	PRJEB3084	GCA_901228325.1	2010	Africa	3-5	carriage	carriage	NP	nasopharynx	Carriage	19A	7903	Scaffold	5	2019/5/13	150,418	100x	full	28	30	Streptococcus pneumoniae (firmicutes)	SC	2,086,306	2,086,177
SAMEA3207271	PRJEB3084	GCA_901228745.1	2009	Africa	≤2	carriage	carriage	nasopharynx	nasopharynx	Carriage	19A	2062	Scaffold	7	2019/5/15	100,240	100x	full	42	51	Streptococcus pneumoniae (firmicutes)	SC	2,077,072	2,074,773
SAMEA2797463	PRJEB3084	GCA_901229155.1	2011	South America	≥60	pneumonia	pneumonia	blood	blood	Disease	19A	320	Scaffold	8	2019/5/12	75,312	100x	full	36	42	Streptococcus pneumoniae (firmicutes)	SC	2,026,945	2,025,394
SAMEA2797464	PRJEB3084	GCA_901229165.1	2011	South America	≥60	pneumonia	pneumonia	blood	blood	Disease	19A	320	Scaffold	6	2019/5/12	117,675	100x	full	36	46	Streptococcus pneumoniae (firmicutes)	SC	2,027,361	2,025,495
SAMEA3233110	PRJEB3084	GCA_901229175.1	2009	Africa	≤2	carriage	carriage	NP swab	nasopharynx	Carriage	19A	10542	Scaffold	8	2019/5/21	97,873	100x	full	30	39	Streptococcus pneumoniae (firmicutes)	SC	2,120,334	2,118,243
SAMEA2521839	PRJEB3084	GCA_901229285.1	2012	North America	≥60	IPD	IPD	blood	blood	Disease	19A	320	Scaffold	9	2019/5/15	66,288	100x	full	51	58	Streptococcus pneumoniae (firmicutes)	SC	2,044,401	2,043,674
SAMEA2434699	PRJEB3084	GCA_901229325.1	2006	Africa	6-59	IPD	IPD	blood	blood	Disease	19A	2062	Scaffold	8	2019/5/23	96,333	100x	full	40	52	Streptococcus pneumoniae (firmicutes)	SC	2,158,611	2,155,927
SAMEA2796530	PRJEB3084	GCA_901229625.1	2004	North America	≤2	bacteremia	bacteraemia	blood	blood	Disease	19A	199	Scaffold	9	2019/5/16	71,731	100x	full	37	49	Streptococcus pneumoniae (firmicutes)	SC	2,092,264	2,089,375
SAMEA3233136	PRJEB3084	GCA_901229775.1	2009	Africa	≤2	carriage	carriage	NP swab	nasopharynx	Carriage	19A	10542	Scaffold	8	2019/5/16	102,652	100x	full	40	48	Streptococcus pneumoniae (firmicutes)	SC	2,118,221	2,116,043
SAMEA3233145	PRJEB3084	GCA_901229935.1	2009	Africa	≤2	carriage	carriage	NP swab	nasopharynx	Carriage	19A	10542	Scaffold	8	2019/5/16	103,397	100x	full	33	40	Streptococcus pneumoniae (firmicutes)	SC	2,123,279	2,121,233
SAMEA2521845	PRJEB3084	GCA_901230135.1	2012	North America	≥60	IPD	IPD	blood	blood	Disease	19A	199	Scaffold	12	2019/5/21	60,768	100x	full	54	63	Streptococcus pneumoniae (firmicutes)	SC	2,074,490	2,073,145
SAMEA2521803	PRJEB3084	GCA_901230225.1	2012	North America	≥60	IPD	IPD	blood	blood	Disease	19A	10722	Scaffold	8	2019/5/22	83,858	100x	full	42	50	Streptococcus pneumoniae (firmicutes)	SC	2,124,277	2,122,268
SAMEA2797470	PRJEB3084	GCA_901230375.1	2011	South America	≤2	IPD	IPD	blood	blood	Disease	19A	8398	Scaffold	8	2019/5/14	86,764	100x	full	30	45	Streptococcus pneumoniae (firmicutes)	SC	2,087,065	2,082,930
SAMEA2814284	PRJEB3084	GCA_901230395.1	2012	Africa	6-59	IPD	IPD	blood	blood	Disease	19A	6121	Scaffold	10	2019/5/23	92,308	100x	full	65	74	Streptococcus pneumoniae (firmicutes)	SC	2,145,349	2,142,973
SAMEA3233174	PRJEB3084	GCA_901230455.1	2009	Africa	≤2	carriage	carriage	NP swab	nasopharynx	Carriage	19A	11691	Scaffold	8	2019/5/15	114,656	100x	full	33	38	Streptococcus pneumoniae (firmicutes)	SC	2,092,011	2,090,858
SAMEA3354053	PRJEB3084	GCA_901230685.1	2014	Africa	≤2	pneumonia	pneumonia	pleural fluid	pleural fluid	Disease	19A	2062	Scaffold	3	2019/5/15	259,004	100x	full	32	33	Streptococcus pneumoniae (firmicutes)	SC	2,132,890	2,132,829
SAMEA2796537	PRJEB3084	GCA_901230985.1	2004	North America	≤2	pneumonia	pneumonia	blood	blood	Disease	19A	320	Scaffold	5	2019/5/13	103,013	100x	full	38	44	Streptococcus pneumoniae (firmicutes)	SC	2,045,860	2,045,312
SAMEA2797474	PRJEB3084	GCA_901231005.1	2012	South America	6-59	pneumonia	pneumonia	blood	blood	Disease	19A	8398	Scaffold	7	2019/5/15	93,416	100x	full	36	47	Streptococcus pneumoniae (firmicutes)	SC	2,087,840	2,085,338
SAMEA2147966	PRJEB3084	GCA_901231035.1	1998	North America	3-5	pneumonia	pneumonia	blood	blood	Disease	19A	199	Scaffold	9	2019/5/13	69,416	100x	full	35	48	Streptococcus pneumoniae (firmicutes)	SC	2,059,448	2,056,168
SAMEA3175851	PRJEB3084	GCA_901231235.1	2014	Europe	≤2	pneumonia	pneumonia	blood	blood	Disease	19A	11782	Scaffold	8	2019/5/27	97,902	100x	full	43	48	Streptococcus pneumoniae (firmicutes)	SC	2,180,005	2,178,843
SAMEA2796538	PRJEB3084	GCA_901231285.1	2004	North America	≤2	bacteremia	bacteraemia	blood	blood	Disease	19A	199	Scaffold	10	2019/5/23	76,197	100x	full	52	57	Streptococcus pneumoniae (firmicutes)	SC	2,133,594	2,132,142
SAMEA2434710	PRJEB3084	GCA_901231325.1	2006	Africa	≤2	meningitis	meningitis	CSF + blood	CSF & blood	Disease	19A	2062	Scaffold	7	2019/5/22	77,161	100x	full	49	68	Streptococcus pneumoniae (firmicutes)	SC	2,148,566	2,143,696
SAMEA2521810	PRJEB3084	GCA_901231405.1	2012	North America	≥60	IPD	IPD	blood	blood	Disease	19A	199	Scaffold	7	2019/5/15	124,905	100x	full	35	40	Streptococcus pneumoniae (firmicutes)	SC	2,091,550	2,090,428
SAMEA3171253	PRJEB3084	GCA_901231425.1	2010	Africa	≤2	carriage	carriage	nasopharynx	nasopharynx	Carriage	19A	847	Scaffold	10	2019/5/27	71,466	100x	full	50	58	Streptococcus pneumoniae (firmicutes)	SC	2,189,755	2,187,566
SAMEA3207283	PRJEB3084	GCA_901231495.1	2011	Africa	3-5	carriage	carriage	nasopharynx	nasopharynx	Carriage	19A	2062	Scaffold	7	2019/5/24	87,070	100x	full	49	56	Streptococcus pneumoniae (firmicutes)	SC	2,178,237	2,176,104
SAMEA3309785	PRJEB3084	GCA_901231555.1	2009	Africa	≤2	carriage	carriage	NP swab	nasopharynx	Carriage	19A	2174	Scaffold	7	2019/5/23	100,817	100x	full	42	42	Streptococcus pneumoniae (firmicutes)	SC	2,136,871	2,136,810
SAMEA2797477	PRJEB3084	GCA_901231665.1	2012	South America	≤2	pneumonia	pneumonia	blood	blood	Disease	19A	138	Scaffold	10	2019/5/24	79,449	100x	full	41	52	Streptococcus pneumoniae (firmicutes)	SC	2,148,735	2,145,546
SAMEA3171255	PRJEB3084	GCA_901231675.1	2014	Africa	6-59	carriage	carriage	nasopharynx	nasopharynx	Carriage	19A	2053	Scaffold	6	2019/5/15	129,423	100x	full	32	39	Streptococcus pneumoniae (firmicutes)	SC	2,112,213	2,110,228
SAMEA3309788	PRJEB3084	GCA_901232015.1	2009	Asia	≤2	carriage	carriage	NP swab	nasopharynx	Carriage	19A	847	Contig	7	2019/5/27	123,994	100x	full	44	44	Streptococcus pneumoniae (firmicutes)	SC	2,202,354	2,202,354
SAMEA2434716	PRJEB3084	GCA_901232205.1	2006	Africa	3-5	IPD	IPD	blood	blood	Disease	19A	2062	Scaffold	7	2019/5/15	111,519	100x	full	32	41	Streptococcus pneumoniae (firmicutes)	SC	2,113,759	2,111,379
SAMEA2521819	PRJEB3084	GCA_901232215.1	2012	North America	6-59	IPD	IPD	blood	blood	Disease	19A	1451	Scaffold	5	2019/5/14	95,214	100x	full	37	41	Streptococcus pneumoniae (firmicutes)	SC	2,062,813	2,061,725
SAMEA2659105	PRJEB3084	GCA_901232355.1	2010	Africa	≤2	IPD	IPD	blood	blood	Disease	19A	2062	Scaffold	8	2019/5/15	99,707	100x	full	35	47	Streptococcus pneumoniae (firmicutes)	SC	2,123,450	2,120,295
SAMEA3207287	PRJEB3084	GCA_901232375.1	2009	Africa	≤2	carriage	carriage	nasopharynx	nasopharynx	Carriage	19A	2062	Scaffold	8	2019/5/14	81,927	100x	full	36	45	Streptococcus pneumoniae (firmicutes)	SC	2,076,359	2,074,042
SAMEA2521879	PRJEB3084	GCA_901232445.1	2008	North America	≤2	IPD	IPD	blood	blood	Disease	19A	695	Scaffold	12	2019/5/23	56,842	100x	full	60	65	Streptococcus pneumoniae (firmicutes)	SC	2,088,348	2,087,425
SAMEA2521826	PRJEB3084	GCA_901232765.1	2012	North America	6-59	meningitis	meningitis	CSF	CSF	Disease	19A	199	Scaffold	8	2019/5/15	107,145	100x	full	43	48	Streptococcus pneumoniae (firmicutes)	SC	2,077,222	2,076,139
SAMEA2521830	PRJEB3084	GCA_901233055.1	2012	North America	≥60	IPD	IPD	blood	blood	Disease	19A	695	Scaffold	12	2019/5/24	67,190	100x	full	52	58	Streptococcus pneumoniae (firmicutes)	SC	2,127,919	2,126,836
SAMEA3353687	PRJEB3084	GCA_901233155.1	2010	Africa	3-5	carriage	carriage	NP	nasopharynx	Carriage	19A	2062	Scaffold	5	2019/5/13	156,818	100x	full	31	32	Streptococcus pneumoniae (firmicutes)	SC	2,092,150	2,091,930
SAMEA3309796	PRJEB3084	GCA_901233355.1	2009	Asia	≤2	carriage	carriage	NP swab	nasopharynx	Carriage	19A	4029	Scaffold	9	2019/5/27	81,477	100x	full	53	55	Streptococcus pneumoniae (firmicutes)	SC	2,157,255	2,157,068
SAMEA2336064	PRJEB3084	GCA_901233435.1	2009	North America	6-59	IPD	IPD	blood	blood	Disease	19A	2346	Scaffold	7	2019/5/21	96,929	100x	full	32	41	Streptococcus pneumoniae (firmicutes)	SC	2,132,899	2,131,135
SAMEA2658517	PRJEB3084	GCA_901233475.1	2006	Africa	6-59	IPD	IPD	blood	blood	Disease	19A	2062	Scaffold	6	2019/5/15	109,444	100x	full	35	46	Streptococcus pneumoniae (firmicutes)	SC	2,109,762	2,107,189
SAMEA2797488	PRJEB3084	GCA_901233655.1	2013	South America	6-59	sepsis	sepsis	blood	blood	Disease	19A	8398	Scaffold	9	2019/5/15	61,526	100x	full	36	49	Streptococcus pneumoniae (firmicutes)	SC	2,090,625	2,087,479
SAMEA2554026	PRJEB3084	GCA_901233665.1	2009	Africa	≤2	IPD	IPD	CSF & blood	CSF & blood	Disease	19A	2062	Scaffold	9	2019/5/16	71,124	100x	full	36	54	Streptococcus pneumoniae (firmicutes)	SC	2,117,547	2,112,234
SAMEA3354096	PRJEB3084	GCA_901233705.1	2014	Africa	≤2	IPD	IPD	blood	blood	Disease	19A	6121	Scaffold	5	2019/5/16	170,117	100x	full	29	30	Streptococcus pneumoniae (firmicutes)	SC	2,154,420	2,154,137
SAMEA2066841	PRJEB3084	GCA_901233795.1	2012	Africa	≤2	pneumonia	pneumonia	pleural fluid	pleural fluid	Disease	19A	2174	Contig	6	2019/5/23	108,646	100x	full	36	36	Streptococcus pneumoniae (firmicutes)	SC	2,139,641	2,139,641
SAMEA2796553	PRJEB3084	GCA_901233895.1	2005	North America	3-5	Bacteremia	bacteraemia	blood	blood	Disease	19A	695	Scaffold	11	2019/5/24	65,493	100x	full	48	56	Streptococcus pneumoniae (firmicutes)	SC	2,134,635	2,132,192
SAMEA2659113	PRJEB3084	GCA_901233965.1	2010	Africa	3-5	IPD	IPD	blood & pleural fluid	blood & pleural fluid	Disease	19A	2062	Scaffold	7	2019/5/23	99,234	100x	full	44	60	Streptococcus pneumoniae (firmicutes)	SC	2,150,014	2,145,488
SAMEA3175862	PRJEB3084	GCA_901233985.1	2014	Europe	≤2	IPD	IPD	blood	blood	Disease	19A	3772	Scaffold	6	2019/5/11	110,074	100x	full	27	32	Streptococcus pneumoniae (firmicutes)	SC	2,022,687	2,021,280
SAMEA2521453	PRJEB3084	GCA_901234035.1	2009	North America	3-5	IPD	IPD	blood	blood	Disease	19A	8290	Scaffold	6	2019/5/14	120,353	100x	full	27	41	Streptococcus pneumoniae (firmicutes)	SC	2,098,625	2,095,416
SAMEA2796554	PRJEB3084	GCA_901234045.1	2005	North America	3-5	Bacteremia	bacteraemia	blood	blood	Disease	19A	292	Scaffold	10	2019/5/11	73,181	100x	full	39	48	Streptococcus pneumoniae (firmicutes)	SC	2,007,996	2,005,448
SAMEA2814301	PRJEB3084	GCA_901234105.1	2011	Africa	3-5	IPD	IPD	blood	blood	Disease	19A	2062	Scaffold	6	2019/5/22	115,338	100x	full	33	47	Streptococcus pneumoniae (firmicutes)	SC	2,148,975	2,145,262
SAMEA3208651	PRJEB3084	GCA_901234125.1	2011	Africa	≤2	carriage	carriage	nasopharynx	nasopharynx	Carriage	19A	2062	Scaffold	9	2019/5/23	74,578	100x	full	46	57	Streptococcus pneumoniae (firmicutes)	SC	2,141,201	2,138,716
SAMEA3208652	PRJEB3084	GCA_901234375.1	2011	Africa	≤2	carriage	carriage	nasopharynx	nasopharynx	Carriage	19A	5410	Scaffold	11	2019/5/27	71,502	100x	full	56	64	Streptococcus pneumoniae (firmicutes)	SC	2,138,292	2,136,499
SAMEA2659117	PRJEB3084	GCA_901234825.1	2008	Africa	≤2	IPD	IPD	blood	blood	Disease	19A	2062	Scaffold	7	2019/5/16	106,546	100x	full	31	45	Streptococcus pneumoniae (firmicutes)	SC	2,126,354	2,122,821
SAMEA3171275	PRJEB3084	GCA_901234965.1	2010	Africa	≤2	carriage	carriage	nasopharynx	nasopharynx	Carriage	19A	847	Scaffold	15	2019/5/29	47,515	100x	full	81	98	Streptococcus pneumoniae (firmicutes)	SC	2,239,830	2,235,362
SAMEA2658321	PRJEB3084	GCA_901235775.1	2007	Africa	≤2	IPD	IPD	blood	blood	Disease	19A	2062	Scaffold	8	2019/5/15	80,357	100x	full	40	56	Streptococcus pneumoniae (firmicutes)	SC	2,081,198	2,076,912
SAMEA3233402	PRJEB3084	GCA_901235825.1	2008	Africa	≤2	carriage	carriage	NP swab	nasopharynx	Carriage	19A	10542	Scaffold	7	2019/5/14	116,638	100x	full	20	34	Streptococcus pneumoniae (firmicutes)	SC	2,125,121	2,121,399
SAMEA2814309	PRJEB3084	GCA_901235945.1	2013	Africa	≤2	IPD	IPD	blood	blood	Disease	19A	10870	Scaffold	8	2019/5/21	83,783	100x	full	36	48	Streptococcus pneumoniae (firmicutes)	SC	2,107,379	2,104,597
SAMEA3208660	PRJEB3084	GCA_901236535.1	2011	Africa	3-5	carriage	carriage	nasopharynx	nasopharynx	Carriage	19A	5410	Scaffold	11	2019/5/24	70,439	100x	full	63	71	Streptococcus pneumoniae (firmicutes)	SC	2,139,032	2,136,950
SAMEA2813989	PRJEB3084	GCA_901236645.1	2011	Africa	≤2	IPD	IPD	blood	blood	Disease	19A	6262	Scaffold	7	2019/5/15	91,412	100x	full	34	49	Streptococcus pneumoniae (firmicutes)	SC	2,104,981	2,100,667
SAMEA2336088	PRJEB3084	GCA_901236725.1	2009	North America	6-59	IPD	IPD	blood	blood	Disease	19A	667	Scaffold	8	2019/5/12	110,809	100x	full	38	46	Streptococcus pneumoniae (firmicutes)	SC	2,055,231	2,052,984
SAMEA3353738	PRJEB3084	GCA_901236845.1	2010	Africa	≤2	carriage	carriage	NP	nasopharynx	Carriage	19A	2062	Scaffold	5	2019/5/23	158,516	100x	full	40	41	Streptococcus pneumoniae (firmicutes)	SC	2,184,834	2,184,574
SAMEA3353177	PRJEB3084	GCA_901237005.1	2012	Africa	3-5	carriage	carriage	NP	nasopharynx	Carriage	19A	2062	Contig	5	2019/5/22	158,026	100x	full	34	34	Streptococcus pneumoniae (firmicutes)	SC	2,170,857	2,170,857
SAMEA2658930	PRJEB3084	GCA_901237015.1	2011	Africa	≤2	IPD	IPD	blood	blood	Disease	19A	2062	Scaffold	18	2019/5/24	38,886	100x	full	96	106	Streptococcus pneumoniae (firmicutes)	SC	2,072,115	2,069,707
SAMEA2336091	PRJEB3084	GCA_901237055.1	2009	North America	6-59	IPD	IPD	blood	blood	Disease	19A	695	Scaffold	12	2019/5/24	61,670	100x	full	57	70	Streptococcus pneumoniae (firmicutes)	SC	2,135,256	2,131,870
SAMEA3208662	PRJEB3084	GCA_901237115.1	2011	Africa	≤2	carriage	carriage	nasopharynx	nasopharynx	Carriage	19A	11678	Scaffold	6	2019/5/15	131,434	100x	full	30	36	Streptococcus pneumoniae (firmicutes)	SC	2,121,553	2,119,714
SAMEA3175877	PRJEB3084	GCA_901237985.1	2014	Europe	≤2	bacteraemia	bacteraemia	blood	blood	Disease	19A	246	Scaffold	12	2019/5/28	76,348	100x	full	62	69	Streptococcus pneumoniae (firmicutes)	SC	2,181,921	2,180,462
SAMEA3175879	PRJEB3084	GCA_901238565.1	2012	South America	≤2	IPD	IPD	blood	blood	Disease	19A	199	Scaffold	8	2019/5/12	80,268	100x	full	27	40	Streptococcus pneumoniae (firmicutes)	SC	2,062,359	2,059,089
SAMEA2796577	PRJEB3084	GCA_901238905.1	2003	North America	3-5	pneumonia	pneumonia	blood	blood	Disease	19A	199	Scaffold	8	2019/5/16	102,044	100x	full	40	49	Streptococcus pneumoniae (firmicutes)	SC	2,108,398	2,106,251
SAMEA2336106	PRJEB3084	GCA_901238945.1	2009	North America	≥60	IPD	IPD	blood	blood	Disease	19A	199	Scaffold	11	2019/5/16	68,117	100x	full	42	65	Streptococcus pneumoniae (firmicutes)	SC	2,102,992	2,097,038
SAMEA2521486	PRJEB3084	GCA_901238955.1	2009	North America	6-59	IPD	IPD	blood	blood	Disease	19A	320	Scaffold	5	2019/5/13	121,114	100x	full	35	40	Streptococcus pneumoniae (firmicutes)	SC	2,048,199	2,047,376
SAMEA2658852	PRJEB3084	GCA_901239035.1	2010	Africa	6-59	IPD	IPD	blood	blood	Disease	19A	2062	Scaffold	9	2019/5/16	86,827	100x	full	40	54	Streptococcus pneumoniae (firmicutes)	SC	2,108,420	2,104,933
SAMEA2658381	PRJEB3084	GCA_901239125.1	2008	Africa	≤2	meningitis	meningitis	CSF	CSF	Disease	19A	6121	Scaffold	8	2019/5/16	85,201	100x	full	38	52	Streptococcus pneumoniae (firmicutes)	SC	2,127,209	2,124,282
SAMEA2521488	PRJEB3084	GCA_901239285.1	2009	North America	6-59	IPD	IPD	blood	blood	Disease	19A	199	Scaffold	9	2019/5/15	82,837	100x	full	34	47	Streptococcus pneumoniae (firmicutes)	SC	2,099,010	2,095,153
SAMEA2796579	PRJEB3084	GCA_901239335.1	2005	North America	3-5	Bacteremia	bacteraemia	blood	blood	Disease	19A	320	Scaffold	6	2019/5/13	79,406	100x	full	39	48	Streptococcus pneumoniae (firmicutes)	SC	2,048,600	2,045,936
SAMEA2796580	PRJEB3084	GCA_901239655.1	2006	North America	3-5	pneumonia	pneumonia	blood	blood	Disease	19A	199	Scaffold	9	2019/5/12	86,343	100x	full	35	50	Streptococcus pneumoniae (firmicutes)	SC	2,063,128	2,059,720
SAMEA2554057	PRJEB3084	GCA_901239765.1	2007	Africa	3-5	IPD	IPD	blood	blood	Disease	19A	10741	Scaffold	8	2019/5/22	85,901	100x	full	50	62	Streptococcus pneumoniae (firmicutes)	SC	2,129,966	2,126,867
SAMEA2658392	PRJEB3084	GCA_901239865.1	2008	Africa	≤2	IPD	IPD	blood	blood	Disease	19A	7903	Scaffold	10	2019/5/24	72,326	100x	full	42	56	Streptococcus pneumoniae (firmicutes)	SC	2,176,469	2,173,516
SAMEA2796582	PRJEB3084	GCA_901239925.1	2006	North America	3-5	pneumonia	pneumonia	blood	blood	Disease	19A	695	Scaffold	11	2019/5/23	66,389	100x	full	54	61	Streptococcus pneumoniae (firmicutes)	SC	2,097,021	2,095,738
SAMEA3353231	PRJEB3084	GCA_901240015.1	2013	Africa	3-5	carriage	carriage	NP	nasopharynx	Carriage	19A	2062	Scaffold	2	2019/5/15	330,807	100x	full	26	27	Streptococcus pneumoniae (firmicutes)	SC	2,138,376	2,138,348
SAMEA3175887	PRJEB3084	GCA_901240305.1	2013	South America	6-59	bacteremia	bacteraemia	blood	blood	Disease	19A	695	Scaffold	12	2019/5/27	56,722	100x	full	60	71	Streptococcus pneumoniae (firmicutes)	SC	2,131,699	2,129,813
SAMEA2298188	PRJEB3084	GCA_901240585.1	2012	Africa	Missing	IPD	IPD	blood	blood	Disease	19A	2062	Scaffold	9	2019/5/22	82,601	100x	full	44	60	Streptococcus pneumoniae (firmicutes)	SC	2,123,232	2,118,978
SAMEA3208679	PRJEB3084	GCA_901240775.1	2011	Africa	≤2	carriage	carriage	nasopharynx	nasopharynx	Carriage	19A	2062	Scaffold	11	2019/5/16	74,716	100x	full	40	49	Streptococcus pneumoniae (firmicutes)	SC	2,078,513	2,076,013
SAMEA2298190	PRJEB3084	GCA_901240925.1	2012	Africa	Missing	IPD	IPD	blood	blood	Disease	19A	2062	Scaffold	9	2019/5/23	88,060	100x	full	38	56	Streptococcus pneumoniae (firmicutes)	SC	2,151,991	2,147,800
SAMEA2150163	PRJEB3084	GCA_901241435.1	1999	North America	3-5	pneumonia	pneumonia	blood	blood	Disease	19A	667	Scaffold	9	2019/5/12	82,734	100x	full	41	57	Streptococcus pneumoniae (firmicutes)	SC	2,051,503	2,048,059
SAMEA3354019	PRJEB3084	GCA_901241535.1	2014	Africa	≤2	meningitis	meningitis	CSF	CSF	Disease	19A	6121	Scaffold	4	2019/5/14	265,253	100x	full	30	31	Streptococcus pneumoniae (firmicutes)	SC	2,144,219	2,144,075
SAMEA2814334	PRJEB3084	GCA_901241625.1	2013	Africa	6-59	meningitis	meningitis	CSF	CSF	Disease	19A	2062	Scaffold	10	2019/5/23	69,371	100x	full	58	79	Streptococcus pneumoniae (firmicutes)	SC	2,145,243	2,139,922
SAMEA2554069	PRJEB3084	GCA_901241875.1	2009	Africa	≤2	IPD	IPD	blood	blood	Disease	19A	2062	Scaffold	7	2019/5/21	97,221	100x	full	25	39	Streptococcus pneumoniae (firmicutes)	SC	2,151,030	2,147,036
SAMEA2298196	PRJEB3084	GCA_901241955.1	2012	Africa	Missing	IPD	IPD	blood	blood	Disease	19A	2062	Scaffold	10	2019/5/22	77,376	100x	full	40	57	Streptococcus pneumoniae (firmicutes)	SC	2,119,759	2,115,681
SAMEA2796591	PRJEB3084	GCA_901242035.1	2006	North America	3-5	pneumonia	pneumonia	blood	blood	Disease	19A	320	Scaffold	8	2019/5/14	69,298	100x	full	44	56	Streptococcus pneumoniae (firmicutes)	SC	2,046,624	2,044,014
SAMEA2658869	PRJEB3084	GCA_901242105.1	2010	Africa	≤2	IPD	IPD	blood	blood	Disease	19A	2062	Scaffold	7	2019/5/14	101,704	100x	full	35	51	Streptococcus pneumoniae (firmicutes)	SC	2,078,559	2,074,493
SAMEA2158896	PRJEB3084	GCA_901242175.1	1999	North America	3-5	Bacteremia	bacteraemia	blood	blood	Disease	19A	199	Scaffold	9	2019/5/24	67,788	100x	full	48	56	Streptococcus pneumoniae (firmicutes)	SC	2,167,605	2,165,489
SAMEA2814047	PRJEB3084	GCA_901242225.1	2011	Africa	≤2	pneumonia	pneumonia	pleural fluid	pleural fluid	Disease	19A	10843	Scaffold	8	2019/5/16	91,671	100x	full	46	57	Streptococcus pneumoniae (firmicutes)	SC	2,100,935	2,097,636
SAMEA2658977	PRJEB3084	GCA_901242295.1	2011	Africa	≤2	IPD	IPD	blood	blood	Disease	19A	2062	Scaffold	14	2019/5/23	55,724	100x	full	76	86	Streptococcus pneumoniae (firmicutes)	SC	2,074,517	2,072,023
SAMEA2658979	PRJEB3084	GCA_901242555.1	2011	Africa	≤2	IPD	IPD	blood	blood	Disease	19A	11677	Scaffold	15	2019/5/28	46,732	100x	full	97	110	Streptococcus pneumoniae (firmicutes)	SC	2,175,246	2,171,942
SAMEA2796593	PRJEB3084	GCA_901242665.1	2007	North America	3-5	pneumonia	pneumonia	blood	blood	Disease	19A	667	Scaffold	8	2019/5/14	90,082	100x	full	40	55	Streptococcus pneumoniae (firmicutes)	SC	2,082,416	2,078,840
SAMEA3207033	PRJEB3084	GCA_901242835.1	2009	Africa	≤2	carriage	carriage	NP	nasopharynx	Carriage	19A	2062	Scaffold	7	2019/5/23	89,129	100x	full	57	66	Streptococcus pneumoniae (firmicutes)	SC	2,142,659	2,140,821
SAMEA2434785	PRJEB3084	GCA_901243015.1	2006	Africa	≤2	IPD	IPD	blood	blood	Disease	19A	2062	Scaffold	7	2019/5/16	76,306	100x	full	47	63	Streptococcus pneumoniae (firmicutes)	SC	2,108,515	2,104,227
SAMEA2814341	PRJEB3084	GCA_901243195.1	2013	Africa	6-59	IPD	IPD	blood	blood	Disease	19A	2062	Scaffold	7	2019/5/23	85,875	100x	full	37	53	Streptococcus pneumoniae (firmicutes)	SC	2,148,547	2,144,423
SAMEA3353283	PRJEB3084	GCA_901243245.1	2012	Africa	3-5	carriage	carriage	NP	nasopharynx	Carriage	19A	2062	Scaffold	2	2019/5/12	524,885	100x	full	25	26	Streptococcus pneumoniae (firmicutes)	SC	2,097,824	2,097,813
SAMEA2796598	PRJEB3084	GCA_901243265.1	2007	North America	3-5	pneumonia	pneumonia	blood	blood	Disease	19A	695	Scaffold	13	2019/5/27	57,585	100x	full	65	72	Streptococcus pneumoniae (firmicutes)	SC	2,139,252	2,137,791
SAMEA2298205	PRJEB3084	GCA_901243315.1	2012	Africa	Missing	IPD	IPD	blood	blood	Disease	19A	2062	Scaffold	12	2019/5/22	72,727	100x	full	43	58	Streptococcus pneumoniae (firmicutes)	SC	2,129,498	2,125,815
SAMEA2434787	PRJEB3084	GCA_901243365.1	2006	Africa	6-59	IPD	IPD	blood	blood	Disease	19A	2062	Scaffold	8	2019/5/16	98,335	100x	full	35	42	Streptococcus pneumoniae (firmicutes)	SC	2,126,027	2,124,628
SAMEA2796599	PRJEB3084	GCA_901243405.1	2007	North America	3-5	Bacteremia	bacteraemia	blood	blood	Disease	19A	667	Scaffold	7	2019/5/16	80,713	100x	full	45	59	Streptococcus pneumoniae (firmicutes)	SC	2,095,641	2,091,722
SAMEA2658879	PRJEB3084	GCA_901244205.1	2010	Africa	≤2	IPD	IPD	blood	blood	Disease	19A	2062	Scaffold	8	2019/5/14	85,876	100x	full	38	54	Streptococcus pneumoniae (firmicutes)	SC	2,081,139	2,076,930
SAMEA2658997	PRJEB3084	GCA_901244255.1	2010	Africa	3-5	IPD	IPD	blood	blood	Disease	19A	2062	Scaffold	32	2019/5/28	20,032	100x	full	184	193	Streptococcus pneumoniae (firmicutes)	SC	2,095,708	2,093,702
SAMEA3354054	PRJEB3084	GCA_901244275.1	2014	Africa	6-59	IPD	IPD	blood	blood	Disease	19A	2062	Scaffold	4	2019/5/15	262,076	100x	full	28	29	Streptococcus pneumoniae (firmicutes)	SC	2,138,138	2,138,055
SAMEA2796605	PRJEB3084	GCA_901244495.1	2007	North America	3-5	pneumonia	pneumonia	blood	blood	Disease	19A	320	Scaffold	9	2019/5/13	74,897	100x	full	43	52	Streptococcus pneumoniae (firmicutes)	SC	2,047,116	2,045,017
SAMEA2659003	PRJEB3084	GCA_901244575.1	2011	Africa	≤2	IPD	IPD	blood	blood	Disease	19A	416	Scaffold	46	2019/5/24	13,917	100x	full	318	329	Streptococcus pneumoniae (firmicutes)	SC	2,055,870	2,053,109
SAMEA2814083	PRJEB3084	GCA_901244605.1	2011	Africa	≤2	IPD	IPD	blood	blood	Disease	19A	2062	Scaffold	8	2019/5/15	100,274	100x	full	41	53	Streptococcus pneumoniae (firmicutes)	SC	2,074,732	2,072,311
SAMEA2796606	PRJEB3084	GCA_901244675.1	2008	North America	3-5	Otitis	otitis media	blood	blood	Disease	19A	320	Scaffold	7	2019/5/14	72,887	100x	full	46	53	Streptococcus pneumoniae (firmicutes)	SC	2,047,165	2,045,216
SAMEA2658883	PRJEB3084	GCA_901244815.1	2010	Africa	≤2	IPD	IPD	blood	blood	Disease	19A	2062	Scaffold	9	2019/5/15	83,807	100x	full	43	56	Streptococcus pneumoniae (firmicutes)	SC	2,078,313	2,075,811
SAMEA2155525	PRJEB3084	GCA_901244955.1	1999	North America	3-5	pneumonia	pneumonia	blood	blood	Disease	19A	668	Scaffold	13	2019/5/14	57,593	100x	full	42	61	Streptococcus pneumoniae (firmicutes)	SC	2,056,717	2,051,337
SAMEA2814351	PRJEB3084	GCA_901245095.1	2013	Africa	6-59	IPD	IPD	blood	blood	Disease	19A	2062	Scaffold	9	2019/5/23	76,970	100x	full	42	55	Streptococcus pneumoniae (firmicutes)	SC	2,113,379	2,110,266
SAMEA2796609	PRJEB3084	GCA_901245205.1	2001	North America	3-5	Bacteremia	bacteraemia	blood	blood	Disease	19A	695	Scaffold	10	2019/5/22	73,404	100x	full	51	55	Streptococcus pneumoniae (firmicutes)	SC	2,090,491	2,089,735
SAMEA3354068	PRJEB3084	GCA_901245375.1	2014	Africa	≤2	IPD	IPD	blood	blood	Disease	19A	2062	Scaffold	4	2019/5/15	195,020	100x	full	32	33	Streptococcus pneumoniae (firmicutes)	SC	2,117,555	2,117,333
SAMEA3232607	PRJEB3084	GCA_901245515.1	2014	Asia	≤2	carriage	carriage	NP swab	nasopharynx	Carriage	19A	5282	Scaffold	11	2019/5/27	56,583	100x	full	91	101	Streptococcus pneumoniae (firmicutes)	SC	2,132,486	2,129,666
SAMEA2814354	PRJEB3084	GCA_901245735.1	2013	Africa	3-5	meningitis	meningitis	CSF	CSF	Disease	19A	2062	Scaffold	7	2019/5/22	104,945	100x	full	47	58	Streptococcus pneumoniae (firmicutes)	SC	2,144,439	2,141,783
SAMEA2659016	PRJEB3084	GCA_901245785.1	2011	Africa	≤2	IPD	IPD	blood	blood	Disease	19A	2062	Scaffold	26	2019/5/27	24,274	100x	full	133	141	Streptococcus pneumoniae (firmicutes)	SC	2,071,058	2,068,803
SAMEA2298219	PRJEB3084	GCA_901245845.1	2012	Africa	Missing	septic arthritis	septic arthritis	joint fluid fluid	joint fluid fluid	Disease	19A	6121	Scaffold	10	2019/5/22	78,376	100x	full	57	73	Streptococcus pneumoniae (firmicutes)	SC	2,138,891	2,135,153
SAMEA2659018	PRJEB3084	GCA_901246035.1	2011	Africa	≤2	IPD	IPD	blood	blood	Disease	19A	2062	Scaffold	36	2019/5/27	17,338	100x	full	231	246	Streptococcus pneumoniae (firmicutes)	SC	2,086,830	2,083,008
SAMEA3353888	PRJEB3084	GCA_901246065.1	2014	Africa	6-59	IPD	IPD	blood	blood	Disease	19A	4873	Scaffold	6	2019/5/15	171,799	100x	full	31	32	Streptococcus pneumoniae (firmicutes)	SC	2,123,846	2,123,700
SAMEA2814106	PRJEB3084	GCA_901246155.1	2011	Africa	≤2	meningitis	meningitis	CSF	CSF	Disease	19A	2062	Scaffold	7	2019/5/15	91,684	100x	full	40	48	Streptococcus pneumoniae (firmicutes)	SC	2,074,377	2,071,904
SAMEA2554095	PRJEB3084	GCA_901246335.1	2007	Africa	≤2	IPD	IPD	blood	blood	Disease	19A	2062	Scaffold	8	2019/5/14	103,711	100x	full	33	45	Streptococcus pneumoniae (firmicutes)	SC	2,078,389	2,075,599
SAMEA3207059	PRJEB3084	GCA_901246395.1	2009	Africa	≤2	carriage	carriage	NP	nasopharynx	Carriage	19A	11678	Scaffold	9	2019/5/23	72,661	100x	full	56	67	Streptococcus pneumoniae (firmicutes)	SC	2,121,230	2,118,397
SAMEA2434809	PRJEB3084	GCA_901246525.1	2005	Africa	≤2	IPD	IPD	blood + pleural fluid	blood & pleural fluid	Disease	19A	2062	Scaffold	5	2019/5/14	107,836	100x	full	27	36	Streptococcus pneumoniae (firmicutes)	SC	2,088,939	2,086,709
SAMEA2814360	PRJEB3084	GCA_901246805.1	2013	Africa	≤2	meningitis	meningitis	CSF	CSF	Disease	19A	2062	Scaffold	7	2019/5/16	114,883	100x	full	35	43	Streptococcus pneumoniae (firmicutes)	SC	2,119,071	2,117,024
SAMEA3381327	PRJEB3084	GCA_901246885.1	2009	Africa	≤2	carriage	carriage	NP swab	nasopharynx	Carriage	19A	11691	Scaffold	5	2019/5/14	183,925	100x	full	27	29	Streptococcus pneumoniae (firmicutes)	SC	2,108,521	2,108,475
SAMEA2659028	PRJEB3084	GCA_901246925.1	2011	Africa	6-59	IPD	IPD	blood	blood	Disease	19A	12564	Scaffold	13	2019/5/22	53,241	100x	full	55	63	Streptococcus pneumoniae (firmicutes)	SC	2,076,128	2,073,701
SAMEA2659030	PRJEB3084	GCA_901247115.1	2011	Africa	3-5	IPD	IPD	CSF & blood	CSF & blood	Disease	19A	172	Scaffold	38	2019/5/27	16,745	100x	full	235	249	Streptococcus pneumoniae (firmicutes)	SC	2,078,549	2,075,058
SAMEA2659032	PRJEB3084	GCA_901247265.1	2011	Africa	≤2	IPD	IPD	blood	blood	Disease	19A	2062	Scaffold	21	2019/5/24	27,667	100x	full	131	142	Streptococcus pneumoniae (firmicutes)	SC	2,069,868	2,067,896
SAMEA3381331	PRJEB3084	GCA_901247445.1	2009	Asia	≤2	carriage	carriage	NP swab	nasopharynx	Carriage	19A	847	Scaffold	7	2019/5/28	111,869	100x	full	45	46	Streptococcus pneumoniae (firmicutes)	SC	2,244,992	2,244,860
SAMEA2659034	PRJEB3084	GCA_901247485.1	2011	Africa	≤2	IPD	IPD	blood	blood	Disease	19A	2062	Scaffold	23	2019/5/28	32,805	100x	full	137	149	Streptococcus pneumoniae (firmicutes)	SC	2,138,480	2,134,418
SAMEA3171597	PRJEB3084	GCA_901247615.1	2014	Africa	≤2	carriage	carriage	nasopharynx	nasopharynx	Carriage	19A	847	Scaffold	12	2019/5/28	52,454	100x	full	74	88	Streptococcus pneumoniae (firmicutes)	SC	2,194,473	2,190,449
SAMEA2298231	PRJEB3084	GCA_901247645.1	2012	Africa	Missing	IPD	IPD	blood	blood	Disease	19A	4869	Scaffold	15	2019/5/21	51,905	100x	full	54	113	Streptococcus pneumoniae (firmicutes)	SC	2,107,759	2,092,371
SAMEA2154176	PRJEB3084	GCA_901247665.1	1998	North America	6-59	IPD	IPD	blood	blood	Disease	19A	193	Scaffold	8	2019/5/16	93,649	100x	full	39	49	Streptococcus pneumoniae (firmicutes)	SC	2,109,034	2,107,056
SAMEA3381333	PRJEB3084	GCA_901247745.1	2009	Asia	≤2	carriage	carriage	NP swab	nasopharynx	Carriage	19A	847	Scaffold	5	2019/5/24	185,211	100x	full	42	43	Streptococcus pneumoniae (firmicutes)	SC	2,205,797	2,205,681
SAMEA3353174	PRJEB3084	GCA_901247835.1	2012	Africa	3-5	carriage	carriage	NP	nasopharynx	Carriage	19A	2062	Scaffold	5	2019/5/12	211,645	100x	full	29	32	Streptococcus pneumoniae (firmicutes)	SC	2,089,999	2,089,856
SAMEA2814366	PRJEB3084	GCA_901248035.1	2013	Africa	6-59	IPD	IPD	blood	blood	Disease	19A	6121	Scaffold	9	2019/5/22	91,477	100x	full	53	54	Streptococcus pneumoniae (firmicutes)	SC	2,110,977	2,110,900
SAMEA2658913	PRJEB3084	GCA_901248155.1	2010	Africa	3-5	pneumonia	pneumonia	pleural fluid	pleural fluid	Disease	19A	2062	Scaffold	8	2019/5/22	80,354	100x	full	49	62	Streptococcus pneumoniae (firmicutes)	SC	2,110,805	2,107,659
SAMEA3353181	PRJEB3084	GCA_901248295.1	2012	Africa	3-5	carriage	carriage	NP	nasopharynx	Carriage	19A	2062	Contig	4	2019/5/21	184,639	100x	full	31	31	Streptococcus pneumoniae (firmicutes)	SC	2,163,038	2,163,038
SAMEA3381338	PRJEB3084	GCA_901248435.1	2009	Asia	≤2	carriage	carriage	NP swab	nasopharynx	Carriage	19A	847	Scaffold	7	2019/5/28	121,840	100x	full	44	49	Streptococcus pneumoniae (firmicutes)	SC	2,243,428	2,242,831
SAMEA3207079	PRJEB3084	GCA_901248475.1	2009	Africa	≤2	carriage	carriage	NP	nasopharynx	Carriage	19A	2062	Scaffold	8	2019/5/21	85,959	100x	full	46	52	Streptococcus pneumoniae (firmicutes)	SC	2,106,768	2,105,998
SAMEA3208718	PRJEB3084	GCA_901248495.1	2011	Africa	≤2	carriage	carriage	nasopharynx	nasopharynx	Carriage	19A	11678	Scaffold	7	2019/5/16	85,001	100x	full	35	47	Streptococcus pneumoniae (firmicutes)	SC	2,123,938	2,120,891
SAMEA3208719	PRJEB3084	GCA_901248615.1	2011	Africa	≤2	carriage	carriage	nasopharynx	nasopharynx	Carriage	19A	2062	Scaffold	7	2019/5/16	83,378	100x	full	45	61	Streptococcus pneumoniae (firmicutes)	SC	2,124,302	2,120,547
SAMEA2814142	PRJEB3084	GCA_901248635.1	2011	Africa	6-59	empyema	empyema	fluid	fluid	Disease	19A	8299	Scaffold	10	2019/5/22	73,993	100x	full	44	51	Streptococcus pneumoniae (firmicutes)	SC	2,100,228	2,098,031
SAMEA2659050	PRJEB3084	GCA_901248835.1	2011	Africa	≤2	IPD	IPD	blood	blood	Disease	19A	2062	Scaffold	21	2019/5/28	32,196	100x	full	145	157	Streptococcus pneumoniae (firmicutes)	SC	2,142,351	2,139,254
SAMEA2434824	PRJEB3084	GCA_901249095.1	2005	Africa	≤2	IPD	IPD	blood	blood	Disease	19A	2062	Scaffold	9	2019/5/15	73,687	100x	full	41	55	Streptococcus pneumoniae (firmicutes)	SC	2,084,681	2,081,044
SAMEA3354111	PRJEB3084	GCA_901249145.1	2014	Africa	≤2	meningitis	meningitis	CSF	CSF	Disease	19A	2062	Scaffold	2	2019/5/16	372,466	100x	full	27	28	Streptococcus pneumoniae (firmicutes)	SC	2,162,246	2,162,072
SAMEA3381344	PRJEB3084	GCA_901249425.1	2009	Africa	≤2	carriage	carriage	NP swab	nasopharynx	Carriage	19A	847	Scaffold	6	2019/5/29	121,941	100x	full	44	45	Streptococcus pneumoniae (firmicutes)	SC	2,241,723	2,241,465
SAMEA2796635	PRJEB3084	GCA_901249705.1	2005	North America	≥60	pneumonia	pneumonia	blood	blood	Disease	19A	1756	Scaffold	11	2019/5/23	69,857	100x	full	58	70	Streptococcus pneumoniae (firmicutes)	SC	2,143,905	2,140,595
SAMEA2696284	PRJEB3084	GCA_901249825.1	2009	Africa	≤2	carriage	carriage	NP swab	nasopharynx	Carriage	19A	847	Scaffold	11	2019/5/28	65,386	100x	full	56	65	Streptococcus pneumoniae (firmicutes)	SC	2,217,696	2,215,277
SAMEA3381347	PRJEB3084	GCA_901249885.1	2010	Africa	≤2	carriage	carriage	NP swab	nasopharynx	Carriage	19A	12304	Scaffold	6	2019/5/14	143,683	100x	full	25	28	Streptococcus pneumoniae (firmicutes)	SC	2,099,698	2,099,346
SAMEA2696285	PRJEB3084	GCA_901249955.1	2010	Africa	≤2	carriage	carriage	NP swab	nasopharynx	Carriage	19A	11691	Scaffold	9	2019/5/16	79,732	100x	full	37	45	Streptococcus pneumoniae (firmicutes)	SC	2,096,795	2,094,355
SAMEA2298244	PRJEB3084	GCA_901249995.1	2012	Africa	Missing	IPD	IPD	blood	blood	Disease	19A	2062	Scaffold	8	2019/5/23	99,477	100x	full	39	50	Streptococcus pneumoniae (firmicutes)	SC	2,170,405	2,167,056
SAMEA2554211	PRJEB3084	GCA_901250285.1	2010	Africa	≤2	IPD	IPD	blood	blood	Disease	19A	172	Scaffold	7	2019/5/23	102,526	100x	full	31	46	Streptococcus pneumoniae (firmicutes)	SC	2,178,898	2,175,119
SAMEA2696287	PRJEB3084	GCA_901250325.1	2009	Africa	≤2	carriage	carriage	NP swab	nasopharynx	Carriage	19A	4029	Scaffold	10	2019/5/27	62,902	100x	full	57	67	Streptococcus pneumoniae (firmicutes)	SC	2,148,212	2,145,966
SAMEA2298291	PRJEB3084	GCA_901250385.1	2012	Africa	≤2	IPD	IPD	blood	blood	Disease	19A	2062	Scaffold	8	2019/5/13	80,358	100x	full	33	54	Streptococcus pneumoniae (firmicutes)	SC	2,078,450	2,073,530
SAMEA3208730	PRJEB3084	GCA_901250425.1	2011	Africa	3-5	carriage	carriage	nasopharynx	nasopharynx	Carriage	19A	2062	Scaffold	10	2019/5/10	64,952	100x	full	44	53	Streptococcus pneumoniae (firmicutes)	SC	1,900,918	1,898,604
SAMEA2659067	PRJEB3084	GCA_901250495.1	2011	Africa	≤2	IPD	IPD	blood	blood	Disease	19A	2062	Scaffold	25	2019/5/29	26,459	100x	full	155	172	Streptococcus pneumoniae (firmicutes)	SC	2,137,157	2,132,700
SAMEA2298292	PRJEB3084	GCA_901250575.1	2012	Africa	≤2	IPD	IPD	blood	blood	Disease	19A	320	Scaffold	7	2019/5/12	76,530	100x	full	37	47	Streptococcus pneumoniae (firmicutes)	SC	2,045,304	2,042,622
SAMEA3208731	PRJEB3084	GCA_901250645.1	2011	Africa	≤2	carriage	carriage	nasopharynx	nasopharynx	Carriage	19A	2062	Scaffold	11	2019/5/23	72,803	100x	full	43	55	Streptococcus pneumoniae (firmicutes)	SC	2,131,368	2,128,010
SAMEA2796641	PRJEB3084	GCA_901250905.1	2008	North America	6-59	pneumonia	pneumonia	blood	blood	Disease	19A	320	Scaffold	8	2019/5/12	75,054	100x	full	40	46	Streptococcus pneumoniae (firmicutes)	SC	2,026,125	2,024,265
SAMEA2554120	PRJEB3084	GCA_901250955.1	2009	Africa	3-5	IPD	IPD	blood	blood	Disease	19A	2062	Scaffold	8	2019/5/15	104,955	100x	full	37	47	Streptococcus pneumoniae (firmicutes)	SC	2,074,439	2,072,114
SAMEA2298250	PRJEB3084	GCA_901251075.1	2012	Africa	Missing	IPD	IPD	blood	blood	Disease	19A	6258	Scaffold	9	2019/5/16	91,604	100x	full	41	51	Streptococcus pneumoniae (firmicutes)	SC	2,101,438	2,098,733
SAMEA2554121	PRJEB3084	GCA_901251105.1	2009	Africa	≤2	IPD	IPD	blood	blood	Disease	19A	6255	Scaffold	10	2019/5/15	79,478	100x	full	50	68	Streptococcus pneumoniae (firmicutes)	SC	2,092,644	2,087,661
SAMEA2814173	PRJEB3084	GCA_901251405.1	2011	Africa	≤2	IPD	IPD	blood	blood	Disease	19A	6121	Scaffold	8	2019/5/22	97,357	100x	full	44	56	Streptococcus pneumoniae (firmicutes)	SC	2,136,211	2,133,300
SAMEA2554125	PRJEB3084	GCA_901251605.1	2009	Africa	≥60	IPD	IPD	blood	blood	Disease	19A	2062	Scaffold	10	2019/5/24	74,109	100x	full	44	57	Streptococcus pneumoniae (firmicutes)	SC	2,160,681	2,157,362
SAMEA2814174	PRJEB3084	GCA_901251695.1	2011	Africa	≤2	IPD	IPD	blood	blood	Disease	19A	6266	Scaffold	7	2019/5/15	103,192	100x	full	35	48	Streptococcus pneumoniae (firmicutes)	SC	2,093,555	2,090,245
SAMEA2298299	PRJEB3084	GCA_901251855.1	2012	Africa	≤2	IPD	IPD	blood	blood	Disease	19A	2062	Scaffold	7	2019/5/15	103,738	100x	full	39	49	Streptococcus pneumoniae (firmicutes)	SC	2,080,341	2,078,005
SAMEA3171620	PRJEB3084	GCA_901251895.1	2014	Africa	6-59	carriage	carriage	nasopharynx	nasopharynx	Carriage	19A	10896	Scaffold	11	2019/5/28	60,083	100x	full	64	74	Streptococcus pneumoniae (firmicutes)	SC	2,187,837	2,185,665
SAMEA2696296	PRJEB3084	GCA_901252065.1	2009	Africa	≤2	carriage	carriage	NP swab	nasopharynx	Carriage	19A	10542	Scaffold	7	2019/5/16	114,778	100x	full	33	43	Streptococcus pneumoniae (firmicutes)	SC	2,124,135	2,121,367
SAMEA2696297	PRJEB3084	GCA_901252205.1	2009	Africa	≤2	carriage	carriage	NP swab	nasopharynx	Carriage	19A	847	Scaffold	11	2019/5/29	55,698	100x	full	67	76	Streptococcus pneumoniae (firmicutes)	SC	2,223,086	2,220,944
SAMEA2298301	PRJEB3084	GCA_901252215.1	2012	Africa	≤2	IPD	IPD	blood	blood	Disease	19A	12226	Scaffold	9	2019/5/22	83,938	100x	full	32	48	Streptococcus pneumoniae (firmicutes)	SC	2,143,453	2,139,808
SAMEA3208742	PRJEB3084	GCA_901252565.1	2011	Africa	≤2	carriage	carriage	nasopharynx	nasopharynx	Carriage	19A	2062	Scaffold	7	2019/5/16	84,124	100x	full	35	47	Streptococcus pneumoniae (firmicutes)	SC	2,109,067	2,105,648
SAMEA2298304	PRJEB3084	GCA_901252725.1	2012	Africa	6-59	IPD	IPD	blood	blood	Disease	19A	9913	Scaffold	4	2019/5/11	136,458	100x	full	25	29	Streptococcus pneumoniae (firmicutes)	SC	2,033,588	2,032,615
SAMEA2814184	PRJEB3084	GCA_901252755.1	2011	Africa	≤2	IPD	IPD	blood	blood	Disease	19A	6262	Scaffold	7	2019/5/14	94,260	100x	full	34	51	Streptococcus pneumoniae (firmicutes)	SC	2,104,163	2,099,173
SAMEA2696300	PRJEB3084	GCA_901252845.1	2009	Africa	≤2	carriage	carriage	NP swab	nasopharynx	Carriage	19A	4029	Scaffold	11	2019/5/27	63,323	100x	full	52	63	Streptococcus pneumoniae (firmicutes)	SC	2,148,652	2,146,473
SAMEA3381371	PRJEB3084	GCA_901253555.1	2010	Africa	≤2	carriage	carriage	NP swab	nasopharynx	Carriage	19A	12307	Contig	5	2019/5/12	122,989	100x	full	35	35	Streptococcus pneumoniae (firmicutes)	SC	2,056,021	2,056,021
SAMEA2298263	PRJEB3084	GCA_901253565.1	2012	Africa	Missing	IPD	IPD	blood	blood	Disease	19A	2062	Scaffold	8	2019/5/14	91,683	100x	full	41	53	Streptococcus pneumoniae (firmicutes)	SC	2,078,337	2,075,172
SAMEA2659093	PRJEB3084	GCA_901253585.1	2011	Africa	≤2	IPD	IPD	blood	blood	Disease	19A	2062	Scaffold	17	2019/5/28	47,038	100x	full	87	100	Streptococcus pneumoniae (firmicutes)	SC	2,148,375	2,144,386
SAMEA2204109	PRJEB3084	GCA_901253595.1	2007	South America	≤2	pneumonia	pneumonia	pleural fluid	pleural fluid	Disease	19A	276	Scaffold	7	2019/5/13	101,355	100x	full	24	35	Streptococcus pneumoniae (firmicutes)	SC	2,094,900	2,092,104
SAMEA2298309	PRJEB3084	GCA_901253635.1	2012	Africa	≤2	IPD	IPD	blood	blood	Disease	19A	2062	Scaffold	8	2019/5/22	81,309	100x	full	45	55	Streptococcus pneumoniae (firmicutes)	SC	2,114,146	2,111,465
SAMEA2814193	PRJEB3084	GCA_901253675.1	2011	Africa	6-59	pneumonia	pneumonia	pleural fluid	pleural fluid	Disease	19A	2062	Scaffold	9	2019/5/15	77,791	100x	full	40	55	Streptococcus pneumoniae (firmicutes)	SC	2,076,351	2,072,605
SAMEA3381373	PRJEB3084	GCA_901253795.1	2009	Africa	≤2	carriage	carriage	NP swab	nasopharynx	Carriage	19A	847	Scaffold	8	2019/5/29	131,059	100x	full	52	55	Streptococcus pneumoniae (firmicutes)	SC	2,249,296	2,249,042
SAMEA2659094	PRJEB3084	GCA_901253815.1	2011	Africa	≤2	IPD	IPD	blood	blood	Disease	19A	2062	Scaffold	14	2019/5/23	46,850	100x	full	75	89	Streptococcus pneumoniae (firmicutes)	SC	2,091,385	2,087,664
SAMEA3208751	PRJEB3084	GCA_901253865.1	2011	Africa	≤2	carriage	carriage	nasopharynx	nasopharynx	Carriage	19A	11678	Scaffold	7	2019/5/21	103,197	100x	full	39	49	Streptococcus pneumoniae (firmicutes)	SC	2,132,265	2,129,266
SAMEA2696305	PRJEB3084	GCA_901253915.1	2009	Africa	≤2	carriage	carriage	NP swab	nasopharynx	Carriage	19A	4029	Scaffold	13	2019/5/27	54,490	100x	full	59	70	Streptococcus pneumoniae (firmicutes)	SC	2,148,170	2,145,804
SAMEA3381375	PRJEB3084	GCA_901254155.1	2009	Africa	≤2	carriage	carriage	NP swab	nasopharynx	Carriage	19A	847	Scaffold	6	2019/5/24	143,690	100x	full	41	43	Streptococcus pneumoniae (firmicutes)	SC	2,196,659	2,196,065
SAMEA2336112	PRJEB3084	GCA_901254185.1	2009	North America	6-59	IPD	IPD	blood	blood	Disease	19A	7915	Scaffold	8	2019/5/14	69,178	100x	full	44	48	Streptococcus pneumoniae (firmicutes)	SC	2,029,571	2,028,272
SAMEA2298312	PRJEB3084	GCA_901254215.1	2012	Africa	≤2	IPD	IPD	blood	blood	Disease	19A	2062	Scaffold	9	2019/5/15	84,786	100x	full	35	43	Streptococcus pneumoniae (firmicutes)	SC	2,078,663	2,076,391
SAMEA2554140	PRJEB3084	GCA_901254305.1	2009	Africa	≤2	IPD	IPD	blood	blood	Disease	19A	6121	Scaffold	9	2019/5/22	79,847	100x	full	45	53	Streptococcus pneumoniae (firmicutes)	SC	2,119,719	2,117,685
SAMEA3381377	PRJEB3084	GCA_901254465.1	2009	Africa	≤2	carriage	carriage	NP swab	nasopharynx	Carriage	19A	10542	Scaffold	5	2019/5/11	166,463	100x	full	29	30	Streptococcus pneumoniae (firmicutes)	SC	2,058,349	2,058,291
SAMEA2298268	PRJEB3084	GCA_901254485.1	2012	Africa	Missing	meningitis	meningitis	CSF	CSF	Disease	19A	2062	Scaffold	10	2019/5/22	66,650	100x	full	47	64	Streptococcus pneumoniae (firmicutes)	SC	2,114,738	2,110,161
SAMEA3208758	PRJEB3084	GCA_901255135.1	2011	Africa	≤2	carriage	carriage	nasopharynx	nasopharynx	Carriage	19A	2062	Scaffold	10	2019/5/29	68,029	100x	full	234	283	Streptococcus pneumoniae (firmicutes)	SC	2,286,137	2,276,214
SAMEA3172760	PRJEB3084	GCA_901255445.1	2009	Africa	≤2	carriage	carriage	nasopharynx	nasopharynx	Carriage	19A	10542	Scaffold	7	2019/5/16	120,554	100x	full	27	43	Streptococcus pneumoniae (firmicutes)	SC	2,123,826	2,119,521
SAMEA3381384	PRJEB3084	GCA_901255525.1	2009	Africa	≤2	carriage	carriage	NP swab	nasopharynx	Carriage	19A	847	Scaffold	4	2019/5/27	210,355	100x	full	46	47	Streptococcus pneumoniae (firmicutes)	SC	2,238,604	2,238,553
SAMEA2796666	PRJEB3084	GCA_901255685.1	2006	North America	6-59	pneumonia	pneumonia	blood	blood	Disease	19A	199	Scaffold	6	2019/5/15	123,848	100x	full	34	45	Streptococcus pneumoniae (firmicutes)	SC	2,104,328	2,101,521
SAMEA2658560	PRJEB3084	GCA_901256015.1	2009	Africa	≤2	meningitis	meningitis	CSF	CSF	Disease	19A	2062	Scaffold	8	2019/5/13	111,154	100x	full	26	41	Streptococcus pneumoniae (firmicutes)	SC	2,109,683	2,105,722
SAMEA3381387	PRJEB3084	GCA_901256045.1	2009	Africa	≤2	carriage	carriage	NP swab	nasopharynx	Carriage	19A	847	Scaffold	6	2019/5/29	140,946	100x	full	43	45	Streptococcus pneumoniae (firmicutes)	SC	2,272,101	2,271,537
SAMEA2796669	PRJEB3084	GCA_901256345.1	2006	North America	6-59	pneumonia	pneumonia	blood	blood	Disease	19A	320	Scaffold	8	2019/5/14	73,369	100x	full	44	53	Streptococcus pneumoniae (firmicutes)	SC	2,048,705	2,046,637
SAMEA2658563	PRJEB3084	GCA_901256385.1	2007	Africa	≤2	septic arthritis	septic arthritis	joint fluid fluid	joint fluid fluid	Disease	19A	6266	Scaffold	10	2019/5/14	89,458	100x	full	31	44	Streptococcus pneumoniae (firmicutes)	SC	2,096,187	2,093,003
SAMEA2298324	PRJEB3084	GCA_901256425.1	2012	Africa	≤2	IPD	IPD	blood	blood	Disease	19A	2062	Scaffold	8	2019/5/22	100,413	100x	full	36	52	Streptococcus pneumoniae (firmicutes)	SC	2,152,968	2,148,116
SAMEA2796671	PRJEB3084	GCA_901256785.1	2003	North America	6-59	pneumonia	pneumonia	blood	blood	Disease	19A	667	Scaffold	7	2019/5/12	92,302	100x	full	32	46	Streptococcus pneumoniae (firmicutes)	SC	2,050,960	2,046,889
SAMEA2336118	PRJEB3084	GCA_901256985.1	2009	North America	6-59	IPD	IPD	blood	blood	Disease	19A	320	Scaffold	7	2019/5/12	95,310	100x	full	35	44	Streptococcus pneumoniae (firmicutes)	SC	2,043,989	2,042,450
SAMEA2336119	PRJEB3084	GCA_901257005.1	2009	North America	6-59	IPD	IPD	blood	blood	Disease	19A	320	Scaffold	8	2019/5/12	91,062	100x	full	34	40	Streptococcus pneumoniae (firmicutes)	SC	2,044,078	2,042,364
SAMEA3353339	PRJEB3084	GCA_901257155.1	2012	Africa	≤2	carriage	carriage	NP	nasopharynx	Carriage	19A	4872	Scaffold	3	2019/5/15	185,611	100x	full	31	34	Streptococcus pneumoniae (firmicutes)	SC	2,140,334	2,140,229
SAMEA2336120	PRJEB3084	GCA_901257265.1	2009	North America	≥60	IPD	IPD	blood	blood	Disease	19A	320	Scaffold	7	2019/5/14	71,417	100x	full	43	56	Streptococcus pneumoniae (firmicutes)	SC	2,047,079	2,044,094
SAMEA2298329	PRJEB3084	GCA_901257435.1	2012	Africa	≤2	meningitis	meningitis	CSF & blood	CSF & blood	Disease	19A	2062	Scaffold	9	2019/5/22	103,424	100x	full	36	48	Streptococcus pneumoniae (firmicutes)	SC	2,147,240	2,144,470
SAMEA2298330	PRJEB3084	GCA_901257485.1	2012	Africa	6-59	meningitis	meningitis	CSF	CSF	Disease	19A	6121	Scaffold	9	2019/5/21	84,130	100x	full	43	57	Streptococcus pneumoniae (firmicutes)	SC	2,120,853	2,117,214
SAMEA2813943	PRJEB3084	GCA_901257495.1	2011	Africa	3-5	IPD	IPD	blood	blood	Disease	19A	2062	Scaffold	9	2019/5/14	87,197	100x	full	34	49	Streptococcus pneumoniae (firmicutes)	SC	2,078,795	2,074,568
SAMEA3354210	PRJEB3084	GCA_901257645.1	2010	Africa	≤2	carriage	carriage	NP	nasopharynx	Carriage	19A	2062	Scaffold	5	2019/5/15	138,175	100x	full	30	35	Streptococcus pneumoniae (firmicutes)	SC	2,134,026	2,133,401
SAMEA2298331	PRJEB3084	GCA_901257665.1	2012	Africa	≤2	IPD	IPD	blood	blood	Disease	19A	2062	Scaffold	6	2019/5/15	121,398	100x	full	34	47	Streptococcus pneumoniae (firmicutes)	SC	2,113,094	2,109,466
SAMEA2658569	PRJEB3084	GCA_901257715.1	2009	Africa	≤2	IPD	IPD	blood	blood	Disease	19A	2062	Scaffold	9	2019/5/16	94,251	100x	full	33	45	Streptococcus pneumoniae (firmicutes)	SC	2,123,727	2,120,839
SAMEA2658570	PRJEB3084	GCA_901257915.1	2008	Africa	≤2	IPD	IPD	blood	blood	Disease	19A	2062	Scaffold	7	2019/5/15	104,902	100x	full	37	53	Streptococcus pneumoniae (firmicutes)	SC	2,113,212	2,109,501
SAMEA3206764	PRJEB3084	GCA_901257935.1	2009	Africa	≤2	carriage	carriage	NP	nasopharynx	Carriage	19A	7687	Scaffold	10	2019/5/13	74,203	100x	full	38	49	Streptococcus pneumoniae (firmicutes)	SC	2,027,461	2,024,332
SAMEA2658571	PRJEB3084	GCA_901258155.1	2008	Africa	≤2	IPD	IPD	blood	blood	Disease	19A	2062	Scaffold	8	2019/5/14	77,012	100x	full	40	55	Streptococcus pneumoniae (firmicutes)	SC	2,082,880	2,079,170
SAMEA2554162	PRJEB3084	GCA_901258245.1	2009	Africa	3-5	IPD	IPD	blood	blood	Disease	19A	10744	Scaffold	8	2019/5/16	108,326	100x	full	28	46	Streptococcus pneumoniae (firmicutes)	SC	2,124,699	2,120,573
SAMEA2298333	PRJEB3084	GCA_901258265.1	2012	Africa	≤2	meningitis	meningitis	CSF & blood	CSF & blood	Disease	19A	2062	Scaffold	10	2019/5/14	82,410	100x	full	39	59	Streptococcus pneumoniae (firmicutes)	SC	2,078,390	2,072,743
SAMEA2658573	PRJEB3084	GCA_901258505.1	2009	Africa	6-59	IPD	IPD	blood	blood	Disease	19A	4088	Scaffold	6	2019/5/16	98,667	100x	full	31	46	Streptococcus pneumoniae (firmicutes)	SC	2,123,937	2,119,612
SAMEA3381404	PRJEB3084	GCA_901258605.1	2009	Asia	≤2	carriage	carriage	NP swab	nasopharynx	Carriage	19A	847	Scaffold	5	2019/5/27	201,388	100x	full	42	44	Streptococcus pneumoniae (firmicutes)	SC	2,220,201	2,219,962
SAMEA3381433	PRJEB3084	GCA_901258715.1	2009	Africa	≤2	carriage	carriage	NP swab	nasopharynx	Carriage	19A	4029	Contig	8	2019/5/23	104,841	100x	full	34	34	Streptococcus pneumoniae (firmicutes)	SC	2,169,036	2,169,036
SAMEA2796682	PRJEB3084	GCA_901259065.1	2008	North America	6-59	Bacteremia	bacteraemia	blood	blood	Disease	19A	199	Scaffold	6	2019/5/12	112,789	100x	full	35	48	Streptococcus pneumoniae (firmicutes)	SC	2,057,315	2,054,019
SAMEA2658578	PRJEB3084	GCA_901259285.1	2008	Africa	≤2	IPD	IPD	blood	blood	Disease	19A	2062	Scaffold	9	2019/5/22	95,283	100x	full	40	56	Streptococcus pneumoniae (firmicutes)	SC	2,155,360	2,151,939
SAMEA2796684	PRJEB3084	GCA_901259455.1	2008	North America	≥60	pneumonia	pneumonia	blood	blood	Disease	19A	667	Scaffold	10	2019/5/22	67,080	100x	full	52	63	Streptococcus pneumoniae (firmicutes)	SC	2,092,200	2,089,175
SAMEA3381571	PRJEB3084	GCA_901259485.1	2009	Africa	≤2	carriage	carriage	NP swab	nasopharynx	Carriage	19A	2174	Contig	6	2019/5/22	123,219	100x	full	38	38	Streptococcus pneumoniae (firmicutes)	SC	2,137,771	2,137,771
SAMEA2336150	PRJEB3084	GCA_901259725.1	2009	North America	≤2	IPD	IPD	blood	blood	Disease	19A	320	Scaffold	6	2019/5/13	90,227	100x	full	35	42	Streptococcus pneumoniae (firmicutes)	SC	2,045,164	2,043,210
SAMEA2298342	PRJEB3084	GCA_901259905.1	2012	Africa	3-5	IPD	IPD	blood	blood	Disease	19A	12521	Scaffold	9	2019/5/22	91,673	100x	full	51	60	Streptococcus pneumoniae (firmicutes)	SC	2,111,932	2,109,612
SAMEA2336151	PRJEB3084	GCA_901259915.1	2009	North America	≥60	IPD	IPD	blood	blood	Disease	19A	199	Scaffold	9	2019/5/23	66,372	100x	full	47	64	Streptococcus pneumoniae (firmicutes)	SC	2,149,844	2,146,109
SAMEA2336153	PRJEB3084	GCA_901260355.1	2009	North America	6-59	IPD	IPD	blood	blood	Disease	19A	320	Scaffold	9	2019/5/15	68,422	100x	full	47	59	Streptococcus pneumoniae (firmicutes)	SC	2,049,465	2,046,335
SAMEA3353377	PRJEB3084	GCA_901260545.1	2012	Africa	6-59	carriage	carriage	NP	nasopharynx	Carriage	19A	2062	Contig	3	2019/5/16	264,220	100x	full	30	30	Streptococcus pneumoniae (firmicutes)	SC	2,164,134	2,164,134
SAMEA2336154	PRJEB3084	GCA_901260605.1	2009	North America	6-59	IPD	IPD	blood	blood	Disease	19A	199	Scaffold	10	2019/5/23	83,468	100x	full	48	59	Streptococcus pneumoniae (firmicutes)	SC	2,136,691	2,134,560
SAMEA2336155	PRJEB3084	GCA_901260855.1	2009	North America	6-59	IPD	IPD	blood	blood	Disease	19A	320	Scaffold	7	2019/5/13	91,352	100x	full	43	50	Streptococcus pneumoniae (firmicutes)	SC	2,047,248	2,045,135
SAMEA2467488	PRJEB3084	GCA_901261105.1	2008	South America	6-59	carriage	carriage	NP Swab	nasopharynx	Carriage	19A	276	Scaffold	7	2019/5/22	106,404	100x	full	49	68	Streptococcus pneumoniae (firmicutes)	SC	2,149,806	2,145,472
SAMEA2696345	PRJEB3084	GCA_901261235.1	2009	Africa	≤2	carriage	carriage	NP swab	nasopharynx	Carriage	19A	10542	Scaffold	7	2019/5/14	122,618	100x	full	28	36	Streptococcus pneumoniae (firmicutes)	SC	2,082,625	2,080,532
SAMEA2783681	PRJEB3084	GCA_901261405.1	2009	Africa	≤2	carriage	carriage	nasopharynx	nasopharynx	Carriage	19A	847	Scaffold	11	2019/5/28	74,189	100x	full	56	69	Streptococcus pneumoniae (firmicutes)	SC	2,208,979	2,205,809
SAMEA3353393	PRJEB3084	GCA_901261445.1	2012	Africa	3-5	carriage	carriage	NP	nasopharynx	Carriage	19A	11065	Scaffold	3	2019/5/15	211,221	100x	full	29	31	Streptococcus pneumoniae (firmicutes)	SC	2,166,905	2,166,800
SAMEA2336160	PRJEB3084	GCA_901261455.1	2009	North America	6-59	IPD	IPD	blood	blood	Disease	19A	320	Scaffold	6	2019/5/14	76,392	100x	full	38	44	Streptococcus pneumoniae (firmicutes)	SC	2,045,150	2,043,268
SAMEA3208794	PRJEB3084	GCA_901261465.1	2011	Africa	6-59	carriage	carriage	nasopharynx	nasopharynx	Carriage	19A	10952	Scaffold	8	2019/5/22	89,397	100x	full	43	46	Streptococcus pneumoniae (firmicutes)	SC	2,114,818	2,113,880
SAMEA2696346	PRJEB3084	GCA_901261495.1	2009	Africa	≤2	carriage	carriage	NP swab	nasopharynx	Carriage	19A	10542	Scaffold	5	2019/5/16	193,217	100x	full	30	39	Streptococcus pneumoniae (firmicutes)	SC	2,123,949	2,121,518
SAMEA3381562	PRJEB3084	GCA_901261555.1	2010	Africa	3-5	carriage	carriage	NP swab	nasopharynx	Carriage	19A	847	Scaffold	8	2019/5/27	122,778	100x	full	39	43	Streptococcus pneumoniae (firmicutes)	SC	2,228,701	2,228,560
SAMEA2796695	PRJEB3084	GCA_901261595.1	2004	North America	6-59	pneumonia	pneumonia	blood	blood	Disease	19A	156	Scaffold	8	2019/5/15	94,528	100x	full	40	45	Streptococcus pneumoniae (firmicutes)	SC	2,091,731	2,090,211
SAMEA3206823	PRJEB3084	GCA_901261735.1	2009	Africa	3-5	carriage	carriage	NP	nasopharynx	Carriage	19A	2062	Scaffold	10	2019/5/27	72,027	100x	full	72	81	Streptococcus pneumoniae (firmicutes)	SC	2,169,062	2,166,338
SAMEA2298352	PRJEB3084	GCA_901261895.1	2012	Africa	≤2	IPD	IPD	blood	blood	Disease	19A	2062	Scaffold	6	2019/5/14	119,192	100x	full	31	45	Streptococcus pneumoniae (firmicutes)	SC	2,077,178	2,073,687
SAMEA2658611	PRJEB3084	GCA_901262235.1	2009	Africa	6-59	IPD	IPD	blood	blood	Disease	19A	2062	Scaffold	7	2019/5/14	91,727	100x	full	33	47	Streptococcus pneumoniae (firmicutes)	SC	2,088,516	2,085,359
SAMEA2796702	PRJEB3084	GCA_901263025.1	2004	North America	6-59	Bacteremia	bacteraemia	blood	blood	Disease	19A	667	Scaffold	8	2019/5/13	89,942	100x	full	41	51	Streptococcus pneumoniae (firmicutes)	SC	2,037,872	2,035,615
SAMEA2336173	PRJEB3084	GCA_901263055.1	2009	North America	≥60	IPD	IPD	blood	blood	Disease	19A	320	Scaffold	7	2019/5/13	95,212	100x	full	42	52	Streptococcus pneumoniae (firmicutes)	SC	2,046,742	2,043,845
SAMEA2521662	PRJEB3084	GCA_901263105.1	2012	North America	3-5	IPD	IPD	blood	blood	Disease	19A	320	Scaffold	9	2019/5/13	68,897	100x	full	38	49	Streptococcus pneumoniae (firmicutes)	SC	2,017,997	2,016,020
SAMEA2298359	PRJEB3084	GCA_901263295.1	2012	Africa	6-59	IPD	IPD	blood	blood	Disease	19A	9913	Scaffold	7	2019/5/22	115,545	100x	full	29	40	Streptococcus pneumoniae (firmicutes)	SC	2,149,913	2,147,846
SAMEA3176055	PRJEB3084	GCA_901263325.1	2010	Europe	≤2	meningitis	meningitis	blood	blood	Disease	19A	4768	Scaffold	7	2019/5/13	75,509	100x	full	43	49	Streptococcus pneumoniae (firmicutes)	SC	2,027,653	2,026,349
SAMEA2696356	PRJEB3084	GCA_901263365.1	2009	Africa	≤2	carriage	carriage	NP swab	nasopharynx	Carriage	19A	847	Scaffold	9	2019/5/28	78,103	100x	full	53	66	Streptococcus pneumoniae (firmicutes)	SC	2,228,854	2,225,821
SAMEA2783703	PRJEB3084	GCA_901263565.1	2009	Africa	≤2	carriage	carriage	nasopharynx	nasopharynx	Carriage	19A	847	Scaffold	12	2019/5/29	64,845	100x	full	75	85	Streptococcus pneumoniae (firmicutes)	SC	2,242,501	2,239,840
SAMEA2627250	PRJEB3084	GCA_901263575.1	2010	Africa	≤2	meningitis	meningitis	blood	blood	Disease	19A	12716	Scaffold	8	2019/5/23	77,144	100x	full	48	54	Streptococcus pneumoniae (firmicutes)	SC	2,119,031	2,117,477
SAMEA3353428	PRJEB3084	GCA_901263645.1	2012	Africa	3-5	carriage	carriage	NP	nasopharynx	Carriage	19A	6121	Contig	4	2019/5/15	200,943	100x	full	27	27	Streptococcus pneumoniae (firmicutes)	SC	2,132,257	2,132,257
SAMEA3206874	PRJEB3084	GCA_901263935.1	2009	Africa	≤2	carriage	carriage	NP	nasopharynx	Carriage	19A	4873	Scaffold	12	2019/5/23	67,177	100x	full	58	77	Streptococcus pneumoniae (firmicutes)	SC	2,129,720	2,125,668
SAMEA3172864	PRJEB3084	GCA_901264005.1	2010	Africa	6-59	pneumonia	pneumonia	blood	blood	Disease	19A	10676	Scaffold	10	2019/5/23	69,723	100x	full	52	55	Streptococcus pneumoniae (firmicutes)	SC	2,124,737	2,123,888
SAMEA2336182	PRJEB3084	GCA_901264075.1	2009	North America	3-5	IPD	IPD	blood	blood	Disease	19A	320	Scaffold	7	2019/5/14	75,050	100x	full	39	48	Streptococcus pneumoniae (firmicutes)	SC	2,046,811	2,045,176
SAMEA2783708	PRJEB3084	GCA_901264085.1	2010	Africa	≤2	carriage	carriage	nasopharynx	nasopharynx	Carriage	19A	847	Scaffold	11	2019/5/28	59,102	100x	full	64	77	Streptococcus pneumoniae (firmicutes)	SC	2,211,999	2,208,506
SAMEA2696361	PRJEB3084	GCA_901264185.1	2009	Africa	≤2	carriage	carriage	NP swab	nasopharynx	Carriage	19A	847	Scaffold	11	2019/5/29	75,810	100x	full	63	76	Streptococcus pneumoniae (firmicutes)	SC	2,253,709	2,251,063
SAMEA2814005	PRJEB3084	GCA_901264635.1	2011	Africa	≤2	IPD	IPD	blood	blood	Disease	19A	6121	Scaffold	9	2019/5/16	65,998	100x	full	43	58	Streptococcus pneumoniae (firmicutes)	SC	2,111,285	2,107,489
SAMEA3381662	PRJEB3084	GCA_901264905.1	2009	Africa	≤2	carriage	carriage	NP swab	nasopharynx	Carriage	19A	847	Scaffold	6	2019/5/27	123,758	100x	full	49	51	Streptococcus pneumoniae (firmicutes)	SC	2,234,284	2,234,048
SAMEA2696369	PRJEB3084	GCA_901265075.1	2010	Africa	≤2	carriage	carriage	NP swab	nasopharynx	Carriage	19A	847	Scaffold	10	2019/5/28	71,024	100x	full	58	63	Streptococcus pneumoniae (firmicutes)	SC	2,221,911	2,220,668
SAMEA3353446	PRJEB3084	GCA_901265125.1	2012	Africa	3-5	carriage	carriage	NP	nasopharynx	Carriage	19A	6121	Scaffold	4	2019/5/15	199,349	100x	full	29	31	Streptococcus pneumoniae (firmicutes)	SC	2,134,830	2,134,437
SAMEA3176071	PRJEB3084	GCA_901265215.1	2010	Europe	3-5	sepsis	sepsis	blood	blood	Disease	19A	4768	Scaffold	8	2019/5/14	74,917	100x	full	44	47	Streptococcus pneumoniae (firmicutes)	SC	2,025,923	2,024,915
SAMEA2554201	PRJEB3084	GCA_901265355.1	2009	Africa	≤2	IPD	IPD	blood	blood	Disease	19A	2062	Scaffold	9	2019/5/15	74,265	100x	full	39	55	Streptococcus pneumoniae (firmicutes)	SC	2,078,361	2,074,381
SAMEA2783722	PRJEB3084	GCA_901265445.1	2003	Africa	≤2	meningitis	meningitis	CSF	CSF	Disease	19A	10877	Scaffold	12	2019/5/22	59,733	100x	full	56	64	Streptococcus pneumoniae (firmicutes)	SC	2,078,554	2,076,229
SAMEA2298370	PRJEB3084	GCA_901265465.1	2012	Africa	≤2	meningitis	meningitis	CSF	CSF	Disease	19A	9900	Scaffold	10	2019/5/24	78,237	100x	full	43	50	Streptococcus pneumoniae (firmicutes)	SC	2,097,920	2,096,492
SAMEA2658656	PRJEB3084	GCA_901265505.1	2009	Africa	≤2	meningitis	meningitis	CSF	CSF	Disease	19A	2062	Scaffold	9	2019/5/14	80,259	100x	full	36	52	Streptococcus pneumoniae (firmicutes)	SC	2,081,284	2,077,326
SAMEA2298371	PRJEB3084	GCA_901265745.1	2012	Africa	≤2	IPD	IPD	blood	blood	Disease	19A	2062	Scaffold	9	2019/5/14	75,357	100x	full	35	49	Streptococcus pneumoniae (firmicutes)	SC	2,077,170	2,073,575
SAMEA2814026	PRJEB3084	GCA_901265785.1	2008	Africa	6-59	IPD	IPD	blood	blood	Disease	19A	9913	Scaffold	5	2019/5/23	128,742	100x	full	38	41	Streptococcus pneumoniae (firmicutes)	SC	2,171,122	2,170,679
SAMEA2696374	PRJEB3084	GCA_901265795.1	2010	Africa	≤2	carriage	carriage	NP swab	nasopharynx	Carriage	19A	10629	Scaffold	9	2019/5/15	76,945	100x	full	41	49	Streptococcus pneumoniae (firmicutes)	SC	2,083,142	2,081,001
SAMEA2554203	PRJEB3084	GCA_901265985.1	2009	Africa	6-59	IPD	IPD	blood	blood	Disease	19A	2062	Scaffold	6	2019/5/15	109,175	100x	full	28	41	Streptococcus pneumoniae (firmicutes)	SC	2,106,479	2,103,090
SAMEA2658671	PRJEB3084	GCA_901266205.1	2009	Africa	≤2	IPD	IPD	blood	blood	Disease	19A	2062	Scaffold	9	2019/5/13	91,404	100x	full	38	52	Streptococcus pneumoniae (firmicutes)	SC	2,082,108	2,078,972
SAMEA2554206	PRJEB3084	GCA_901266245.1	2009	Africa	6-59	IPD	IPD	blood	blood	Disease	19A	2062	Scaffold	8	2019/5/23	80,674	100x	full	72	85	Streptococcus pneumoniae (firmicutes)	SC	2,135,646	2,132,456
SAMEA2521687	PRJEB3084	GCA_901266415.1	2012	North America	3-5	IPD	IPD	blood	blood	Disease	19A	695	Scaffold	11	2019/5/27	67,926	100x	full	62	70	Streptococcus pneumoniae (firmicutes)	SC	2,168,817	2,167,156
SAMEA3353426	PRJEB3084	GCA_901266475.1	2013	Africa	≤2	carriage	carriage	NP	nasopharynx	Carriage	19A	11085	Contig	5	2019/5/15	177,664	100x	full	31	31	Streptococcus pneumoniae (firmicutes)	SC	2,117,728	2,117,728
SAMEA3388907	PRJEB3084	GCA_901266715.1	2009	Africa	≤2	meningitis	meningitis	CSF	CSF	Disease	19A	2013	Scaffold	3	2019/5/14	240,379	100x	full	28	29	Streptococcus pneumoniae (firmicutes)	SC	2,116,807	2,116,768
SAMEA2696380	PRJEB3084	GCA_901266815.1	2009	Africa	≤2	carriage	carriage	NP swab	nasopharynx	Carriage	19A	10542	Scaffold	7	2019/5/12	98,556	100x	full	26	34	Streptococcus pneumoniae (firmicutes)	SC	2,048,597	2,046,814
SAMEA3176084	PRJEB3084	GCA_901266875.1	2011	Europe	≤2	meningitis/sepsis	meningitis	blood	blood	Disease	19A	320	Scaffold	10	2019/5/14	67,806	100x	full	50	60	Streptococcus pneumoniae (firmicutes)	SC	2,028,364	2,026,032
SAMEA2814052	PRJEB3084	GCA_901267075.1	2008	Africa	3-5	IPD	IPD	blood	blood	Disease	19A	2062	Scaffold	10	2019/5/22	72,609	100x	full	40	56	Streptococcus pneumoniae (firmicutes)	SC	2,122,530	2,118,346
SAMEA2696382	PRJEB3084	GCA_901267235.1	2009	Africa	≤2	carriage	carriage	NP swab	nasopharynx	Carriage	19A	847	Scaffold	7	2019/5/27	88,600	100x	full	38	49	Streptococcus pneumoniae (firmicutes)	SC	2,194,585	2,191,595
SAMEA2336211	PRJEB3084	GCA_901267265.1	2009	North America	6-59	IPD	IPD	blood	blood	Disease	19A	2733	Scaffold	9	2019/5/21	78,369	100x	full	37	48	Streptococcus pneumoniae (firmicutes)	SC	2,108,870	2,106,569
SAMEA2156689	PRJEB3084	GCA_901267445.1	1999	North America	6-59	pneumonia	pneumonia	blood	blood	Disease	19A	1339	Scaffold	14	2019/5/27	56,606	100x	full	66	73	Streptococcus pneumoniae (firmicutes)	SC	2,136,551	2,134,590
SAMEA2696385	PRJEB3084	GCA_901267645.1	2009	Africa	≤2	carriage	carriage	NP swab	nasopharynx	Carriage	19A	11691	Scaffold	7	2019/5/15	119,865	100x	full	35	44	Streptococcus pneumoniae (firmicutes)	SC	2,095,572	2,093,076
SAMEA2554215	PRJEB3084	GCA_901267745.1	2009	Africa	≤2	IPD	IPD	blood	blood	Disease	19A	7895	Scaffold	6	2019/5/14	103,174	100x	full	34	45	Streptococcus pneumoniae (firmicutes)	SC	2,083,732	2,080,472
SAMEA3388933	PRJEB3084	GCA_901267805.1	2009	Africa	≤2	Bacteraemia	bacteraemia	blood	blood	Disease	19A	3259	Scaffold	7	2019/5/23	79,075	100x	full	41	43	Streptococcus pneumoniae (firmicutes)	SC	2,132,312	2,132,286
SAMEA3206910	PRJEB3084	GCA_901267825.1	2009	Africa	6-59	carriage	carriage	NP	nasopharynx	Carriage	19A	2062	Scaffold	10	2019/5/14	63,822	100x	full	40	63	Streptococcus pneumoniae (firmicutes)	SC	2,073,023	2,066,959
SAMEA2336219	PRJEB3084	GCA_901267915.1	2009	North America	6-59	IPD	IPD	blood	blood	Disease	19A	1451	Scaffold	9	2019/5/23	71,286	100x	full	38	48	Streptococcus pneumoniae (firmicutes)	SC	2,143,538	2,141,064
SAMEA2521712	PRJEB3084	GCA_901267985.1	2012	North America	6-59	IPD	IPD	blood	blood	Disease	19A	199	Scaffold	9	2019/5/15	81,232	100x	full	36	52	Streptococcus pneumoniae (firmicutes)	SC	2,101,896	2,098,289
SAMEA2696387	PRJEB3084	GCA_901268055.1	2009	Africa	≤2	carriage	carriage	NP swab	nasopharynx	Carriage	19A	11714	Scaffold	12	2019/5/29	48,833	100x	full	64	77	Streptococcus pneumoniae (firmicutes)	SC	2,232,755	2,228,772
SAMEA2554218	PRJEB3084	GCA_901268085.1	2010	Africa	≤2	IPD	IPD	blood	blood	Disease	19A	2062	Scaffold	8	2019/5/14	80,349	100x	full	34	51	Streptococcus pneumoniae (firmicutes)	SC	2,078,326	2,074,713
SAMEA2341133	PRJEB3084	GCA_901268525.1	2006	Africa	≤2	septicaemia	septicemia	blood	blood	Disease	19A	5262	Scaffold	10	2019/5/29	68,688	100x	full	74	88	Streptococcus pneumoniae (firmicutes)	SC	2,207,275	2,203,508
SAMEA2696393	PRJEB3084	GCA_901268985.1	2009	Africa	≤2	carriage	carriage	NP swab	nasopharynx	Carriage	19A	847	Scaffold	9	2019/5/27	79,846	100x	full	34	47	Streptococcus pneumoniae (firmicutes)	SC	2,197,637	2,194,553
SAMEA2521723	PRJEB3084	GCA_901269005.1	2012	North America	≥60	IPD	IPD	blood	blood	Disease	19A	1848	Scaffold	6	2019/5/22	124,166	100x	full	33	39	Streptococcus pneumoniae (firmicutes)	SC	2,146,379	2,144,871
SAMEA2467307	PRJEB3084	GCA_901269015.1	2008	South America	6-59	carriage	carriage	NP Swab	nasopharynx	Carriage	19A	276	Scaffold	5	2019/5/14	127,579	100x	full	29	37	Streptococcus pneumoniae (firmicutes)	SC	2,092,337	2,090,244
SAMEA3206916	PRJEB3084	GCA_901269125.1	2011	Africa	6-59	carriage	carriage	nasopharynx	nasopharynx	Carriage	19A	172	Scaffold	7	2019/5/14	83,012	100x	full	37	47	Streptococcus pneumoniae (firmicutes)	SC	2,070,994	2,068,577
SAMEA2696396	PRJEB3084	GCA_901269385.1	2010	Africa	≤2	carriage	carriage	NP swab	nasopharynx	Carriage	19A	10542	Scaffold	6	2019/5/11	120,554	100x	full	21	30	Streptococcus pneumoniae (firmicutes)	SC	2,047,341	2,045,139
SAMEA3176103	PRJEB3084	GCA_901269505.1	2011	Europe	3-5	pneumonia	pneumonia	blood	blood	Disease	19A	10917	Scaffold	8	2019/5/15	71,221	100x	full	30	47	Streptococcus pneumoniae (firmicutes)	SC	2,096,333	2,091,656
SAMEA2341295	PRJEB3084	GCA_901269845.1	2009	Africa	6-59	carriage	carriage	NP swab	nasopharynx	Carriage	19A	847	Scaffold	9	2019/5/28	59,244	100x	full	48	60	Streptococcus pneumoniae (firmicutes)	SC	2,209,713	2,206,819
SAMEA2554229	PRJEB3084	GCA_901269855.1	2009	Africa	3-5	IPD	IPD	blood	blood	Disease	19A	172	Scaffold	6	2019/5/23	83,531	100x	full	40	57	Streptococcus pneumoniae (firmicutes)	SC	2,188,088	2,182,907
SAMEA3176116	PRJEB3084	GCA_901269885.1	2011	Europe	≤2	bacteraemia	bacteraemia	blood	blood	Disease	19A	320	Scaffold	7	2019/5/14	95,203	100x	full	39	44	Streptococcus pneumoniae (firmicutes)	SC	2,047,707	2,046,783
SAMEA3353517	PRJEB3084	GCA_901269895.1	2012	Africa	3-5	carriage	carriage	NP	nasopharynx	Carriage	19A	6121	Scaffold	4	2019/5/15	142,801	100x	full	26	28	Streptococcus pneumoniae (firmicutes)	SC	2,132,362	2,132,300
SAMEA3172903	PRJEB3084	GCA_901270105.1	2009	Africa	3-5	carriage	carriage	nasopharynx	nasopharynx	Carriage	19A	202	Scaffold	14	2019/5/27	59,037	100x	full	47	59	Streptococcus pneumoniae (firmicutes)	SC	2,166,527	2,163,546
SAMEA2796741	PRJEB3084	GCA_901270215.1	2009	North America	3-5	IPD	IPD	blood	blood	Disease	19A	695	Scaffold	12	2019/5/29	66,074	100x	full	62	67	Streptococcus pneumoniae (firmicutes)	SC	2,167,892	2,166,581
SAMEA2521741	PRJEB3084	GCA_901270265.1	2012	North America	6-59	IPD	IPD	blood	blood	Disease	19A	320	Scaffold	5	2019/5/12	124,928	100x	full	36	40	Streptococcus pneumoniae (firmicutes)	SC	2,028,714	2,028,308
SAMEA2814110	PRJEB3084	GCA_901270645.1	2011	Africa	≤2	IPD	IPD	blood	blood	Disease	19A	2062	Scaffold	8	2019/5/15	92,237	100x	full	46	57	Streptococcus pneumoniae (firmicutes)	SC	2,077,198	2,074,653
SAMEA3381406	PRJEB3084	GCA_901270655.1	2009	Africa	≤2	carriage	carriage	NP swab	nasopharynx	Carriage	19A	1735	Scaffold	3	2019/5/11	290,322	100x	full	35	37	Streptococcus pneumoniae (firmicutes)	SC	2,020,817	2,020,589
SAMEA2696406	PRJEB3084	GCA_901270705.1	2009	Africa	≤2	carriage	carriage	NP swab	nasopharynx	Carriage	19A	2174	Scaffold	10	2019/5/23	66,111	100x	full	43	60	Streptococcus pneumoniae (firmicutes)	SC	2,129,102	2,124,730
SAMEA3353482	PRJEB3084	GCA_901270845.1	2012	Africa	6-59	carriage	carriage	NP	nasopharynx	Carriage	19A	2062	Scaffold	5	2019/5/16	144,798	100x	full	33	34	Streptococcus pneumoniae (firmicutes)	SC	2,140,047	2,140,030
SAMEA3381407	PRJEB3084	GCA_901270885.1	2009	Africa	≤2	carriage	carriage	NP swab	nasopharynx	Carriage	19A	847	Scaffold	7	2019/5/28	104,391	100x	full	43	45	Streptococcus pneumoniae (firmicutes)	SC	2,247,368	2,247,332
SAMEA3309545	PRJEB3084	GCA_901270975.1	2009	Africa	≤2	carriage	carriage	NP swab	nasopharynx	Carriage	19A	10542	Scaffold	8	2019/5/22	98,014	100x	full	36	46	Streptococcus pneumoniae (firmicutes)	SC	2,123,310	2,120,676
SAMEA3206934	PRJEB3084	GCA_901272265.1	2011	Africa	6-59	carriage	carriage	nasopharynx	nasopharynx	Carriage	19A	4873	Scaffold	9	2019/5/15	90,513	100x	full	40	51	Streptococcus pneumoniae (firmicutes)	SC	2,093,025	2,089,861
SAMEA3176130	PRJEB3084	GCA_901272385.1	2012	Europe	≤2	sepsis	sepsis	blood	blood	Disease	19A	319	Scaffold	7	2019/5/15	106,046	100x	full	32	39	Streptococcus pneumoniae (firmicutes)	SC	2,106,583	2,104,781
SAMEA2335747	PRJEB3084	GCA_901272515.1	2007	South America	6-59	carriage	carriage	NP Swab	nasopharynx	Carriage	19A	5662	Scaffold	10	2019/5/27	70,760	100x	full	55	60	Streptococcus pneumoniae (firmicutes)	SC	2,157,504	2,155,950
SAMEA2521865	PRJEB3084	GCA_901272715.1	2005	North America	≤2	IPD	IPD	blood	blood	Disease	19A	199	Scaffold	8	2019/5/14	83,033	100x	full	34	39	Streptococcus pneumoniae (firmicutes)	SC	2,057,929	2,056,770
SAMEA2696431	PRJEB3084	GCA_901273085.1	2009	Africa	≤2	carriage	carriage	NP swab	nasopharynx	Carriage	19A	847	Scaffold	11	2019/5/27	72,060	100x	full	40	54	Streptococcus pneumoniae (firmicutes)	SC	2,185,525	2,181,951
SAMEA2796757	PRJEB3084	GCA_901273355.1	2009	North America	6-59	IPD	IPD	blood	blood	Disease	19A	2927	Scaffold	11	2019/5/22	60,892	100x	full	53	66	Streptococcus pneumoniae (firmicutes)	SC	2,109,797	2,107,187
SAMEA3354281	PRJEB3084	GCA_901273855.1	2014	Africa	≤2	IPD	IPD	blood	blood	Disease	19A	2062	Scaffold	4	2019/5/16	199,374	100x	full	23	24	Streptococcus pneumoniae (firmicutes)	SC	2,168,655	2,168,586
SAMEA2521875	PRJEB3084	GCA_901274115.1	2005	North America	≤2	IPD	IPD	blood	blood	Disease	19A	63	Scaffold	5	2019/5/16	114,874	100x	full	33	38	Streptococcus pneumoniae (firmicutes)	SC	2,127,990	2,126,937
SAMEA2696440	PRJEB3084	GCA_901274165.1	2009	Africa	≤2	carriage	carriage	NP swab	nasopharynx	Carriage	19A	10542	Scaffold	6	2019/5/16	122,527	100x	full	27	38	Streptococcus pneumoniae (firmicutes)	SC	2,124,018	2,121,310
SAMEA2521876	PRJEB3084	GCA_901274335.1	2006	North America	≤2	IPD	IPD	blood	blood	Disease	19A	199	Scaffold	7	2019/5/14	116,886	100x	full	26	36	Streptococcus pneumoniae (firmicutes)	SC	2,112,106	2,109,623
SAMEA2521878	PRJEB3084	GCA_901274725.1	2005	North America	≤2	IPD	IPD	blood	blood	Disease	19A	320	Scaffold	6	2019/5/13	80,782	100x	full	33	38	Streptococcus pneumoniae (firmicutes)	SC	2,046,790	2,045,620
SAMEA2434423	PRJEB3084	GCA_901274975.1	2005	Africa	≤2	pneumonia	pneumonia	pleural fluid	pleural fluid	Disease	19A	6121	Scaffold	9	2019/5/16	80,249	100x	full	51	60	Streptococcus pneumoniae (firmicutes)	SC	2,101,848	2,099,442
SAMEA2204122	PRJEB3084	GCA_901275005.1	2007	South America	≤2	meningitis	meningitis	blood	blood	Disease	19A	276	Scaffold	8	2019/5/15	78,850	100x	full	30	43	Streptococcus pneumoniae (firmicutes)	SC	2,091,543	2,087,836
SAMEA2696449	PRJEB3084	GCA_901275135.1	2009	Africa	≤2	carriage	carriage	NP swab	nasopharynx	Carriage	19A	847	Scaffold	10	2019/5/29	57,574	100x	full	67	82	Streptococcus pneumoniae (firmicutes)	SC	2,282,967	2,279,363
SAMEA3381436	PRJEB3084	GCA_901275315.1	2009	Africa	≤2	carriage	carriage	NP swab	nasopharynx	Carriage	19A	10629	Scaffold	6	2019/5/14	145,150	100x	full	29	31	Streptococcus pneumoniae (firmicutes)	SC	2,106,526	2,106,158
SAMEA2341184	PRJEB3084	GCA_901275325.1	2000	Africa	≤2	septicaemia	septicemia	blood	blood	Disease	19A	847	Scaffold	12	2019/5/28	58,723	100x	full	62	74	Streptococcus pneumoniae (firmicutes)	SC	2,207,402	2,204,683
SAMEA3354125	PRJEB3084	GCA_901275425.1	2010	Africa	≤2	carriage	carriage	NP	nasopharynx	Carriage	19A	2062	Scaffold	4	2019/5/15	196,205	100x	full	32	32	Streptococcus pneumoniae (firmicutes)	SC	2,134,037	2,133,927
SAMEA2204139	PRJEB3084	GCA_901275675.1	2008	South America	3-5	pneumonia	pneumonia	blood	blood	Disease	19A	276	Scaffold	7	2019/5/15	85,836	100x	full	31	38	Streptococcus pneumoniae (firmicutes)	SC	2,095,281	2,093,759
SAMEA3354134	PRJEB3084	GCA_901275985.1	2012	Africa	≤2	carriage	carriage	NP	nasopharynx	Carriage	19A	2062	Scaffold	3	2019/5/13	198,140	100x	full	24	30	Streptococcus pneumoniae (firmicutes)	SC	2,120,905	2,120,546
SAMEA3176151	PRJEB3084	GCA_901276005.1	2012	Europe	≤2	pneumonia	pneumonia	blood	blood	Disease	19A	276	Scaffold	7	2019/5/21	80,730	100x	full	42	45	Streptococcus pneumoniae (firmicutes)	SC	2,093,978	2,093,356
SAMEA3353559	PRJEB3084	GCA_901276135.1	2010	Africa	≤2	carriage	carriage	NP	nasopharynx	Carriage	19A	2062	Scaffold	4	2019/5/15	198,590	100x	full	27	29	Streptococcus pneumoniae (firmicutes)	SC	2,131,890	2,131,799
SAMEA3381443	PRJEB3084	GCA_901276285.1	2009	Africa	≤2	carriage	carriage	NP swab	nasopharynx	Carriage	19A	4029	Scaffold	8	2019/5/23	109,813	100x	full	47	49	Streptococcus pneumoniae (firmicutes)	SC	2,158,712	2,158,658
SAMEA2554267	PRJEB3084	GCA_901276535.1	2010	Africa	≤2	IPD	IPD	blood	blood	Disease	19A	2062	Scaffold	11	2019/5/15	69,513	100x	full	43	57	Streptococcus pneumoniae (firmicutes)	SC	2,077,938	2,074,584
SAMEA3206966	PRJEB3084	GCA_901276705.1	2011	Africa	≤2	carriage	carriage	nasopharynx	nasopharynx	Carriage	19A	2062	Scaffold	8	2019/5/23	103,195	100x	full	40	50	Streptococcus pneumoniae (firmicutes)	SC	2,154,363	2,151,935
SAMEA3309529	PRJEB3084	GCA_901276805.1	2009	Asia	≤2	carriage	carriage	NP swab	nasopharynx	Carriage	19A	847	Scaffold	12	2019/5/29	61,002	100x	full	58	66	Streptococcus pneumoniae (firmicutes)	SC	2,220,500	2,218,124
SAMEA2553694	PRJEB3084	GCA_901276845.1	2006	Africa	≤2	meningitis	meningitis	CSF	CSF	Disease	19A	2062	Scaffold	10	2019/5/22	69,880	100x	full	40	52	Streptococcus pneumoniae (firmicutes)	SC	2,119,599	2,116,098
SAMEA2554270	PRJEB3084	GCA_901277045.1	2009	Africa	6-59	meningitis	meningitis	CSF	CSF	Disease	19A	10756	Scaffold	8	2019/5/27	76,961	100x	full	54	69	Streptococcus pneumoniae (firmicutes)	SC	2,180,877	2,176,844
SAMEA2553705	PRJEB3084	GCA_901277435.1	2006	Africa	≤2	IPD	IPD	blood	blood	Disease	19A	2062	Scaffold	10	2019/5/22	78,117	100x	full	46	63	Streptococcus pneumoniae (firmicutes)	SC	2,111,263	2,107,578
SAMEA2554285	PRJEB3084	GCA_901277615.1	2009	Africa	3-5	IPD	IPD	blood	blood	Disease	19A	6121	Scaffold	8	2019/5/15	79,221	100x	full	43	59	Streptococcus pneumoniae (firmicutes)	SC	2,091,932	2,087,840
SAMEA2627241	PRJEB3084	GCA_901277665.1	2013	Africa	≤2	IPD	IPD	blood	blood	Disease	19A	2174	Scaffold	9	2019/5/27	58,930	100x	full	46	57	Streptococcus pneumoniae (firmicutes)	SC	2,176,349	2,173,367
SAMEA2553716	PRJEB3084	GCA_901277875.1	2006	Africa	≤2	meningitis	meningitis	CSF	CSF	Disease	19A	2062	Scaffold	9	2019/5/22	72,455	100x	full	47	66	Streptococcus pneumoniae (firmicutes)	SC	2,145,677	2,140,329
SAMEA2554291	PRJEB3084	GCA_901277895.1	2010	Africa	≤2	IPD	IPD	blood	blood	Disease	19A	2062	Scaffold	9	2019/5/22	84,361	100x	full	34	43	Streptococcus pneumoniae (firmicutes)	SC	2,144,725	2,142,437
SAMEA2696520	PRJEB3084	GCA_901278125.1	2009	Africa	≤2	carriage	carriage	NP swab	nasopharynx	Carriage	19A	847	Scaffold	10	2019/5/28	70,262	100x	full	52	62	Streptococcus pneumoniae (firmicutes)	SC	2,221,259	2,219,124
SAMEA2553726	PRJEB3084	GCA_901278205.1	2006	Africa	≤2	IPD	IPD	blood	blood	Disease	19A	2062	Scaffold	10	2019/5/21	79,094	100x	full	41	57	Streptococcus pneumoniae (firmicutes)	SC	2,122,063	2,117,879
SAMEA2554301	PRJEB3084	GCA_901278245.1	2010	Africa	6-59	IPD	IPD	blood	blood	Disease	19A	6121	Scaffold	8	2019/5/16	83,542	100x	full	35	44	Streptococcus pneumoniae (firmicutes)	SC	2,116,520	2,113,826
SAMEA2554302	PRJEB3084	GCA_901278255.1	2010	Africa	≤2	IPD	IPD	blood	blood	Disease	19A	2062	Scaffold	7	2019/5/13	119,569	100x	full	32	51	Streptococcus pneumoniae (firmicutes)	SC	2,073,197	2,068,756
SAMEA2696530	PRJEB3084	GCA_901278265.1	2009	Africa	≤2	carriage	carriage	NP swab	nasopharynx	Carriage	19A	10542	Scaffold	7	2019/5/16	122,812	100x	full	27	38	Streptococcus pneumoniae (firmicutes)	SC	2,125,360	2,123,412
SAMEA2553727	PRJEB3084	GCA_901278295.1	2006	Africa	≤2	IPD	IPD	blood	blood	Disease	19A	2062	Scaffold	10	2019/5/23	75,051	100x	full	48	60	Streptococcus pneumoniae (firmicutes)	SC	2,158,565	2,155,284
SAMEA2696534	PRJEB3084	GCA_901278345.1	2009	Africa	≤2	carriage	carriage	NP swab	nasopharynx	Carriage	19A	11691	Scaffold	6	2019/5/16	121,175	100x	full	38	42	Streptococcus pneumoniae (firmicutes)	SC	2,094,812	2,093,608
SAMEA2696536	PRJEB3084	GCA_901278395.1	2009	Africa	≤2	carriage	carriage	NP swab	nasopharynx	Carriage	19A	11691	Scaffold	9	2019/5/22	82,727	100x	full	43	49	Streptococcus pneumoniae (firmicutes)	SC	2,095,923	2,094,359
SAMEA2553736	PRJEB3084	GCA_901278595.1	2006	Africa	6-59	IPD	IPD	blood	blood	Disease	19A	172	Scaffold	9	2019/5/23	77,339	100x	full	37	47	Streptococcus pneumoniae (firmicutes)	SC	2,154,264	2,151,460
SAMEA2554317	PRJEB3084	GCA_901278895.1	2010	Africa	6-59	IPD	IPD	blood	blood	Disease	19A	2062	Scaffold	9	2019/5/15	89,773	100x	full	45	54	Streptococcus pneumoniae (firmicutes)	SC	2,082,397	2,080,328
SAMEA2553744	PRJEB3084	GCA_901278915.1	2006	Africa	≤2	meningitis	meningitis	CSF & blood	CSF & blood	Disease	19A	5033	Scaffold	9	2019/5/15	91,318	100x	full	34	53	Streptococcus pneumoniae (firmicutes)	SC	2,111,258	2,106,067
SAMEA2553746	PRJEB3084	GCA_901278975.1	2006	Africa	6-59	IPD	IPD	blood	blood	Disease	19A	2062	Scaffold	8	2019/5/15	96,326	100x	full	32	47	Streptococcus pneumoniae (firmicutes)	SC	2,125,569	2,121,635
SAMEA2553747	PRJEB3084	GCA_901279005.1	2006	Africa	≤2	meningitis	meningitis	CSF	CSF	Disease	19A	2062	Scaffold	8	2019/5/16	85,150	100x	full	38	51	Streptococcus pneumoniae (firmicutes)	SC	2,113,835	2,110,410
SAMEA2554323	PRJEB3084	GCA_901279075.1	2010	Africa	3-5	IPD	IPD	blood	blood	Disease	19A	2062	Scaffold	10	2019/5/16	81,927	100x	full	39	51	Streptococcus pneumoniae (firmicutes)	SC	2,113,826	2,111,290
SAMEA2627455	PRJEB3084	GCA_901279155.1	2003	Africa	≤2	IPD	IPD	blood	blood	Disease	19A	4033	Scaffold	7	2019/5/22	83,065	100x	full	35	45	Streptococcus pneumoniae (firmicutes)	SC	2,123,660	2,120,622
SAMEA2554325	PRJEB3084	GCA_901279175.1	2010	Africa	6-59	IPD	IPD	blood	blood	Disease	19A	2062	Scaffold	8	2019/5/14	78,029	100x	full	37	51	Streptococcus pneumoniae (firmicutes)	SC	2,080,875	2,077,205
SAMEA2553761	PRJEB3084	GCA_901279555.1	2006	Africa	≤2	IPD	IPD	blood	blood	Disease	19A	6121	Scaffold	8	2019/5/22	77,594	100x	full	61	80	Streptococcus pneumoniae (firmicutes)	SC	2,134,423	2,129,544
SAMEA2554339	PRJEB3084	GCA_901279675.1	2010	Africa	≤2	IPD	IPD	blood & pleural fluid	blood & pleural fluid	Disease	19A	2062	Scaffold	8	2019/5/15	86,186	100x	full	38	50	Streptococcus pneumoniae (firmicutes)	SC	2,091,722	2,089,742
SAMEA2696471	PRJEB3084	GCA_901279715.1	2011	Africa	3-5	carriage	carriage	NP swab	nasopharynx	Carriage	19A	2013	Scaffold	7	2019/5/22	83,272	100x	full	34	46	Streptococcus pneumoniae (firmicutes)	SC	2,149,942	2,147,028
SAMEA2554342	PRJEB3084	GCA_901279805.1	2006	Africa	≤2	IPD	IPD	blood	blood	Disease	19A	2062	Scaffold	9	2019/5/23	82,068	100x	full	42	62	Streptococcus pneumoniae (firmicutes)	SC	2,150,339	2,144,785
SAMEA2553772	PRJEB3084	GCA_901279965.1	2006	Africa	6-59	IPD	IPD	blood	blood	Disease	19A	2062	Scaffold	10	2019/5/23	70,344	100x	full	43	62	Streptococcus pneumoniae (firmicutes)	SC	2,155,469	2,150,399
SAMEA2553774	PRJEB3084	GCA_901280075.1	2006	Africa	≤2	IPD	IPD	blood	blood	Disease	19A	199	Scaffold	8	2019/5/12	83,091	100x	full	35	50	Streptococcus pneumoniae (firmicutes)	SC	2,060,957	2,056,699
SAMEA2627539	PRJEB3084	GCA_901280125.1	2002	Africa	6-59	IPD	IPD	blood	blood	Disease	19A	2167	Scaffold	7	2019/5/14	105,961	100x	full	30	37	Streptococcus pneumoniae (firmicutes)	SC	2,073,586	2,072,146
SAMEA2554355	PRJEB3084	GCA_901280275.1	2010	Africa	3-5	pneumonia	pneumonia	pleural fluid	pleural fluid	Disease	19A	8741	Scaffold	10	2019/5/23	70,888	100x	full	46	53	Streptococcus pneumoniae (firmicutes)	SC	2,115,816	2,114,571
SAMEA2553782	PRJEB3084	GCA_901280425.1	2007	Africa	≤2	IPD	IPD	blood	blood	Disease	19A	2062	Scaffold	10	2019/5/14	80,350	100x	full	37	54	Streptococcus pneumoniae (firmicutes)	SC	2,083,466	2,078,874
SAMEA2658323	PRJEB3084	GCA_901280465.1	2008	Africa	≤2	meningitis	meningitis	CSF	CSF	Disease	19A	6266	Scaffold	8	2019/5/23	99,071	100x	full	34	44	Streptococcus pneumoniae (firmicutes)	SC	2,142,090	2,139,343
SAMEA2553793	PRJEB3084	GCA_901280765.1	2006	Africa	3-5	IPD	IPD	blood	blood	Disease	19A	2062	Scaffold	5	2019/5/14	109,623	100x	full	19	35	Streptococcus pneumoniae (firmicutes)	SC	2,126,351	2,121,954
SAMEA2554379	PRJEB3084	GCA_901281265.1	2010	Africa	≤2	IPD	IPD	CSF & blood	CSF & blood	Disease	19A	2062	Scaffold	9	2019/5/14	92,099	100x	full	39	50	Streptococcus pneumoniae (firmicutes)	SC	2,080,136	2,077,727
SAMEA2696587	PRJEB3084	GCA_901281545.1	2009	Africa	≤2	carriage	carriage	NP swab	nasopharynx	Carriage	19A	847	Scaffold	9	2019/5/28	77,926	100x	full	53	58	Streptococcus pneumoniae (firmicutes)	SC	2,215,563	2,214,264
SAMEA2554389	PRJEB3084	GCA_901281645.1	2010	Africa	≤2	IPD	IPD	blood	blood	Disease	19A	4872	Scaffold	8	2019/5/22	97,330	100x	full	42	55	Streptococcus pneumoniae (firmicutes)	SC	2,125,338	2,122,630
SAMEA2553817	PRJEB3084	GCA_901281685.1	2006	Africa	6-59	IPD	IPD	blood	blood	Disease	19A	172	Scaffold	10	2019/5/23	92,070	100x	full	36	48	Streptococcus pneumoniae (firmicutes)	SC	2,153,705	2,150,108
SAMEA2696592	PRJEB3084	GCA_901281725.1	2009	Africa	≤2	carriage	carriage	NP swab	nasopharynx	Carriage	19A	11714	Scaffold	12	2019/5/28	56,258	100x	full	58	79	Streptococcus pneumoniae (firmicutes)	SC	2,231,529	2,226,193
SAMEA2658415	PRJEB3084	GCA_901281765.1	2007	Africa	≤2	IPD	IPD	blood	blood	Disease	19A	2062	Scaffold	9	2019/5/27	85,984	100x	full	55	69	Streptococcus pneumoniae (firmicutes)	SC	2,159,138	2,155,636
SAMEA2696599	PRJEB3084	GCA_901282015.1	2009	Africa	≤2	carriage	carriage	NP swab	nasopharynx	Carriage	19A	847	Scaffold	10	2019/5/28	64,984	100x	full	66	73	Streptococcus pneumoniae (firmicutes)	SC	2,222,744	2,220,924
SAMEA2467577	PRJEB3084	GCA_901282055.1	2009	North America	≤2	IPD	IPD	blood	blood	Disease	19A	1673	Scaffold	8	2019/5/13	71,851	100x	full	44	51	Streptococcus pneumoniae (firmicutes)	SC	2,058,152	2,056,291
SAMEA2696607	PRJEB3084	GCA_901282325.1	2009	Africa	≤2	carriage	carriage	NP swab	nasopharynx	Carriage	19A	847	Scaffold	13	2019/5/29	56,089	100x	full	58	67	Streptococcus pneumoniae (firmicutes)	SC	2,219,472	2,217,076
SAMEA2553840	PRJEB3084	GCA_901282465.1	2007	Africa	6-59	IPD	IPD	blood	blood	Disease	19A	2062	Scaffold	11	2019/5/16	75,137	100x	full	35	53	Streptococcus pneumoniae (firmicutes)	SC	2,118,923	2,114,587
SAMEA2696617	PRJEB3084	GCA_901282675.1	2009	Africa	≤2	carriage	carriage	NP swab	nasopharynx	Carriage	19A	847	Scaffold	12	2019/5/29	76,908	100x	full	48	58	Streptococcus pneumoniae (firmicutes)	SC	2,218,887	2,216,385
SAMEA2696631	PRJEB3084	GCA_901283255.1	2009	Africa	≤2	carriage	carriage	NP swab	nasopharynx	Carriage	19A	847	Scaffold	9	2019/5/27	80,285	100x	full	43	50	Streptococcus pneumoniae (firmicutes)	SC	2,193,342	2,191,377
SAMEA2658525	PRJEB3084	GCA_901283315.1	2008	Africa	≤2	meningitis	meningitis	CSF	CSF	Disease	19A	7903	Scaffold	10	2019/5/27	90,939	100x	full	50	61	Streptococcus pneumoniae (firmicutes)	SC	2,181,614	2,178,955
SAMEA2521815	PRJEB3084	GCA_901283335.1	2012	North America	6-59	meningitis	meningitis	CSF	CSF	Disease	19A	320	Scaffold	7	2019/5/14	64,004	100x	full	55	68	Streptococcus pneumoniae (firmicutes)	SC	2,053,765	2,051,527
SAMEA2696637	PRJEB3084	GCA_901283495.1	2009	Africa	≤2	carriage	carriage	NP swab	nasopharynx	Carriage	19A	847	Scaffold	11	2019/5/27	71,409	100x	full	42	57	Streptococcus pneumoniae (firmicutes)	SC	2,191,531	2,187,346
SAMEA2521834	PRJEB3084	GCA_901283695.1	2012	North America	6-59	IPD	IPD	blood	blood	Disease	19A	320	Scaffold	8	2019/5/14	90,835	100x	full	48	52	Streptococcus pneumoniae (firmicutes)	SC	2,043,124	2,042,486
SAMEA2521836	PRJEB3084	GCA_901283835.1	2012	North America	6-59	IPD	IPD	blood	blood	Disease	19A	1451	Scaffold	10	2019/5/21	57,620	100x	full	54	63	Streptococcus pneumoniae (firmicutes)	SC	2,073,218	2,071,947
SAMEA2521496	PRJEB3084	GCA_901284085.1	2009	North America	6-59	IPD	IPD	blood	blood	Disease	19A	199	Scaffold	7	2019/5/12	92,294	100x	full	37	43	Streptococcus pneumoniae (firmicutes)	SC	2,054,843	2,053,076
SAMEA104035839	PRJEB3084	GCA_901284795.1	2006	Asia	≤2	IPD	IPD	blood/CSF	CSF & blood	Disease	19A	172	Scaffold	6	2019/5/15	129,352	100x	full	25	26	Streptococcus pneumoniae (firmicutes)	SC	2,104,373	2,104,290
SAMEA104035837	PRJEB3084	GCA_901284805.1	2006	Asia	≤2	IPD	IPD	blood/CSF	CSF & blood	Disease	19A	172	Scaffold	5	2019/5/15	129,028	100x	full	28	29	Streptococcus pneumoniae (firmicutes)	SC	2,104,351	2,104,257
SAMEA3431453	PRJEB3084	GCA_901284905.1	2010	Asia	≤2	pneumonia	pneumonia	blood	blood	Disease	19A	172	Contig	5	2019/5/16	161,358	100x	full	28	28	Streptococcus pneumoniae (firmicutes)	SC	2,114,073	2,114,073
SAMEA3431451	PRJEB3084	GCA_901284975.1	2010	Asia	3-5	pneumonia	pneumonia	pleu./f	pleural fluid	Disease	19A	2013	Scaffold	3	2019/5/11	280,788	100x	full	23	25	Streptococcus pneumoniae (firmicutes)	SC	2,073,235	2,072,888
SAMEA104035844	PRJEB3084	GCA_901285105.1	2006	Asia	≤2	IPD	IPD	blood/CSF	CSF & blood	Disease	19A	13887	Scaffold	5	2019/5/24	127,945	100x	full	38	38	Streptococcus pneumoniae (firmicutes)	SC	2,194,964	2,194,903
SAMEA104035859	PRJEB3084	GCA_901285385.1	2006	Asia	≤2	IPD	IPD	blood/CSF	CSF & blood	Disease	19A	172	Contig	6	2019/5/21	116,296	100x	full	50	50	Streptococcus pneumoniae (firmicutes)	SC	2,107,419	2,107,419
SAMEA104035861	PRJEB3084	GCA_901285425.1	2006	Asia	≤2	IPD	IPD	blood/CSF	CSF & blood	Disease	19A	663	Contig	8	2019/5/29	98,313	100x	full	35	35	Streptococcus pneumoniae (firmicutes)	SC	2,207,959	2,207,959
SAMEA104035950	PRJEB3084	GCA_901285835.1	2007	Asia	≤2	IPD	IPD	blood/CSF	CSF & blood	Disease	19A	2927	Scaffold	9	2019/5/27	84,894	100x	full	44	45	Streptococcus pneumoniae (firmicutes)	SC	2,164,977	2,164,949
SAMEA104035965	PRJEB3084	GCA_901286165.1	2008	Asia	≤2	IPD	IPD	blood/CSF	CSF & blood	Disease	19A	13887	Scaffold	5	2019/5/22	158,727	100x	full	34	35	Streptococcus pneumoniae (firmicutes)	SC	2,161,781	2,161,751
SAMEA104035309	PRJEB3084	GCA_901286555.1	2011	Asia	≥60	IPD	IPD	blood	blood	Disease	19A	2927	Contig	7	2019/5/23	98,525	100x	full	45	45	Streptococcus pneumoniae (firmicutes)	SC	2,156,746	2,156,746
SAMEA104035343	PRJEB3084	GCA_901286975.1	2011	Asia	≤2	meningitis	meningitis	CSF	CSF	Disease	19A	2927	Contig	6	2019/5/16	121,029	100x	full	38	38	Streptococcus pneumoniae (firmicutes)	SC	2,116,087	2,116,087
SAMEA104035346	PRJEB3084	GCA_901287065.1	2011	Asia	≤2	IPD	IPD	blood	blood	Disease	19A	172	Scaffold	7	2019/5/15	126,580	100x	full	30	31	Streptococcus pneumoniae (firmicutes)	SC	2,126,715	2,126,694
SAMEA104035369	PRJEB3084	GCA_901287575.1	2012	Asia	≤2	IPD	IPD	blood	blood	Disease	19A	2927	Scaffold	6	2019/5/23	109,936	100x	full	41	42	Streptococcus pneumoniae (firmicutes)	SC	2,164,729	2,164,719
SAMEA104035375	PRJEB3084	GCA_901287695.1	2012	Asia	≤2	IPD	IPD	blood	blood	Disease	19A	695	Scaffold	6	2019/5/27	121,159	100x	full	43	44	Streptococcus pneumoniae (firmicutes)	SC	2,186,815	2,186,804
SAMEA3389176	PRJEB3084	GCA_901287745.1	2014	Africa	3-5	carriage	carriage	NP swab	nasopharynx	Carriage	19A	9457	Scaffold	3	2019/5/16	267,798	100x	full	29	32	Streptococcus pneumoniae (firmicutes)	SC	2,162,166	2,161,960
SAMEA104035389	PRJEB3084	GCA_901287985.1	2012	Asia	≤2	IPD	IPD	blood	blood	Disease	19A	13919	Scaffold	4	2019/5/14	124,322	100x	full	30	31	Streptococcus pneumoniae (firmicutes)	SC	2,083,031	2,083,021
SAMEA4707870	PRJEB3084	GCA_901288285.1	2009	Asia	≥60	IPD	IPD	blood/CSF	CSF & blood	Disease	19A	172	Contig	5	2019/5/12	129,472	100x	full	28	28	Streptococcus pneumoniae (firmicutes)	SC	2,070,125	2,070,125
SAMEA4707879	PRJEB3084	GCA_901288345.1	2009	Asia	3-5	IPD	IPD	blood/CSF	CSF & blood	Disease	19A	172	Scaffold	5	2019/5/15	129,719	100x	full	30	31	Streptococcus pneumoniae (firmicutes)	SC	2,114,639	2,114,597
SAMEA4707876	PRJEB3084	GCA_901288375.1	2009	Asia	≤2	IPD	IPD	blood/CSF	CSF & blood	Disease	19A	2927	Contig	7	2019/5/23	107,955	100x	full	40	40	Streptococcus pneumoniae (firmicutes)	SC	2,156,315	2,156,315
SAMEA4707900	PRJEB3084	GCA_901288505.1	2009	Asia	≥60	IPD	IPD	blood/CSF	CSF & blood	Disease	19A	172	Contig	5	2019/5/12	131,311	100x	full	24	24	Streptococcus pneumoniae (firmicutes)	SC	2,064,437	2,064,437
SAMEA3388922	PRJEB3084	GCA_901288745.1	2008	Africa	≤2	meningitis	meningitis	CSF	CSF	Disease	19A	2013	Scaffold	2	2019/5/10	450,535	100x	full	22	24	Streptococcus pneumoniae (firmicutes)	SC	2,009,106	2,008,998
SAMEA4707911	PRJEB3084	GCA_901289055.1	2009	Asia	≤2	IPD	IPD	blood/CSF	CSF & blood	Disease	19A	2929	Contig	8	2019/5/24	74,325	100x	full	37	37	Streptococcus pneumoniae (firmicutes)	SC	2,155,830	2,155,830
SAMEA4707838	PRJEB3084	GCA_901289175.1	2009	Asia	3-5	IPD	IPD	blood/CSF	CSF & blood	Disease	19A	172	Contig	4	2019/5/15	142,152	100x	full	26	26	Streptococcus pneumoniae (firmicutes)	SC	2,106,836	2,106,836
SAMEA3714179	PRJEB3084	GCA_901289295.1	2013	Asia	≤2	IPD	IPD	blood	blood	Disease	19A	8303	Scaffold	6	2019/5/14	160,575	100x	full	31	33	Streptococcus pneumoniae (firmicutes)	SC	2,092,898	2,092,790
SAMEA3714181	PRJEB3084	GCA_901289355.1	2013	Asia	≤2	IPD	IPD	blood	blood	Disease	19A	2345	Scaffold	5	2019/5/16	141,884	100x	full	27	32	Streptococcus pneumoniae (firmicutes)	SC	2,133,509	2,133,263
SAMEA3714187	PRJEB3084	GCA_901289455.1	2013	Asia	≤2	IPD	IPD	blood	blood	Disease	19A	2345	Scaffold	5	2019/5/16	149,949	100x	full	27	30	Streptococcus pneumoniae (firmicutes)	SC	2,146,100	2,145,916
SAMEA3714192	PRJEB3084	GCA_901289585.1	2012	Asia	≥60	IPD	IPD	blood	blood	Disease	19A	172	Scaffold	5	2019/5/22	128,469	100x	full	28	30	Streptococcus pneumoniae (firmicutes)	SC	2,145,036	2,144,783
SAMEA3714196	PRJEB3084	GCA_901289655.1	2012	Asia	≤2	IPD	IPD	blood	blood	Disease	19A	320	Contig	6	2019/5/12	127,092	100x	full	32	32	Streptococcus pneumoniae (firmicutes)	SC	2,059,439	2,059,439
SAMEA3381666	PRJEB3084	GCA_901289775.1	2009	Africa	≤2	carriage	carriage	NP swab	nasopharynx	Carriage	19A	11691	Scaffold	5	2019/5/15	158,424	100x	full	28	29	Streptococcus pneumoniae (firmicutes)	SC	2,108,953	2,108,928
SAMEA3714317	PRJEB3084	GCA_901289895.1	2008	South America	6-59	carriage	carriage	NP Swab	nasopharynx	Carriage	19A	1131	Contig	3	2019/5/13	294,596	100x	full	26	26	Streptococcus pneumoniae (firmicutes)	SC	2,086,199	2,086,199
SAMEA4732896	PRJEB3084	GCA_901289905.1	2012	Asia	3-5	IPD	IPD	clinical specimen	clinical sample	Disease	19A	320	Scaffold	5	2019/5/14	152,511	100x	full	25	26	Streptococcus pneumoniae (firmicutes)	SC	2,102,570	2,102,554
SAMEA3714205	PRJEB3084	GCA_901289915.1	2014	Asia	≤2	IPD	IPD	blood	blood	Disease	19A	172	Scaffold	6	2019/5/14	161,361	100x	full	28	28	Streptococcus pneumoniae (firmicutes)	SC	2,073,624	2,073,603
SAMEA4732897	PRJEB3084	GCA_901289945.1	2013	Asia	3-5	IPD	IPD	clinical specimen	clinical sample	Disease	19A	320	Scaffold	6	2019/5/13	121,447	100x	full	34	37	Streptococcus pneumoniae (firmicutes)	SC	2,061,617	2,061,538
SAMEA4732898	PRJEB3084	GCA_901289985.1	2010	Asia	3-5	IPD	IPD	clinical specimen	clinical sample	Disease	19A	199	Contig	5	2019/5/15	164,162	100x	full	31	31	Streptococcus pneumoniae (firmicutes)	SC	2,106,399	2,106,399
SAMEA4732899	PRJEB3084	GCA_901290015.1	2011	Asia	3-5	IPD	IPD	clinical specimen	clinical sample	Disease	19A	320	Contig	5	2019/5/14	143,175	100x	full	35	35	Streptococcus pneumoniae (firmicutes)	SC	2,096,511	2,096,511
SAMEA4732900	PRJEB3084	GCA_901290055.1	2011	Asia	≤2	IPD	IPD	clinical specimen	clinical sample	Disease	19A	320	Scaffold	6	2019/5/13	117,252	100x	full	35	36	Streptococcus pneumoniae (firmicutes)	SC	2,057,551	2,057,540
SAMEA4732901	PRJEB3084	GCA_901290095.1	2011	Asia	≤2	IPD	IPD	clinical specimen	clinical sample	Disease	19A	1201	Contig	5	2019/5/13	172,824	100x	full	43	43	Streptococcus pneumoniae (firmicutes)	SC	2,050,573	2,050,573
SAMEA4732903	PRJEB3084	GCA_901290165.1	2013	Asia	3-5	IPD	IPD	clinical specimen	clinical sample	Disease	19A	320	Contig	6	2019/5/13	119,402	100x	full	33	33	Streptococcus pneumoniae (firmicutes)	SC	2,057,078	2,057,078
SAMEA4732905	PRJEB3084	GCA_901290195.1	2013	Asia	3-5	IPD	IPD	clinical specimen	clinical sample	Disease	19A	320	Contig	6	2019/5/12	130,315	100x	full	28	28	Streptococcus pneumoniae (firmicutes)	SC	2,055,500	2,055,500
SAMEA4732912	PRJEB3084	GCA_901290415.1	2011	Asia	≤2	IPD	IPD	clinical specimen	clinical sample	Disease	19A	320	Scaffold	5	2019/5/12	151,562	100x	full	27	28	Streptococcus pneumoniae (firmicutes)	SC	2,060,525	2,060,348
SAMEA3714330	PRJEB3084	GCA_901290495.1	2009	South America	3-5	carriage	carriage	NP Swab	nasopharynx	Carriage	19A	320	Scaffold	6	2019/5/16	143,086	100x	full	35	36	Streptococcus pneumoniae (firmicutes)	SC	2,098,057	2,098,046
SAMEA4732917	PRJEB3084	GCA_901290655.1	2011	Asia	3-5	IPD	IPD	clinical specimen	clinical sample	Disease	19A	320	Contig	3	2019/5/12	182,216	100x	full	26	26	Streptococcus pneumoniae (firmicutes)	SC	2,060,382	2,060,382
SAMEA4732921	PRJEB3084	GCA_901290875.1	2011	Asia	3-5	IPD	IPD	clinical specimen	clinical sample	Disease	19A	93	Contig	6	2019/5/27	123,606	100x	full	33	33	Streptococcus pneumoniae (firmicutes)	SC	2,208,658	2,208,658
SAMEA3714230	PRJEB3084	GCA_901290925.1	2006	South America	3-5	pneumonia	pneumonia	blood	blood	Disease	19A	320	Scaffold	5	2019/5/15	127,145	100x	full	28	29	Streptococcus pneumoniae (firmicutes)	SC	2,097,392	2,097,107
SAMEA4732927	PRJEB3084	GCA_901291185.1	2012	Asia	3-5	IPD	IPD	clinical specimen	clinical sample	Disease	19A	320	Contig	6	2019/5/14	136,984	100x	full	37	37	Streptococcus pneumoniae (firmicutes)	SC	2,089,213	2,089,213
SAMEA3714236	PRJEB3084	GCA_901291215.1	2007	South America	≤2	meningitis	meningitis	CSF	CSF	Disease	19A	5452	Scaffold	6	2019/5/10	159,768	100x	full	25	27	Streptococcus pneumoniae (firmicutes)	SC	2,001,377	2,001,312
SAMEA4732936	PRJEB3084	GCA_901291635.1	2013	Asia	≤2	IPD	IPD	clinical specimen	clinical sample	Disease	19A	320	Contig	5	2019/5/12	145,890	100x	full	35	35	Streptococcus pneumoniae (firmicutes)	SC	2,059,350	2,059,350
SAMEA104035146	PRJEB3084	GCA_901291645.1	2009	Asia	3-5	IPD	IPD	blood	blood	Disease	19A	695	Scaffold	8	2019/5/24	87,586	100x	full	43	45	Streptococcus pneumoniae (firmicutes)	SC	2,150,417	2,150,316
SAMEA104035144	PRJEB3084	GCA_901291675.1	2009	Asia	3-5	IPD	IPD	blood	blood	Disease	19A	2927	Scaffold	8	2019/5/23	106,927	100x	full	44	45	Streptococcus pneumoniae (firmicutes)	SC	2,164,148	2,164,016
SAMEA104035148	PRJEB3084	GCA_901291855.1	2009	Asia	3-5	IPD	IPD	blood	blood	Disease	19A	13891	Scaffold	8	2019/5/23	110,358	100x	full	33	34	Streptococcus pneumoniae (firmicutes)	SC	2,165,628	2,165,523
SAMEA4732938	PRJEB3084	GCA_901291875.1	2013	Asia	3-5	IPD	IPD	clinical specimen	clinical sample	Disease	19A	320	Contig	6	2019/5/13	139,749	100x	full	28	28	Streptococcus pneumoniae (firmicutes)	SC	2,058,422	2,058,422
SAMEA3714251	PRJEB3084	GCA_901292025.1	2009	South America	≤2	pneumonia	pneumonia	pleural fluid	pleural fluid	Disease	19A	6048	Scaffold	7	2019/5/22	116,020	100x	full	36	37	Streptococcus pneumoniae (firmicutes)	SC	2,145,408	2,145,346
SAMEA4732944	PRJEB3084	GCA_901292205.1	2013	Asia	≤2	IPD	IPD	clinical specimen	clinical sample	Disease	19A	13934	Contig	5	2019/5/15	137,179	100x	full	36	36	Streptococcus pneumoniae (firmicutes)	SC	2,102,662	2,102,662
SAMEA4388121	PRJEB3084	GCA_901292375.1	2009	South America	3-5	pneumonIA	pneumonia	pleural fluid	pleural fluid	Disease	19A	9793	Scaffold	5	2019/5/22	185,910	100x	full	25	26	Streptococcus pneumoniae (firmicutes)	SC	2,152,188	2,152,170
SAMEA3714259	PRJEB3084	GCA_901292485.1	2008	South America	6-59	carriage	carriage	NP Swab	nasopharynx	Carriage	19A	276	Scaffold	4	2019/5/12	275,454	100x	full	20	22	Streptococcus pneumoniae (firmicutes)	SC	2,097,462	2,097,279
SAMEA4034875	PRJEB3084	GCA_901292715.1	2016	Asia	3-5	Bacteraemia	bacteraemia	blood	blood	Disease	19A	12488	Contig	7	2019/5/23	118,706	100x	full	37	37	Streptococcus pneumoniae (firmicutes)	SC	2,134,549	2,134,549
SAMEA3389661	PRJEB3084	GCA_901292965.1	2014	Africa	≤2	carriage	carriage	NP swab	nasopharynx	Carriage	19A	847	Contig	4	2019/5/22	206,510	100x	full	32	32	Streptococcus pneumoniae (firmicutes)	SC	2,165,368	2,165,368
SAMEA104154667	PRJEB3084	GCA_901293245.1	2012	South America	3-5	BACTERAEMIA	bacteraemia	blood	blood	Disease	19A	1118	Contig	7	2019/5/14	138,740	100x	full	38	38	Streptococcus pneumoniae (firmicutes)	SC	2,104,947	2,104,947
SAMEA4036445	PRJEB3084	GCA_901293285.1	2014	Asia	≤2	Bacteraemia	bacteraemia	blood	blood	Disease	19A	12474	Scaffold	4	2019/5/13	230,260	100x	full	21	22	Streptococcus pneumoniae (firmicutes)	SC	2,098,683	2,098,637
SAMEA104154666	PRJEB3084	GCA_901293325.1	2012	South America	3-5	pneumonIA	pneumonia	blood	blood	Disease	19A	8640	Scaffold	5	2019/5/29	157,492	100x	full	39	40	Streptococcus pneumoniae (firmicutes)	SC	2,253,979	2,253,893
SAMEA104035200	PRJEB3084	GCA_901293425.1	2010	Asia	6-59	IPD	IPD	blood	blood	Disease	19A	276	Scaffold	3	2019/5/12	414,519	100x	full	25	26	Streptococcus pneumoniae (firmicutes)	SC	2,096,940	2,096,713
SAMEA104035201	PRJEB3084	GCA_901293475.1	2010	Asia	6-59	IPD	IPD	blood	blood	Disease	19A	63	Contig	6	2019/5/16	135,668	100x	full	32	32	Streptococcus pneumoniae (firmicutes)	SC	2,109,156	2,109,156
SAMEA3714451	PRJEB3084	GCA_901293555.1	2011	South America	≤2	bacteremia	bacteraemia	other	other	Disease	19A	1131	Scaffold	3	2019/5/13	267,094	100x	full	27	29	Streptococcus pneumoniae (firmicutes)	SC	2,086,758	2,086,497
SAMEA3714470	PRJEB3084	GCA_901293675.1	2009	North America	≤2	Bacteremia	bacteraemia	blood	blood	Disease	19A	230	Scaffold	4	2019/5/13	262,745	100x	full	24	25	Streptococcus pneumoniae (firmicutes)	SC	2,092,666	2,092,595
SAMEA4034888	PRJEB3084	GCA_901293695.1	2014	Asia	3-5	Bacteraemia	bacteraemia	PF	ascitic fluid	Disease	19A	12474	Scaffold	4	2019/5/16	203,291	100x	full	33	34	Streptococcus pneumoniae (firmicutes)	SC	2,139,392	2,139,308
SAMEA3389707	PRJEB3084	GCA_901293765.1	2009	Africa	≤2	carriage	carriage	NP swab	nasopharynx	Carriage	19A	847	Scaffold	7	2019/5/22	141,681	100x	full	36	37	Streptococcus pneumoniae (firmicutes)	SC	2,166,907	2,166,550
SAMEA3714473	PRJEB3084	GCA_901293785.1	2009	North America	≤2	pneumonia	pneumonia	blood	blood	Disease	19A	10150	Contig	4	2019/5/13	158,299	100x	full	26	26	Streptococcus pneumoniae (firmicutes)	SC	2,095,124	2,095,124
SAMEA3714472	PRJEB3084	GCA_901293825.1	2009	North America	≤2	Bacteremia	bacteraemia	blood	blood	Disease	19A	320	Scaffold	6	2019/5/11	141,793	100x	full	25	28	Streptococcus pneumoniae (firmicutes)	SC	2,039,420	2,039,311
SAMEA3714474	PRJEB3084	GCA_901293925.1	2009	North America	≤2	pneumonia	pneumonia	blood	blood	Disease	19A	199	Scaffold	5	2019/5/15	132,665	100x	full	32	33	Streptococcus pneumoniae (firmicutes)	SC	2,104,076	2,104,031
SAMEA104035211	PRJEB3084	GCA_901293935.1	2010	Asia	≤2	IPD	IPD	blood	blood	Disease	19A	2927	Scaffold	9	2019/5/23	91,672	100x	full	46	47	Streptococcus pneumoniae (firmicutes)	SC	2,113,942	2,113,932
SAMEA3714476	PRJEB3084	GCA_901293955.1	2009	North America	≤2	IPD	IPD	blood	blood	Disease	19A	1451	Scaffold	5	2019/5/15	121,332	100x	full	31	32	Streptococcus pneumoniae (firmicutes)	SC	2,088,122	2,088,027
SAMEA3389718	PRJEB3084	GCA_901293965.1	2009	Africa	≤2	carriage	carriage	NP swab	nasopharynx	Carriage	19A	847	Contig	6	2019/5/23	143,781	100x	full	39	39	Streptococcus pneumoniae (firmicutes)	SC	2,166,926	2,166,926
SAMEA104035212	PRJEB3084	GCA_901293995.1	2010	Asia	≤2	meningitis	meningitis	CSF	CSF	Disease	19A	172	Contig	5	2019/5/22	157,191	100x	full	31	31	Streptococcus pneumoniae (firmicutes)	SC	2,165,412	2,165,412
SAMEA4036484	PRJEB3084	GCA_901294115.1	2014	Asia	≤2	Bacteraemia	bacteraemia	blood	blood	Disease	19A	320	Contig	5	2019/5/12	126,304	100x	full	33	33	Streptococcus pneumoniae (firmicutes)	SC	2,058,149	2,058,149
SAMEA104035216	PRJEB3084	GCA_901294175.1	2010	Asia	≤2	IPD	IPD	blood	blood	Disease	19A	4293	Contig	6	2019/5/16	124,228	100x	full	32	32	Streptococcus pneumoniae (firmicutes)	SC	2,119,644	2,119,644
SAMEA104035217	PRJEB3084	GCA_901294185.1	2010	Asia	≤2	IPD	IPD	blood	blood	Disease	19A	320	Contig	5	2019/5/12	151,466	100x	full	26	26	Streptococcus pneumoniae (firmicutes)	SC	2,057,187	2,057,187
SAMEA104154689	PRJEB3084	GCA_901294425.1	2012	South America	≤2	pneumonia	pneumonia	blood	blood	Disease	19A	320	Scaffold	4	2019/5/13	141,788	100x	full	24	25	Streptococcus pneumoniae (firmicutes)	SC	2,090,485	2,090,354
SAMEA104035221	PRJEB3084	GCA_901294455.1	2010	Asia	≤2	IPD	IPD	blood	blood	Disease	19A	172	Contig	5	2019/5/16	124,374	100x	full	32	32	Streptococcus pneumoniae (firmicutes)	SC	2,119,907	2,119,907
SAMEA104035229	PRJEB3084	GCA_901294825.1	2010	Asia	≤2	IPD	IPD	blood	blood	Disease	19A	2927	Contig	7	2019/5/23	108,498	100x	full	42	42	Streptococcus pneumoniae (firmicutes)	SC	2,158,620	2,158,620
SAMEA104035231	PRJEB3084	GCA_901294905.1	2010	Asia	≤2	IPD	IPD	blood	blood	Disease	19A	276	Scaffold	3	2019/5/13	268,664	100x	full	25	26	Streptococcus pneumoniae (firmicutes)	SC	2,097,512	2,097,395
SAMEA104154700	PRJEB3084	GCA_901294945.1	2012	South America	≤2	bacteraemia	bacteraemia	blood	blood	Disease	19A	320	Contig	4	2019/5/12	212,023	100x	full	27	27	Streptococcus pneumoniae (firmicutes)	SC	2,051,322	2,051,322
SAMEA104035233	PRJEB3084	GCA_901294955.1	2010	Asia	≤2	IPD	IPD	blood	blood	Disease	19A	2927	Contig	8	2019/5/24	106,874	100x	full	50	50	Streptococcus pneumoniae (firmicutes)	SC	2,151,788	2,151,788
SAMEA104154702	PRJEB3084	GCA_901295055.1	2012	South America	≤2	pneumonia	pneumonia	pleural fluid	pleural fluid	Disease	19A	320	Scaffold	5	2019/5/11	143,104	100x	full	32	34	Streptococcus pneumoniae (firmicutes)	SC	2,036,578	2,036,536
SAMEA104035239	PRJEB3084	GCA_901295135.1	2011	Asia	≤2	IPD	IPD	blood	blood	Disease	19A	172	Contig	4	2019/5/15	222,258	100x	full	31	31	Streptococcus pneumoniae (firmicutes)	SC	2,126,663	2,126,663
SAMEA3389760	PRJEB3084	GCA_901295155.1	2009	Africa	3-5	carriage	carriage	NP swab	nasopharynx	Carriage	19A	12152	Scaffold	3	2019/5/16	198,310	100x	full	25	26	Streptococcus pneumoniae (firmicutes)	SC	2,162,259	2,162,243
SAMEA3714504	PRJEB3084	GCA_901295215.1	2009	North America	≤2	IPD	IPD	blood	blood	Disease	19A	667	Scaffold	7	2019/5/13	129,118	100x	full	36	38	Streptococcus pneumoniae (firmicutes)	SC	2,063,033	2,062,836
SAMEA104035241	PRJEB3084	GCA_901295365.1	2011	Asia	≤2	IPD	IPD	blood	blood	Disease	19A	3499	Scaffold	4	2019/5/22	310,943	100x	full	22	23	Streptococcus pneumoniae (firmicutes)	SC	2,188,213	2,188,156
SAMEA4034909	PRJEB3084	GCA_901295395.1	2010	Asia	≤2	pneumonIA	pneumonia	blood	blood	Disease	19A	12474	Contig	2	2019/5/12	290,640	100x	full	21	21	Streptococcus pneumoniae (firmicutes)	SC	2,101,839	2,101,839
SAMEA104154711	PRJEB3084	GCA_901295485.1	2012	South America	≤2	pneumonIA	pneumonia	blood	blood	Disease	19A	2880	Scaffold	5	2019/5/16	146,973	100x	full	26	27	Streptococcus pneumoniae (firmicutes)	SC	2,147,439	2,147,387
SAMEA3714513	PRJEB3084	GCA_901295515.1	2009	North America	≥60	IPD	IPD	blood	blood	Disease	19A	320	Scaffold	5	2019/5/12	147,839	100x	full	33	34	Streptococcus pneumoniae (firmicutes)	SC	2,043,636	2,043,623
SAMEA3714515	PRJEB3084	GCA_901295525.1	2009	North America	6-59	IPD	IPD	blood	blood	Disease	19A	320	Scaffold	6	2019/5/14	141,780	100x	full	35	37	Streptococcus pneumoniae (firmicutes)	SC	2,058,532	2,058,458
SAMEA3389781	PRJEB3084	GCA_901295535.1	2004	Africa	≤2	bacteraemia	bacteraemia	blood	blood	Disease	19A	11715	Scaffold	3	2019/5/15	324,229	100x	full	25	26	Streptococcus pneumoniae (firmicutes)	SC	2,126,489	2,126,451
SAMEA3389776	PRJEB3084	GCA_901295555.1	2010	Africa	3-5	carriage	carriage	NP swab	nasopharynx	Carriage	19A	5262	Scaffold	5	2019/5/21	143,853	100x	full	37	38	Streptococcus pneumoniae (firmicutes)	SC	2,156,274	2,156,142
SAMEA3714518	PRJEB3084	GCA_901295695.1	2005	North America	≤2	Otitis	otitis media	blood	blood	Disease	19A	199	Scaffold	6	2019/5/14	125,303	100x	full	32	35	Streptococcus pneumoniae (firmicutes)	SC	2,079,303	2,078,777
SAMEA4036452	PRJEB3084	GCA_901295705.1	2010	Asia	3-5	pneumonIA	pneumonia	blood	blood	Disease	19A	12474	Contig	3	2019/5/12	239,285	100x	full	26	26	Streptococcus pneumoniae (firmicutes)	SC	2,100,706	2,100,706
SAMEA104035249	PRJEB3084	GCA_901295775.1	2011	Asia	≤2	IPD	IPD	blood	blood	Disease	19A	172	Scaffold	7	2019/5/12	129,352	100x	full	27	28	Streptococcus pneumoniae (firmicutes)	SC	2,071,514	2,071,493
SAMEA104154719	PRJEB3084	GCA_901295815.1	2012	Asia	3-5	BACTERAEMIA	bacteraemia	blood	blood	Disease	19A	9838	Scaffold	5	2019/5/16	143,486	100x	full	30	31	Streptococcus pneumoniae (firmicutes)	SC	2,143,571	2,143,561
SAMEA104035253	PRJEB3084	GCA_901295915.1	2011	Asia	≤2	IPD	IPD	blood	blood	Disease	19A	2927	Contig	7	2019/5/27	108,271	100x	full	41	41	Streptococcus pneumoniae (firmicutes)	SC	2,194,697	2,194,697
SAMEA3447931	PRJEB3084	GCA_901295985.1	2009	Africa	≤2	carriage	carriage	NP swab	nasopharynx	Carriage	19A	847	Scaffold	5	2019/5/27	143,588	100x	full	50	51	Streptococcus pneumoniae (firmicutes)	SC	2,217,810	2,217,779
SAMEA3447935	PRJEB3084	GCA_901296195.1	2010	Africa	≤2	carriage	carriage	NP swab	nasopharynx	Carriage	19A	847	Scaffold	6	2019/5/28	179,229	100x	full	37	38	Streptococcus pneumoniae (firmicutes)	SC	2,254,521	2,254,510
SAMEA3447939	PRJEB3084	GCA_901296385.1	2010	Africa	≤2	carriage	carriage	NP swab	nasopharynx	Carriage	19A	12377	Scaffold	5	2019/5/27	110,378	100x	full	55	57	Streptococcus pneumoniae (firmicutes)	SC	2,187,520	2,187,358
SAMEA104035263	PRJEB3084	GCA_901296455.1	2011	Asia	≤2	IPD	IPD	blood	blood	Disease	19A	172	Contig	5	2019/5/22	124,370	100x	full	38	38	Streptococcus pneumoniae (firmicutes)	SC	2,137,462	2,137,462
SAMEA3447942	PRJEB3084	GCA_901296495.1	2009	Africa	≤2	carriage	carriage	NP swab	nasopharynx	Carriage	19A	12191	Scaffold	7	2019/5/23	112,053	100x	full	36	37	Streptococcus pneumoniae (firmicutes)	SC	2,170,559	2,170,542
SAMEA4392448	PRJEB3084	GCA_901296535.1	2009	Asia	3-5	Severe pneumonia	pneumonia	blood	blood	Disease	19A	12477	Scaffold	6	2019/5/21	100,273	100x	full	37	38	Streptococcus pneumoniae (firmicutes)	SC	2,124,806	2,124,675
SAMEA104035265	PRJEB3084	GCA_901296555.1	2011	Asia	≤2	IPD	IPD	blood	blood	Disease	19A	172	Contig	5	2019/5/21	129,382	100x	full	31	31	Streptococcus pneumoniae (firmicutes)	SC	2,155,560	2,155,560
SAMEA4392449	PRJEB3084	GCA_901296565.1	2009	Asia	≤2	IPD	IPD	blood	blood	Disease	19A	12473	Scaffold	4	2019/5/14	264,843	100x	full	35	36	Streptococcus pneumoniae (firmicutes)	SC	2,098,766	2,098,637
SAMEA3447950	PRJEB3084	GCA_901296835.1	2009	Africa	≤2	carriage	carriage	NP swab	nasopharynx	Carriage	19A	10542	Contig	2	2019/5/11	368,471	100x	full	18	18	Streptococcus pneumoniae (firmicutes)	SC	2,054,377	2,054,377
SAMEA104154739	PRJEB3084	GCA_901296865.1	2013	South America	≤2	BACTERAEMIA	bacteraemia	blood	blood	Disease	19A	11328	Scaffold	7	2019/5/24	110,921	100x	full	39	40	Streptococcus pneumoniae (firmicutes)	SC	2,178,588	2,178,492
SAMEA104154742	PRJEB3084	GCA_901296955.1	2013	South America	≤2	pneumonIA	pneumonia	pleural fluid	pleural fluid	Disease	19A	320	Scaffold	4	2019/5/12	156,442	100x	full	27	28	Streptococcus pneumoniae (firmicutes)	SC	2,056,456	2,056,446
SAMEA3389901	PRJEB3084	GCA_901297235.1	2004	Africa	3-5	bacteraemia	bacteraemia	blood	blood	Disease	19A	9457	Scaffold	3	2019/5/23	198,446	100x	full	36	39	Streptococcus pneumoniae (firmicutes)	SC	2,199,026	2,198,798
SAMEA104154749	PRJEB3084	GCA_901297275.1	2013	South America	≤2	BACTERAEMIA	bacteraemia	blood	blood	Disease	19A	320	Scaffold	5	2019/5/16	130,309	100x	full	30	32	Streptococcus pneumoniae (firmicutes)	SC	2,124,343	2,124,169
SAMEA104154755	PRJEB3084	GCA_901297565.1	2013	South America	≤2	BACTERAEMIA	bacteraemia	blood	blood	Disease	19A	1118	Contig	5	2019/5/23	190,443	100x	full	29	29	Streptococcus pneumoniae (firmicutes)	SC	2,190,069	2,190,069
SAMEA104154762	PRJEB3084	GCA_901297885.1	2013	South America	3-5	pneumonIA	pneumonia	pleural fluid	pleural fluid	Disease	19A	276	Scaffold	2	2019/5/12	412,451	100x	full	19	20	Streptococcus pneumoniae (firmicutes)	SC	2,102,959	2,102,885
SAMEA104035305	PRJEB3084	GCA_901298385.1	2010	Asia	6-59	IPD	IPD	blood	blood	Disease	19A	5567	Contig	3	2019/5/15	341,226	100x	full	25	25	Streptococcus pneumoniae (firmicutes)	SC	2,148,859	2,148,859
SAMEA104154778	PRJEB3084	GCA_901298645.1	2013	South America	≤2	pneumonIA	pneumonia	pleural fluid	pleural fluid	Disease	19A	1451	Scaffold	5	2019/5/14	153,412	100x	full	27	28	Streptococcus pneumoniae (firmicutes)	SC	2,090,159	2,090,143
SAMEA104035505	PRJEB3084	GCA_901299055.1	2013	Asia	≤2	IPD	IPD	blood	blood	Disease	19A	320	Scaffold	6	2019/5/12	121,362	100x	full	33	34	Streptococcus pneumoniae (firmicutes)	SC	2,055,543	2,055,532
SAMEA4387923	PRJEB3084	GCA_901299345.1	2014	Asia	3-5	meningitis	meningitis	CSF	CSF	Disease	19A	320	Scaffold	5	2019/5/12	133,347	100x	full	32	34	Streptococcus pneumoniae (firmicutes)	SC	2,058,204	2,058,183
SAMEA104154797	PRJEB3084	GCA_901299475.1	2013	South America	≤2	meningITIS	meningitis	CSF	CSF	Disease	19A	320	Contig	5	2019/5/12	143,095	100x	full	28	28	Streptococcus pneumoniae (firmicutes)	SC	2,052,950	2,052,950
SAMEA104154800	PRJEB3084	GCA_901299695.1	2013	South America	≤2	meningITIS	meningitis	CSF	CSF	Disease	19A	320	Contig	5	2019/5/12	126,389	100x	full	29	29	Streptococcus pneumoniae (firmicutes)	SC	2,054,012	2,054,012
SAMEA104035516	PRJEB3084	GCA_901299745.1	2013	Asia	≤2	IPD	IPD	blood	blood	Disease	19A	2927	Contig	9	2019/5/23	78,513	100x	full	48	48	Streptococcus pneumoniae (firmicutes)	SC	2,132,659	2,132,659
SAMEA104154807	PRJEB3084	GCA_901300295.1	2013	South America	≤2	BACTERAEMIA	bacteraemia	blood	blood	Disease	19A	276	Scaffold	9	2019/5/12	73,110	100x	full	29	58	Streptococcus pneumoniae (firmicutes)	SC	2,064,940	2,057,635
SAMEA3448021	PRJEB3084	GCA_901300535.1	2009	Africa	≤2	carriage	carriage	NP swab	nasopharynx	Carriage	19A	10629	Scaffold	6	2019/5/16	119,357	100x	full	35	37	Streptococcus pneumoniae (firmicutes)	SC	2,107,902	2,107,804
SAMEA3448027	PRJEB3084	GCA_901300735.1	2010	Africa	3-5	carriage	carriage	NP swab	nasopharynx	Carriage	19A	847	Scaffold	7	2019/5/28	111,864	100x	full	47	50	Streptococcus pneumoniae (firmicutes)	SC	2,241,756	2,241,655
SAMEA104035531	PRJEB3084	GCA_901300805.1	2012	Asia	3-5	IPD	IPD	blood	blood	Disease	19A	172	Contig	8	2019/5/16	123,059	100x	full	31	31	Streptococcus pneumoniae (firmicutes)	SC	2,115,263	2,115,263
SAMEA104035533	PRJEB3084	GCA_901300855.1	2012	Asia	3-5	IPD	IPD	blood	blood	Disease	19A	2927	Contig	8	2019/5/27	98,533	100x	full	53	53	Streptococcus pneumoniae (firmicutes)	SC	2,198,394	2,198,394
SAMEA104154821	PRJEB3084	GCA_901300965.1	2013	South America	6-59	BACTERAEMIA	bacteraemia	blood	blood	Disease	19A	320	Scaffold	4	2019/5/15	135,942	100x	full	29	31	Streptococcus pneumoniae (firmicutes)	SC	2,089,341	2,088,940
SAMEA3354211	PRJEB3084	GCA_901301005.1	2014	Africa	≤2	IPD	IPD	blood	blood	Disease	19A	2062	Scaffold	5	2019/5/13	179,099	100x	full	25	27	Streptococcus pneumoniae (firmicutes)	SC	2,097,170	2,097,086
SAMEA3389922	PRJEB3084	GCA_901301135.1	2012	Africa	6-59	bacteraemia	bacteraemia	blood	blood	Disease	19A	12345	Scaffold	4	2019/5/12	237,889	100x	full	26	29	Streptococcus pneumoniae (firmicutes)	SC	2,104,945	2,104,402
SAMEA3354219	PRJEB3084	GCA_901301175.1	2012	Africa	3-5	carriage	carriage	NP	nasopharynx	Carriage	19A	11076	Scaffold	5	2019/5/22	198,314	100x	full	41	47	Streptococcus pneumoniae (firmicutes)	SC	2,165,706	2,165,117
SAMEA3233087	PRJEB3084	GCA_901301545.1	2009	Africa	≤2	carriage	carriage	nasopharynx	nasopharynx	Carriage	19A	11691	Scaffold	6	2019/5/15	107,478	100x	full	33	40	Streptococcus pneumoniae (firmicutes)	SC	2,096,150	2,094,350
SAMEA3233091	PRJEB3084	GCA_901301695.1	2009	Africa	≤2	carriage	carriage	nasopharynx	nasopharynx	Carriage	19A	4029	Scaffold	10	2019/5/24	69,801	100x	full	48	52	Streptococcus pneumoniae (firmicutes)	SC	2,145,905	2,144,719
SAMEA3233092	PRJEB3084	GCA_901301725.1	2009	Africa	≤2	carriage	carriage	nasopharynx	nasopharynx	Carriage	19A	4029	Scaffold	10	2019/5/24	83,758	100x	full	56	65	Streptococcus pneumoniae (firmicutes)	SC	2,148,656	2,146,580
SAMEA3354354	PRJEB3084	GCA_901301925.1	2012	Africa	≤2	carriage	carriage	NP	nasopharynx	Carriage	19A	2062	Scaffold	5	2019/5/15	197,629	100x	full	37	40	Streptococcus pneumoniae (firmicutes)	SC	2,133,065	2,132,654
SAMEA2553898	PRJEB3084	GCA_901302195.1	2007	Africa	6-59	IPD	IPD	blood	blood	Disease	19A	7903	Scaffold	6	2019/5/14	103,420	100x	full	31	43	Streptococcus pneumoniae (firmicutes)	SC	2,082,998	2,079,681
SAMEA3173045	PRJEB3084	GCA_901302255.1	2009	Africa	6-59	carriage	carriage	nasopharynx	nasopharynx	Carriage	19A	202	Scaffold	21	2019/5/29	35,409	100x	full	70	115	Streptococcus pneumoniae (firmicutes)	SC	2,181,453	2,169,282
SAMEA3233101	PRJEB3084	GCA_901302315.1	2009	Africa	≤2	carriage	carriage	nasopharynx	nasopharynx	Carriage	19A	847	Scaffold	11	2019/5/29	55,704	100x	full	68	89	Streptococcus pneumoniae (firmicutes)	SC	2,232,764	2,227,716
SAMEA3233106	PRJEB3084	GCA_901302585.1	2009	Africa	≤2	carriage	carriage	nasopharynx	nasopharynx	Carriage	19A	4029	Scaffold	12	2019/5/27	62,260	100x	full	57	66	Streptococcus pneumoniae (firmicutes)	SC	2,147,805	2,145,226
SAMEA3354362	PRJEB3084	GCA_901302605.1	2010	Africa	≤2	carriage	carriage	NP	nasopharynx	Carriage	19A	4872	Scaffold	6	2019/5/16	137,876	100x	full	31	36	Streptococcus pneumoniae (firmicutes)	SC	2,136,929	2,136,509
SAMEA3233107	PRJEB3084	GCA_901302645.1	2009	Africa	≤2	carriage	carriage	nasopharynx	nasopharynx	Carriage	19A	847	Scaffold	10	2019/5/29	76,193	100x	full	67	74	Streptococcus pneumoniae (firmicutes)	SC	2,217,947	2,216,152
SAMEA3233109	PRJEB3084	GCA_901302855.1	2009	Africa	≤2	carriage	carriage	nasopharynx	nasopharynx	Carriage	19A	847	Scaffold	12	2019/5/29	62,303	100x	full	70	82	Streptococcus pneumoniae (firmicutes)	SC	2,252,849	2,249,718
SAMEA3233111	PRJEB3084	GCA_901302905.1	2010	Africa	≤2	carriage	carriage	nasopharynx	nasopharynx	Carriage	19A	847	Scaffold	13	2019/5/29	57,168	100x	full	65	76	Streptococcus pneumoniae (firmicutes)	SC	2,254,634	2,251,539
SAMEA104154964	PRJEB3084	GCA_901302915.1	2006	Asia	≤2	IPD	IPD	blood	blood	Disease	19A	13887	Scaffold	5	2019/5/23	150,192	100x	full	42	43	Streptococcus pneumoniae (firmicutes)	SC	2,172,216	2,172,193
SAMEA3233116	PRJEB3084	GCA_901303195.1	2009	Africa	≤2	carriage	carriage	nasopharynx	nasopharynx	Carriage	19A	847	Scaffold	14	2019/5/29	50,957	100x	full	55	71	Streptococcus pneumoniae (firmicutes)	SC	2,190,386	2,186,176
SAMEA3233120	PRJEB3084	GCA_901303545.1	2009	Africa	≤2	carriage	carriage	nasopharynx	nasopharynx	Carriage	19A	847	Scaffold	8	2019/5/29	120,787	100x	full	65	73	Streptococcus pneumoniae (firmicutes)	SC	2,278,176	2,276,486
SAMEA3233121	PRJEB3084	GCA_901303655.1	2009	Africa	≤2	carriage	carriage	nasopharynx	nasopharynx	Carriage	19A	847	Scaffold	12	2019/5/28	55,656	100x	full	53	65	Streptococcus pneumoniae (firmicutes)	SC	2,221,080	2,218,045
SAMEA104154973	PRJEB3084	GCA_901303785.1	2007	Asia	≤2	IPD	IPD	blood	blood	Disease	19A	172	Contig	6	2019/5/15	129,358	100x	full	31	31	Streptococcus pneumoniae (firmicutes)	SC	2,104,463	2,104,463
SAMEA3233124	PRJEB3084	GCA_901303925.1	2009	Africa	≤2	carriage	carriage	nasopharynx	nasopharynx	Carriage	19A	4029	Scaffold	11	2019/5/24	66,608	100x	full	55	63	Streptococcus pneumoniae (firmicutes)	SC	2,144,834	2,142,756
SAMEA2521556	PRJEB3084	GCA_901304105.1	2012	North America	≤2	IPD	IPD	blood	blood	Disease	19A	338	Scaffold	6	2019/5/13	104,464	100x	full	33	35	Streptococcus pneumoniae (firmicutes)	SC	2,050,949	2,050,737
SAMEA4387994	PRJEB3084	GCA_901304495.1	2015	Europe	3-5	pneumonia	pneumonia	pleural fluid	pleural fluid	Disease	19A	276	Contig	3	2019/5/12	285,193	100x	full	22	22	Streptococcus pneumoniae (firmicutes)	SC	2,098,727	2,098,727
SAMEA3233134	PRJEB3084	GCA_901304515.1	2009	Africa	≤2	carriage	carriage	nasopharynx	nasopharynx	Carriage	19A	4029	Scaffold	10	2019/5/27	83,576	100x	full	55	58	Streptococcus pneumoniae (firmicutes)	SC	2,147,972	2,147,093
SAMEA3233138	PRJEB3084	GCA_901304735.1	2009	Africa	≤2	carriage	carriage	nasopharynx	nasopharynx	Carriage	19A	847	Scaffold	10	2019/5/28	58,771	100x	full	57	69	Streptococcus pneumoniae (firmicutes)	SC	2,223,292	2,220,255
SAMEA3233140	PRJEB3084	GCA_901304955.1	2009	Africa	≤2	carriage	carriage	nasopharynx	nasopharynx	Carriage	19A	4029	Scaffold	10	2019/5/23	92,035	100x	full	53	58	Streptococcus pneumoniae (firmicutes)	SC	2,146,142	2,145,408
SAMEA3233141	PRJEB3084	GCA_901305035.1	2009	Africa	≤2	carriage	carriage	nasopharynx	nasopharynx	Carriage	19A	4029	Scaffold	10	2019/5/27	81,438	100x	full	62	67	Streptococcus pneumoniae (firmicutes)	SC	2,147,965	2,147,153
SAMEA2658642	PRJEB3084	GCA_901305075.1	2008	Africa	3-5	IPD	IPD	blood	blood	Disease	19A	10790	Scaffold	9	2019/5/23	77,983	100x	full	44	60	Streptococcus pneumoniae (firmicutes)	SC	2,158,979	2,154,214
SAMEA3353615	PRJEB3084	GCA_901305215.1	2010	Africa	3-5	carriage	carriage	NP	nasopharynx	Carriage	19A	8307	Scaffold	3	2019/5/24	311,446	100x	full	38	39	Streptococcus pneumoniae (firmicutes)	SC	2,230,817	2,230,579
SAMEA104035631	PRJEB3084	GCA_901305335.1	2014	Asia	≤2	IPD	IPD	blood	blood	Disease	19A	2345	Scaffold	4	2019/5/14	185,735	100x	full	24	28	Streptococcus pneumoniae (firmicutes)	SC	2,102,111	2,101,778
SAMEA3233155	PRJEB3084	GCA_901305625.1	2009	Africa	≤2	carriage	carriage	nasopharynx	nasopharynx	Carriage	19A	10542	Scaffold	8	2019/5/14	98,121	100x	full	34	40	Streptococcus pneumoniae (firmicutes)	SC	2,048,726	2,047,051
SAMEA3233170	PRJEB3084	GCA_901305695.1	2009	Africa	≤2	carriage	carriage	nasopharynx	nasopharynx	Carriage	19A	4029	Scaffold	10	2019/5/24	81,359	100x	full	55	64	Streptococcus pneumoniae (firmicutes)	SC	2,145,930	2,143,709
SAMEA3233175	PRJEB3084	GCA_901305975.1	2009	Africa	≤2	carriage	carriage	nasopharynx	nasopharynx	Carriage	19A	4029	Scaffold	10	2019/5/24	92,037	100x	full	52	59	Streptococcus pneumoniae (firmicutes)	SC	2,147,358	2,145,986
SAMEA3233176	PRJEB3084	GCA_901306055.1	2009	Africa	≤2	carriage	carriage	nasopharynx	nasopharynx	Carriage	19A	4029	Scaffold	12	2019/5/27	69,300	100x	full	58	64	Streptococcus pneumoniae (firmicutes)	SC	2,148,511	2,147,125
SAMEA104035639	PRJEB3084	GCA_901306175.1	2014	Asia	≤2	IPD	IPD	blood	blood	Disease	19A	2927	Scaffold	9	2019/5/23	83,983	100x	full	40	41	Streptococcus pneumoniae (firmicutes)	SC	2,130,099	2,130,088
SAMEA3233183	PRJEB3084	GCA_901306335.1	2009	Africa	≤2	carriage	carriage	nasopharynx	nasopharynx	Carriage	19A	4029	Scaffold	11	2019/5/24	83,588	100x	full	50	54	Streptococcus pneumoniae (firmicutes)	SC	2,146,459	2,145,239
SAMEA4388894	PRJEB3084	GCA_901306365.1	2008	South America	3-5	pneumonIA	pneumonia	pleural fluid	pleural fluid	Disease	19A	1118	Scaffold	5	2019/5/23	175,361	100x	full	35	36	Streptococcus pneumoniae (firmicutes)	SC	2,188,688	2,188,627
SAMEA3353654	PRJEB3084	GCA_901306445.1	2010	Africa	≤2	carriage	carriage	NP	nasopharynx	Carriage	19A	2062	Scaffold	5	2019/5/23	152,936	100x	full	58	60	Streptococcus pneumoniae (firmicutes)	SC	2,180,272	2,180,244
SAMEA3233188	PRJEB3084	GCA_901306515.1	2009	Africa	≤2	carriage	carriage	nasopharynx	nasopharynx	Carriage	19A	4029	Scaffold	11	2019/5/23	69,801	100x	full	53	63	Streptococcus pneumoniae (firmicutes)	SC	2,146,648	2,143,790
SAMEA3353668	PRJEB3084	GCA_901306785.1	2010	Africa	≤2	carriage	carriage	NP	nasopharynx	Carriage	19A	2062	Scaffold	3	2019/5/14	265,579	100x	full	24	26	Streptococcus pneumoniae (firmicutes)	SC	2,124,921	2,124,790
SAMEA104035646	PRJEB3084	GCA_901306925.1	2014	Asia	≤2	IPD	IPD	blood	blood	Disease	19A	172	Scaffold	7	2019/5/22	117,747	100x	full	30	33	Streptococcus pneumoniae (firmicutes)	SC	2,143,790	2,143,698
SAMEA4388027	PRJEB3084	GCA_901307225.1	2008	South America	3-5	BACTERAEMIA	bacteraemia	blood	blood	Disease	19A	2880	Scaffold	5	2019/5/15	141,532	100x	full	32	35	Streptococcus pneumoniae (firmicutes)	SC	2,115,765	2,115,663
SAMEA3175713	PRJEB3084	GCA_901307635.1	1999	North America	3-5	Bacteremia	bacteraemia	blood	blood	Disease	19A	193	Scaffold	11	2019/5/16	69,953	100x	full	37	49	Streptococcus pneumoniae (firmicutes)	SC	2,101,128	2,097,911
SAMEA3430839	PRJEB3084	GCA_901307645.1	2009	North America	≤2	Bacteremia	bacteraemia	blood	blood	Disease	19A	199	Contig	3	2019/5/12	301,427	100x	full	20	20	Streptococcus pneumoniae (firmicutes)	SC	2,071,088	2,071,088
SAMEA3233216	PRJEB3084	GCA_901307965.1	2009	Africa	≤2	carriage	carriage	nasopharynx	nasopharynx	Carriage	19A	847	Scaffold	10	2019/5/28	66,590	100x	full	55	63	Streptococcus pneumoniae (firmicutes)	SC	2,223,931	2,222,080
SAMEA3430844	PRJEB3084	GCA_901307985.1	2009	North America	≤2	IPD	IPD	blood	blood	Disease	19A	199	Scaffold	4	2019/5/14	207,139	100x	full	22	24	Streptococcus pneumoniae (firmicutes)	SC	2,105,926	2,105,889
SAMEA4388349	PRJEB3084	GCA_901307995.1	2008	South America	3-5	meningITIS	meningitis	CSF	CSF	Disease	19A	2878	Contig	4	2019/5/27	240,469	100x	full	34	34	Streptococcus pneumoniae (firmicutes)	SC	2,234,483	2,234,483
SAMEA3175720	PRJEB3084	GCA_901308145.1	1998	North America	6-59	pneumonia	pneumonia	blood	blood	Disease	19A	199	Scaffold	8	2019/5/13	78,354	100x	full	38	48	Streptococcus pneumoniae (firmicutes)	SC	2,057,484	2,055,194
SAMEA3713917	PRJEB3084	GCA_901308265.1	2010	Asia	≤2	carriage	carriage	NP swab	nasopharynx	Carriage	19A	2081	Contig	5	2019/5/15	164,104	100x	full	35	35	Streptococcus pneumoniae (firmicutes)	SC	2,106,554	2,106,554
SAMEA3175723	PRJEB3084	GCA_901308465.1	1998	North America	6-59	pneumonia	pneumonia	blood	blood	Disease	19A	1936	Scaffold	8	2019/5/16	97,233	100x	full	44	52	Streptococcus pneumoniae (firmicutes)	SC	2,106,701	2,104,766
SAMEA3430857	PRJEB3084	GCA_901308475.1	2009	North America	≤2	IPD	IPD	blood	blood	Disease	19A	199	Scaffold	4	2019/5/15	206,571	100x	full	27	28	Streptococcus pneumoniae (firmicutes)	SC	2,126,212	2,126,189
SAMEA3233231	PRJEB3084	GCA_901308545.1	2009	Africa	≤2	carriage	carriage	nasopharynx	nasopharynx	Carriage	19A	11691	Scaffold	8	2019/5/15	82,935	100x	full	32	42	Streptococcus pneumoniae (firmicutes)	SC	2,095,044	2,091,999
SAMEA3233233	PRJEB3084	GCA_901308725.1	2009	Africa	≤2	carriage	carriage	nasopharynx	nasopharynx	Carriage	19A	847	Scaffold	8	2019/5/27	72,776	100x	full	45	51	Streptococcus pneumoniae (firmicutes)	SC	2,184,447	2,182,591
SAMEA3430867	PRJEB3084	GCA_901308875.1	2009	North America	≤2	IPD	IPD	blood	blood	Disease	19A	667	Contig	4	2019/5/11	199,481	100x	full	24	24	Streptococcus pneumoniae (firmicutes)	SC	2,062,997	2,062,997
SAMEA3353731	PRJEB3084	GCA_901308975.1	2010	Africa	≤2	carriage	carriage	NP	nasopharynx	Carriage	19A	2062	Scaffold	5	2019/5/15	185,016	100x	full	27	32	Streptococcus pneumoniae (firmicutes)	SC	2,125,279	2,125,010
SAMEA3233238	PRJEB3084	GCA_901309075.1	2009	Africa	≤2	carriage	carriage	nasopharynx	nasopharynx	Carriage	19A	10542	Scaffold	9	2019/5/22	70,934	100x	full	30	41	Streptococcus pneumoniae (firmicutes)	SC	2,121,961	2,118,771
SAMEA3233241	PRJEB3084	GCA_901309325.1	2009	Africa	≤2	carriage	carriage	nasopharynx	nasopharynx	Carriage	19A	10542	Scaffold	6	2019/5/15	104,504	100x	full	25	39	Streptococcus pneumoniae (firmicutes)	SC	2,122,555	2,119,163
SAMEA3430880	PRJEB3084	GCA_901309355.1	2009	North America	≤2	IPD	IPD	blood	blood	Disease	19A	695	Scaffold	7	2019/5/23	91,059	100x	full	50	51	Streptococcus pneumoniae (firmicutes)	SC	2,144,667	2,144,646
SAMEA104155118	PRJEB3084	GCA_901309375.1	2009	Asia	≤2	IPD	IPD	blood	blood	Disease	19A	695	Scaffold	8	2019/5/23	99,463	100x	full	43	44	Streptococcus pneumoniae (firmicutes)	SC	2,149,859	2,149,787
SAMEA104155115	PRJEB3084	GCA_901309445.1	2009	Asia	≤2	IPD	IPD	blood	blood	Disease	19A	172	Contig	6	2019/5/15	129,815	100x	full	34	34	Streptococcus pneumoniae (firmicutes)	SC	2,112,585	2,112,585
SAMEA3431002	PRJEB3084	GCA_901309475.1	2009	North America	≤2	IPD	IPD	blood	blood	Disease	19A	8197	Scaffold	5	2019/5/11	146,041	100x	full	25	26	Streptococcus pneumoniae (firmicutes)	SC	2,058,906	2,058,821
SAMEA4388042	PRJEB3084	GCA_901309555.1	2008	South America	3-5	meningITIS	meningitis	CSF	CSF	Disease	19A	2878	Scaffold	6	2019/5/27	148,144	100x	full	34	36	Streptococcus pneumoniae (firmicutes)	SC	2,214,619	2,214,397
SAMEA3233244	PRJEB3084	GCA_901309575.1	2009	Africa	≤2	carriage	carriage	nasopharynx	nasopharynx	Carriage	19A	10542	Scaffold	6	2019/5/16	98,014	100x	full	27	36	Streptococcus pneumoniae (firmicutes)	SC	2,123,747	2,121,263
SAMEA3353744	PRJEB3084	GCA_901309595.1	2010	Africa	≤2	carriage	carriage	NP	nasopharynx	Carriage	19A	6255	Scaffold	4	2019/5/14	198,168	100x	full	24	27	Streptococcus pneumoniae (firmicutes)	SC	2,124,735	2,124,357
SAMEA3713948	PRJEB3084	GCA_901309665.1	2011	Asia	≤2	carriage	carriage	NP swab	nasopharynx	Carriage	19A	320	Scaffold	7	2019/5/14	85,586	100x	full	35	37	Streptococcus pneumoniae (firmicutes)	SC	2,053,107	2,052,986
SAMEA3431241	PRJEB3084	GCA_901309795.1	2009	North America	≤2	IPD	IPD	blood	blood	Disease	19A	695	Scaffold	8	2019/5/23	87,399	100x	full	46	47	Streptococcus pneumoniae (firmicutes)	SC	2,153,488	2,153,411
SAMEA3431245	PRJEB3084	GCA_901309875.1	2009	North America	≤2	IPD	IPD	blood	blood	Disease	19A	12358	Scaffold	5	2019/5/12	156,397	100x	full	31	33	Streptococcus pneumoniae (firmicutes)	SC	2,073,716	2,073,652
SAMEA104155124	PRJEB3084	GCA_901310045.1	2009	Asia	≤2	IPD	IPD	blood	blood	Disease	19A	172	Scaffold	7	2019/5/23	107,101	100x	full	35	37	Streptococcus pneumoniae (firmicutes)	SC	2,155,407	2,155,327
SAMEA3431253	PRJEB3084	GCA_901310075.1	2009	North America	≤2	IPD	IPD	blood	blood	Disease	19A	12360	Contig	4	2019/5/12	167,518	100x	full	29	29	Streptococcus pneumoniae (firmicutes)	SC	2,072,737	2,072,737
SAMEA3353758	PRJEB3084	GCA_901310095.1	2010	Africa	≤2	carriage	carriage	NP	nasopharynx	Carriage	19A	2062	Scaffold	4	2019/5/13	184,829	100x	full	29	31	Streptococcus pneumoniae (firmicutes)	SC	2,095,678	2,095,495
SAMEA104155125	PRJEB3084	GCA_901310215.1	2009	Asia	≤2	meningitis	meningitis	CSF	CSF	Disease	19A	172	Contig	5	2019/5/14	153,230	100x	full	27	27	Streptococcus pneumoniae (firmicutes)	SC	2,106,665	2,106,665
SAMEA3233263	PRJEB3084	GCA_901310485.1	2009	Africa	≤2	carriage	carriage	nasopharynx	nasopharynx	Carriage	19A	11691	Scaffold	7	2019/5/16	82,941	100x	full	37	45	Streptococcus pneumoniae (firmicutes)	SC	2,094,361	2,092,014
SAMEA3431306	PRJEB3084	GCA_901310855.1	1999	Africa	6-59	meningitis	meningitis	CSF	CSF	Disease	19A	2665	Contig	5	2019/5/22	127,331	100x	full	48	48	Streptococcus pneumoniae (firmicutes)	SC	2,143,685	2,143,685
SAMEA4388354	PRJEB3084	GCA_901310885.1	2008	South America	≤2	meningITIS	meningitis	blood	blood	Disease	19A	733	Scaffold	5	2019/5/14	133,867	100x	full	36	39	Streptococcus pneumoniae (firmicutes)	SC	2,093,046	2,092,688
SAMEA3353788	PRJEB3084	GCA_901311275.1	2010	Africa	≤2	carriage	carriage	NP	nasopharynx	Carriage	19A	6258	Scaffold	6	2019/5/15	123,885	100x	full	34	36	Streptococcus pneumoniae (firmicutes)	SC	2,128,317	2,128,114
SAMEA2658765	PRJEB3084	GCA_901311385.1	2010	Africa	≤2	IPD	IPD	blood	blood	Disease	19A	2062	Scaffold	9	2019/5/13	75,047	100x	full	29	49	Streptococcus pneumoniae (firmicutes)	SC	2,081,139	2,076,295
SAMEA4388255	PRJEB3084	GCA_901311485.1	2008	South America	3-5	meningITIS	meningitis	CSF	CSF	Disease	19A	9942	Scaffold	7	2019/5/23	115,785	100x	full	36	37	Streptococcus pneumoniae (firmicutes)	SC	2,160,895	2,160,561
SAMEA2658767	PRJEB3084	GCA_901311535.1	2010	Africa	≤2	IPD	IPD	blood	blood	Disease	19A	2062	Scaffold	9	2019/5/15	85,037	100x	full	33	48	Streptococcus pneumoniae (firmicutes)	SC	2,099,245	2,096,256
SAMEA3208906	PRJEB3084	GCA_901311545.1	2013	Africa	≤2	carriage	carriage	NP	nasopharynx	Carriage	19A	4872	Scaffold	14	2019/5/27	55,191	100x	full	66	94	Streptococcus pneumoniae (firmicutes)	SC	2,160,798	2,152,630
SAMEA104035693	PRJEB3084	GCA_901311745.1	2013	Asia	≥60	IPD	IPD	blood	blood	Disease	19A	416	Scaffold	3	2019/5/12	257,748	100x	full	31	32	Streptococcus pneumoniae (firmicutes)	SC	2,091,679	2,091,577
SAMEA3713998	PRJEB3084	GCA_901312045.1	2012	Asia	≤2	carriage	carriage	NP swab	nasopharynx	Carriage	19A	320	Contig	5	2019/5/12	121,170	100x	full	30	30	Streptococcus pneumoniae (firmicutes)	SC	2,055,600	2,055,600
SAMEA3175783	PRJEB3084	GCA_901312255.1	2012	Europe	≤2	IPD	IPD	blood	blood	Disease	19A	11782	Scaffold	8	2019/5/23	96,645	100x	full	36	45	Streptococcus pneumoniae (firmicutes)	SC	2,145,966	2,143,356
SAMEA3431361	PRJEB3084	GCA_901312465.1	2002	Africa	≥60	meningitis	meningitis	CSF	CSF	Disease	19A	172	Scaffold	5	2019/5/16	156,194	100x	full	27	29	Streptococcus pneumoniae (firmicutes)	SC	2,135,858	2,135,700
SAMEA3714010	PRJEB3084	GCA_901312585.1	2013	Asia	3-5	carriage	carriage	NP swab	nasopharynx	Carriage	19A	320	Contig	5	2019/5/12	143,104	100x	full	31	31	Streptococcus pneumoniae (firmicutes)	SC	2,031,357	2,031,357
SAMEA3431382	PRJEB3084	GCA_901312975.1	2009	Asia	≥60	pneumonia	pneumonia	blood	blood	Disease	19A	172	Contig	5	2019/5/11	120,518	100x	full	29	29	Streptococcus pneumoniae (firmicutes)	SC	2,033,120	2,033,120
SAMEA3431384	PRJEB3084	GCA_901313035.1	2009	Asia	6-59	pneumonia	pneumonia	blood	blood	Disease	19A	6353	Scaffold	3	2019/5/14	250,366	100x	full	28	30	Streptococcus pneumoniae (firmicutes)	SC	2,118,906	2,118,781
SAMEA3431390	PRJEB3084	GCA_901313315.1	2009	Asia	≥60	pneumonia	pneumonia	blood	blood	Disease	19A	172	Scaffold	6	2019/5/16	114,872	100x	full	30	33	Streptococcus pneumoniae (firmicutes)	SC	2,120,818	2,120,767
SAMEA4388066	PRJEB3084	GCA_901313525.1	2008	South America	3-5	pneumonIA	pneumonia	blood	blood	Disease	19A	1118	Scaffold	5	2019/5/23	165,462	100x	full	39	40	Streptococcus pneumoniae (firmicutes)	SC	2,182,064	2,182,043
SAMEA4388406	PRJEB3084	GCA_901313545.1	2008	South America	6-59	meningITIS	meningitis	CSF	CSF	Disease	19A	733	Scaffold	4	2019/5/15	137,349	100x	full	34	36	Streptococcus pneumoniae (firmicutes)	SC	2,132,325	2,131,919
SAMEA3381449	PRJEB3084	GCA_901313685.1	2009	Africa	≤2	carriage	carriage	NP swab	nasopharynx	Carriage	19A	847	Scaffold	6	2019/5/27	142,649	100x	full	41	42	Streptococcus pneumoniae (firmicutes)	SC	2,246,726	2,246,641
SAMEA3381462	PRJEB3084	GCA_901314345.1	2009	Africa	≤2	carriage	carriage	NP swab	nasopharynx	Carriage	19A	847	Contig	5	2019/5/27	149,001	100x	full	43	43	Streptococcus pneumoniae (firmicutes)	SC	2,218,742	2,218,742
SAMEA3381547	PRJEB3084	GCA_901314575.1	2009	Africa	≤2	carriage	carriage	NP swab	nasopharynx	Carriage	19A	2174	Contig	5	2019/5/22	164,103	100x	full	36	36	Streptococcus pneumoniae (firmicutes)	SC	2,136,846	2,136,846
SAMEA3208950	PRJEB3084	GCA_901314605.1	2013	Africa	≤2	carriage	carriage	NP	nasopharynx	Carriage	19A	2062	Scaffold	10	2019/5/21	79,728	100x	full	42	57	Streptococcus pneumoniae (firmicutes)	SC	2,128,123	2,124,218
SAMEA3176170	PRJEB3084	GCA_901314655.1	2013	Europe	3-5	sepsis	sepsis	blood	blood	Disease	19A	320	Scaffold	5	2019/5/13	81,419	100x	full	43	46	Streptococcus pneumoniae (firmicutes)	SC	2,045,870	2,045,233
SAMEA4388073	PRJEB3084	GCA_901314665.1	2008	South America	6-59	BACTERAEMIA	bacteraemia	blood	blood	Disease	19A	276	Contig	2	2019/5/12	541,261	100x	full	18	18	Streptococcus pneumoniae (firmicutes)	SC	2,097,316	2,097,316
SAMEA104155014	PRJEB3084	GCA_901314915.1	2007	Asia	≤2	IPD	IPD	blood	blood	Disease	19A	172	Scaffold	5	2019/5/21	129,404	100x	full	29	30	Streptococcus pneumoniae (firmicutes)	SC	2,149,230	2,149,203
SAMEA104155015	PRJEB3084	GCA_901314975.1	2007	Asia	≤2	IPD	IPD	blood	blood	Disease	19A	172	Scaffold	6	2019/5/22	125,877	100x	full	31	32	Streptococcus pneumoniae (firmicutes)	SC	2,163,860	2,163,841
SAMEA2658836	PRJEB3084	GCA_901315385.1	2010	Africa	≤2	IPD	IPD	blood	blood	Disease	19A	2062	Scaffold	10	2019/5/16	75,134	100x	full	32	50	Streptococcus pneumoniae (firmicutes)	SC	2,119,307	2,114,774
SAMEA3176182	PRJEB3084	GCA_901315525.1	2013	Europe	3-5	sepsis	sepsis	blood	blood	Disease	19A	320	Scaffold	6	2019/5/14	79,267	100x	full	39	44	Streptococcus pneumoniae (firmicutes)	SC	2,028,503	2,027,290
SAMEA104155021	PRJEB3084	GCA_901315565.1	2007	Asia	≤2	IPD	IPD	blood	blood	Disease	19A	172	Scaffold	5	2019/5/15	130,789	100x	full	28	29	Streptococcus pneumoniae (firmicutes)	SC	2,103,397	2,103,384
SAMEA3176189	PRJEB3084	GCA_901315935.1	2013	Europe	3-5	sepsis/pneumonia	sepsis	blood	blood	Disease	19A	320	Scaffold	7	2019/5/12	74,532	100x	full	39	41	Streptococcus pneumoniae (firmicutes)	SC	2,017,965	2,017,355
SAMEA3176190	PRJEB3084	GCA_901316025.1	2013	Europe	3-5	sepsis	sepsis	blood	blood	Disease	19A	4768	Scaffold	6	2019/5/12	88,705	100x	full	43	48	Streptococcus pneumoniae (firmicutes)	SC	2,024,606	2,023,178
SAMEA3176194	PRJEB3084	GCA_901316255.1	2013	Europe	≤2	meningitis	meningitis	CSF	CSF	Disease	19A	4768	Scaffold	9	2019/5/13	75,055	100x	full	41	47	Streptococcus pneumoniae (firmicutes)	SC	2,024,062	2,022,644
SAMEA3208982	PRJEB3084	GCA_901316315.1	2013	Africa	3-5	carriage	carriage	NP	nasopharynx	Carriage	19A	2062	Scaffold	6	2019/5/16	116,496	100x	full	48	59	Streptococcus pneumoniae (firmicutes)	SC	2,129,543	2,126,347
SAMEA104035757	PRJEB3084	GCA_901316365.1	2005	Asia	≤2	IPD	IPD	blood/CSF	CSF & blood	Disease	19A	172	Contig	6	2019/5/15	120,734	100x	full	36	36	Streptococcus pneumoniae (firmicutes)	SC	2,077,067	2,077,067
SAMEA2658931	PRJEB3084	GCA_901316685.1	2011	Africa	≤2	IPD	IPD	blood	blood	Disease	19A	2062	Scaffold	9	2019/5/14	76,365	100x	full	33	49	Streptococcus pneumoniae (firmicutes)	SC	2,081,622	2,077,697
SAMEA3206631	PRJEB3084	GCA_901316705.1	2009	Africa	6-59	carriage	carriage	nasopharynx	nasopharynx	Carriage	19A	2062	Scaffold	6	2019/5/21	121,027	100x	full	36	47	Streptococcus pneumoniae (firmicutes)	SC	2,152,390	2,148,984
SAMEA104035767	PRJEB3084	GCA_901317035.1	2005	Asia	≤2	IPD	IPD	blood/CSF	CSF & blood	Disease	19A	3499	Scaffold	3	2019/5/14	299,299	100x	full	14	15	Streptococcus pneumoniae (firmicutes)	SC	2,141,908	2,141,897
SAMEA104035774	PRJEB3084	GCA_901317455.1	2005	Asia	≤2	IPD	IPD	blood/CSF	CSF & blood	Disease	19A	276	Contig	3	2019/5/13	234,410	100x	full	23	23	Streptococcus pneumoniae (firmicutes)	SC	2,104,506	2,104,506
SAMEA2658962	PRJEB3084	GCA_901317775.1	2011	Africa	≤2	IPD	IPD	blood	blood	Disease	19A	2062	Scaffold	10	2019/5/22	78,560	100x	full	37	51	Streptococcus pneumoniae (firmicutes)	SC	2,122,574	2,120,656
SAMEA104035779	PRJEB3084	GCA_901317835.1	2005	Asia	≤2	IPD	IPD	blood/CSF	CSF & blood	Disease	19A	172	Contig	8	2019/5/15	118,201	100x	full	33	33	Streptococcus pneumoniae (firmicutes)	SC	2,099,390	2,099,390
SAMEA4388410	PRJEB3084	GCA_901317905.1	2009	South America	≤2	meningitis	meningitis	CSF	CSF	Disease	19A	202	Contig	5	2019/5/23	237,431	100x	full	28	28	Streptococcus pneumoniae (firmicutes)	SC	2,194,585	2,194,585
SAMEA2658972	PRJEB3084	GCA_901318185.1	2011	Africa	6-59	IPD	IPD	blood	blood	Disease	19A	2062	Scaffold	7	2019/5/16	117,466	100x	full	31	46	Streptococcus pneumoniae (firmicutes)	SC	2,150,159	2,147,305
SAMEA104035125	PRJEB3084	GCA_901319035.1	2010	Asia	≤2	IPD	IPD	blood	blood	Disease	19A	2927	Scaffold	8	2019/5/23	108,002	100x	full	44	46	Streptococcus pneumoniae (firmicutes)	SC	2,157,238	2,157,143
SAMEA104035801	PRJEB3084	GCA_901319235.1	2006	Asia	3-5	IPD	IPD	blood/CSF	CSF & blood	Disease	19A	172	Contig	5	2019/5/23	125,029	100x	full	34	34	Streptococcus pneumoniae (firmicutes)	SC	2,159,056	2,159,056
SAMEA2659041	PRJEB3084	GCA_901319995.1	2011	Africa	≤2	IPD	IPD	blood	blood	Disease	19A	2062	Scaffold	7	2019/5/13	108,621	100x	full	31	48	Streptococcus pneumoniae (firmicutes)	SC	2,074,898	2,070,408
SAMEA3381631	PRJEB3084	GCA_901320005.1	2009	Africa	≤2	carriage	carriage	NP swab	nasopharynx	Carriage	19A	847	Contig	6	2019/5/27	104,608	100x	full	46	46	Streptococcus pneumoniae (firmicutes)	SC	2,202,642	2,202,642
SAMEA3209066	PRJEB3084	GCA_901320305.1	2013	Africa	≤2	carriage	carriage	NP	nasopharynx	Carriage	19A	4872	Scaffold	14	2019/5/24	49,705	100x	full	68	83	Streptococcus pneumoniae (firmicutes)	SC	2,120,121	2,115,780
SAMEA3381643	PRJEB3084	GCA_901320455.1	2010	Africa	≤2	carriage	carriage	NP swab	nasopharynx	Carriage	19A	12316	Scaffold	5	2019/5/11	130,661	100x	full	31	34	Streptococcus pneumoniae (firmicutes)	SC	2,016,061	2,015,981
SAMEA2659070	PRJEB3084	GCA_901320725.1	2011	Africa	3-5	IPD	IPD	blood	blood	Disease	19A	7895	Scaffold	9	2019/5/14	74,150	100x	full	36	52	Streptococcus pneumoniae (firmicutes)	SC	2,095,767	2,091,967
SAMEA3209092	PRJEB3084	GCA_901321015.1	2013	Africa	≤2	carriage	carriage	NP	nasopharynx	Carriage	19A	2062	Scaffold	9	2019/5/23	77,038	100x	full	60	75	Streptococcus pneumoniae (firmicutes)	SC	2,147,862	2,143,448
SAMEA3381366	PRJEB3084	GCA_901321035.1	2009	Africa	≤2	carriage	carriage	NP swab	nasopharynx	Carriage	19A	847	Contig	6	2019/5/28	111,239	100x	full	46	46	Streptococcus pneumoniae (firmicutes)	SC	2,234,326	2,234,326
SAMEA2796410	PRJEB3084	GCA_901321165.1	2012	North America	6-59	pneumonia	pneumonia	blood	blood	Disease	19A	320	Scaffold	6	2019/5/12	95,208	100x	full	36	47	Streptococcus pneumoniae (firmicutes)	SC	2,028,203	2,025,317
SAMEA3206762	PRJEB3084	GCA_901321355.1	2009	Africa	≤2	carriage	carriage	nasopharynx	nasopharynx	Carriage	19A	10634	Scaffold	6	2019/5/21	89,563	100x	full	40	55	Streptococcus pneumoniae (firmicutes)	SC	2,124,913	2,121,554
SAMEA2796429	PRJEB3084	GCA_901321635.1	2002	North America	≤2	bacteremia	bacteraemia	blood	blood	Disease	19A	199	Scaffold	10	2019/5/22	66,185	100x	full	48	56	Streptococcus pneumoniae (firmicutes)	SC	2,105,600	2,103,298
SAMEA3281707	PRJEB3084	GCA_901321785.1	2006	Asia	6-59	IPD	IPD	pleural fluid	pleural fluid	Disease	19A	199	Scaffold	10	2019/5/22	79,958	100x	full	41	55	Streptococcus pneumoniae (firmicutes)	SC	2,136,601	2,133,051
SAMEA3206796	PRJEB3084	GCA_901321855.1	2009	Africa	≤2	carriage	carriage	nasopharynx	nasopharynx	Carriage	19A	2057	Scaffold	7	2019/5/22	131,952	100x	full	39	49	Streptococcus pneumoniae (firmicutes)	SC	2,166,318	2,164,238
SAMEA3281715	PRJEB3084	GCA_901321955.1	2006	Asia	6-59	IPD	IPD	blood	blood	Disease	19A	3781	Scaffold	8	2019/5/16	87,474	100x	full	39	46	Streptococcus pneumoniae (firmicutes)	SC	2,110,946	2,109,272
SAMEA2796451	PRJEB3084	GCA_901322145.1	2005	North America	≤2	bacteremia	bacteraemia	blood	blood	Disease	19A	667	Scaffold	9	2019/5/12	82,747	100x	full	36	55	Streptococcus pneumoniae (firmicutes)	SC	2,050,436	2,045,778
SAMEA2796454	PRJEB3084	GCA_901322235.1	2006	North America	≤2	pneumonia	pneumonia	pleural fluid	pleural fluid	Disease	19A	1339	Scaffold	11	2019/5/27	56,606	100x	full	79	82	Streptococcus pneumoniae (firmicutes)	SC	2,118,058	2,117,292
SAMEA2796456	PRJEB3084	GCA_901322295.1	2006	North America	≤2	IPD	IPD	blood	blood	Disease	19A	320	Scaffold	6	2019/5/13	69,682	100x	full	38	47	Streptococcus pneumoniae (firmicutes)	SC	2,047,152	2,044,915
SAMEA2796457	PRJEB3084	GCA_901322305.1	2006	North America	≤2	bacteremia	bacteraemia	blood	blood	Disease	19A	1756	Scaffold	11	2019/5/16	65,564	100x	full	42	58	Streptococcus pneumoniae (firmicutes)	SC	2,107,699	2,103,887
SAMEA2796458	PRJEB3084	GCA_901322385.1	2006	North America	≤2	Otitis	otitis media	blood	blood	Disease	19A	199	Scaffold	10	2019/5/13	67,769	100x	full	36	53	Streptococcus pneumoniae (firmicutes)	SC	2,063,003	2,059,198
SAMEA2796460	PRJEB3084	GCA_901322415.1	2006	North America	≤2	bacteremia	bacteraemia	blood	blood	Disease	19A	1451	Scaffold	7	2019/5/16	74,903	100x	full	43	48	Streptococcus pneumoniae (firmicutes)	SC	2,079,662	2,078,396
SAMEA2796463	PRJEB3084	GCA_901322555.1	2006	North America	≤2	bacteremia	bacteraemia	blood	blood	Disease	19A	668	Scaffold	8	2019/5/13	88,327	100x	full	35	45	Streptococcus pneumoniae (firmicutes)	SC	2,064,401	2,061,495
SAMEA2796470	PRJEB3084	GCA_901322805.1	2007	North America	≤2	pneumonia	pneumonia	blood	blood	Disease	19A	320	Scaffold	7	2019/5/12	67,813	100x	full	37	52	Streptococcus pneumoniae (firmicutes)	SC	2,028,469	2,024,546
SAMEA3206854	PRJEB3084	GCA_901322865.1	2009	Africa	≤2	carriage	carriage	nasopharynx	nasopharynx	Carriage	19A	2062	Scaffold	10	2019/5/16	83,427	100x	full	34	50	Streptococcus pneumoniae (firmicutes)	SC	2,123,486	2,119,439
SAMEA2796471	PRJEB3084	GCA_901322875.1	2007	North America	≤2	pneumonia	pneumonia	blood	blood	Disease	19A	2365	Scaffold	12	2019/5/27	64,710	100x	full	64	73	Streptococcus pneumoniae (firmicutes)	SC	2,144,770	2,142,745
SAMEA2796472	PRJEB3084	GCA_901322905.1	2007	North America	≤2	bacteremia	bacteraemia	blood	blood	Disease	19A	2346	Scaffold	10	2019/5/23	80,700	100x	full	42	51	Streptococcus pneumoniae (firmicutes)	SC	2,135,743	2,133,650
SAMEA2796474	PRJEB3084	GCA_901322995.1	2007	North America	≤2	pneumonia	pneumonia	blood	blood	Disease	19A	695	Scaffold	11	2019/5/24	68,742	100x	full	50	54	Streptococcus pneumoniae (firmicutes)	SC	2,132,862	2,132,203
SAMEA2796475	PRJEB3084	GCA_901323055.1	2007	North America	≤2	bacteremia	bacteraemia	blood	blood	Disease	19A	320	Scaffold	8	2019/5/12	91,989	100x	full	32	44	Streptococcus pneumoniae (firmicutes)	SC	2,046,632	2,043,608
SAMEA3389697	PRJEB3084	GCA_901323075.1	2014	Africa	≤2	carriage / pneumonia	carriage	NP swab	nasopharynx	Carriage	19A	9457	Scaffold	3	2019/5/23	198,433	100x	full	36	37	Streptococcus pneumoniae (firmicutes)	SC	2,216,110	2,216,012
SAMEA3389713	PRJEB3084	GCA_901323405.1	2014	Africa	3-5	carriage / pneumonia	carriage	NP swab	nasopharynx	Carriage	19A	12154	Contig	4	2019/5/22	249,346	100x	full	29	29	Streptococcus pneumoniae (firmicutes)	SC	2,193,510	2,193,510
SAMEA3206883	PRJEB3084	GCA_901323485.1	2009	Africa	6-59	carriage	carriage	nasopharynx	nasopharynx	Carriage	19A	10634	Scaffold	8	2019/5/22	95,448	100x	full	45	57	Streptococcus pneumoniae (firmicutes)	SC	2,126,378	2,123,724
SAMEA3207187	PRJEB3084	GCA_901323715.1	2011	Africa	3-5	carriage	carriage	nasopharynx	nasopharynx	Carriage	19A	2062	Scaffold	9	2019/5/23	96,419	100x	full	42	51	Streptococcus pneumoniae (firmicutes)	SC	2,148,063	2,145,741
SAMEA3309534	PRJEB3084	GCA_901323805.1	2009	Asia	≤2	carriage	carriage	NP swab	nasopharynx	Carriage	19A	4029	Scaffold	11	2019/5/24	69,300	100x	full	54	59	Streptococcus pneumoniae (firmicutes)	SC	2,146,663	2,145,381
SAMEA3206972	PRJEB3084	GCA_901324775.1	2011	Africa	≤2	carriage	carriage	nasopharynx	nasopharynx	Carriage	19A	10628	Scaffold	7	2019/5/23	76,334	100x	full	54	64	Streptococcus pneumoniae (firmicutes)	SC	2,162,291	2,159,546
SAMEA3389644	PRJEB3084	GCA_901324975.1	2014	Africa	≤2	carriage	carriage	NP swab	nasopharynx	Carriage	19A	847	Scaffold	4	2019/5/21	206,502	100x	full	34	35	Streptococcus pneumoniae (firmicutes)	SC	2,165,521	2,165,500
SAMEA3207058	PRJEB3084	GCA_901326145.1	2011	Africa	≤2	carriage	carriage	nasopharynx	nasopharynx	Carriage	19A	2062	Scaffold	6	2019/5/16	104,415	100x	full	32	45	Streptococcus pneumoniae (firmicutes)	SC	2,131,539	2,128,595
SAMEA3309617	PRJEB3084	GCA_901326195.1	2009	Asia	≤2	carriage	carriage	NP swab	nasopharynx	Carriage	19A	847	Scaffold	10	2019/5/28	69,056	100x	full	53	65	Streptococcus pneumoniae (firmicutes)	SC	2,221,831	2,218,523
SAMEA3390002	PRJEB3084	GCA_901326705.1	2015	Africa	≤2	carriage / pneumonia	carriage	NP swab	nasopharynx	Carriage	19A	2062	Scaffold	5	2019/5/22	183,564	100x	full	43	47	Streptococcus pneumoniae (firmicutes)	SC	2,165,491	2,165,211
SAMEA3714381	PRJEB3084	GCA_901326875.1	2010	South America	6-59	meningitis	meningitis	CSF	CSF	Disease	19A	320	Scaffold	5	2019/5/15	143,104	100x	full	33	34	Streptococcus pneumoniae (firmicutes)	SC	2,097,876	2,097,812
SAMEA3309627	PRJEB3084	GCA_901326925.1	2009	Asia	≤2	carriage	carriage	NP swab	nasopharynx	Carriage	19A	10542	Scaffold	10	2019/5/13	81,184	100x	full	32	42	Streptococcus pneumoniae (firmicutes)	SC	2,048,896	2,046,396
SAMEA3714076	PRJEB3084	GCA_901326985.1	2009	Asia	3-5	carriage	carriage	NP swab	nasopharynx	Carriage	19A	1757	Scaffold	6	2019/5/15	127,111	100x	full	36	37	Streptococcus pneumoniae (firmicutes)	SC	2,089,263	2,089,252
SAMEA3714078	PRJEB3084	GCA_901327135.1	2009	Asia	3-5	carriage	carriage	NP swab	nasopharynx	Carriage	19A	320	Scaffold	5	2019/5/12	126,251	100x	full	31	32	Streptococcus pneumoniae (firmicutes)	SC	2,056,501	2,056,491
SAMEA3714079	PRJEB3084	GCA_901327175.1	2009	Asia	3-5	carriage	carriage	NP swab	nasopharynx	Carriage	19A	320	Scaffold	5	2019/5/12	135,761	100x	full	29	36	Streptococcus pneumoniae (firmicutes)	SC	2,057,626	2,057,109
SAMEA3207125	PRJEB3084	GCA_901327585.1	2011	Africa	≤2	carriage	carriage	nasopharynx	nasopharynx	Carriage	19A	2062	Scaffold	11	2019/5/23	75,630	100x	full	50	62	Streptococcus pneumoniae (firmicutes)	SC	2,120,953	2,117,622
SAMEA104035896	PRJEB3084	GCA_901327655.1	2007	Asia	6-59	IPD	IPD	blood/CSF	CSF & blood	Disease	19A	5848	Contig	7	2019/5/16	113,677	100x	full	41	41	Streptococcus pneumoniae (firmicutes)	SC	2,112,232	2,112,232
SAMEA3390030	PRJEB3084	GCA_901327665.1	2015	Africa	≤2	carriage / pneumonia	carriage	NP swab	nasopharynx	Carriage	19A	9457	Scaffold	3	2019/5/16	210,285	100x	full	26	28	Streptococcus pneumoniae (firmicutes)	SC	2,163,619	2,163,468
SAMEA4388126	PRJEB3084	GCA_901327885.1	2009	South America	≤2	meningITIS	meningitis	CSF	CSF	Disease	19A	667	Contig	5	2019/5/14	129,184	100x	full	32	32	Streptococcus pneumoniae (firmicutes)	SC	2,063,242	2,063,242
SAMEA4388131	PRJEB3084	GCA_901328405.1	2012	South America	3-5	pneumonIA	pneumonia	blood	blood	Disease	19A	2878	Scaffold	6	2019/5/24	136,130	100x	full	45	46	Streptococcus pneumoniae (firmicutes)	SC	2,198,278	2,198,172
SAMEA2797121	PRJEB3084	GCA_901328715.1	1997	Asia	≤2	IPD	IPD	blood	blood	Disease	19A	847	Scaffold	7	2019/5/27	80,808	100x	full	55	66	Streptococcus pneumoniae (firmicutes)	SC	2,181,022	2,178,354
SAMEA2797397	PRJEB3084	GCA_901328805.1	2009	Africa	≤2	IPD	IPD	blood	blood	Disease	19A	7057	Scaffold	10	2019/5/15	77,586	100x	full	35	53	Streptococcus pneumoniae (firmicutes)	SC	2,087,569	2,083,797
SAMEA4388415	PRJEB3084	GCA_901328985.1	2012	South America	3-5	pneumonIA	pneumonia	pleural fluid	pleural fluid	Disease	19A	199	Scaffold	7	2019/5/13	132,983	100x	full	31	33	Streptococcus pneumoniae (firmicutes)	SC	2,068,542	2,068,412
SAMEA4388376	PRJEB3084	GCA_901329165.1	2012	South America	≤2	pneumonia	pneumonia	pleural fluid	pleural fluid	Disease	19A	320	Contig	5	2019/5/12	137,040	100x	full	32	32	Streptococcus pneumoniae (firmicutes)	SC	2,053,709	2,053,709
SAMEA104035927	PRJEB3084	GCA_901329585.1	2007	Asia	3-5	IPD	IPD	blood/CSF	CSF & blood	Disease	19A	2927	Contig	9	2019/5/23	91,709	100x	full	46	46	Streptococcus pneumoniae (firmicutes)	SC	2,122,726	2,122,726
SAMEA3354276	PRJEB3084	GCA_901329665.1	2014	Africa	3-5	IPD	IPD	blood	blood	Disease	19A	6121	Scaffold	4	2019/5/11	202,855	100x	full	23	25	Streptococcus pneumoniae (firmicutes)	SC	2,080,902	2,080,419
SAMEA3389225	PRJEB3084	GCA_901329725.1	2014	Africa	6-59	carriage	carriage	NP swab	nasopharynx	Carriage	19A	847	Scaffold	6	2019/5/23	149,130	100x	full	35	37	Streptococcus pneumoniae (firmicutes)	SC	2,207,469	2,207,382
SAMEA3714422	PRJEB3084	GCA_901329895.1	2008	South America	6-59	carriage	carriage	NP Swab	nasopharynx	Carriage	19A	276	Scaffold	3	2019/5/12	254,880	100x	full	19	20	Streptococcus pneumoniae (firmicutes)	SC	2,099,358	2,099,301
SAMEA3354286	PRJEB3084	GCA_901330035.1	2010	Africa	≤2	carriage	carriage	NP	nasopharynx	Carriage	19A	2062	Contig	4	2019/5/15	196,206	100x	full	34	34	Streptococcus pneumoniae (firmicutes)	SC	2,133,146	2,133,146
SAMEA104035933	PRJEB3084	GCA_901330145.1	2007	Asia	≤2	IPD	IPD	blood/CSF	CSF & blood	Disease	19A	172	Scaffold	4	2019/5/14	197,035	100x	full	18	20	Streptococcus pneumoniae (firmicutes)	SC	2,113,386	2,113,291
SAMEA4034867	PRJEB3084	GCA_901330175.1	2016	Asia	3-5	Bacteraemia	bacteraemia	blood	blood	Disease	19A	2464	Scaffold	5	2019/5/14	163,402	100x	full	28	29	Streptococcus pneumoniae (firmicutes)	SC	2,099,173	2,099,155
SAMEA3389242	PRJEB3084	GCA_901330275.1	2014	Africa	≤2	carriage	carriage	NP swab	nasopharynx	Carriage	19A	10896	Scaffold	7	2019/5/27	107,250	100x	full	51	53	Streptococcus pneumoniae (firmicutes)	SC	2,204,740	2,204,648
SAMEA3714509	PRJEB3084	GCA_901330645.1	2009	North America	≤2	IPD	IPD	blood	blood	Disease	19A	199	Scaffold	5	2019/5/12	185,616	100x	full	25	27	Streptococcus pneumoniae (firmicutes)	SC	2,062,276	2,062,051
SAMEA104154636	PRJEB3084	GCA_901330725.1	2012	South America	≤2	pneumonia	pneumonia	pleural fluid	pleural fluid	Disease	19A	320	Scaffold	5	2019/5/12	126,972	100x	full	29	30	Streptococcus pneumoniae (firmicutes)	SC	2,057,622	2,057,557
SAMEA104038593	PRJEB3084	GCA_901330805.1	2008	Asia	≤2	IPD	IPD	blood/CSF	CSF & blood	Disease	19A	13887	Scaffold	4	2019/5/22	185,929	100x	full	29	30	Streptococcus pneumoniae (firmicutes)	SC	2,162,020	2,161,989
SAMEA104038599	PRJEB3084	GCA_901330915.1	2008	Asia	3-5	IPD	IPD	blood/CSF	CSF & blood	Disease	19A	172	Scaffold	7	2019/5/22	124,427	100x	full	27	28	Streptococcus pneumoniae (firmicutes)	SC	2,150,170	2,150,159
SAMEA2797235	PRJEB3084	GCA_901331175.1	2010	Africa	≤2	IPD	IPD	blood	blood	Disease	19A	2062	Scaffold	9	2019/5/22	83,429	100x	full	45	56	Streptococcus pneumoniae (firmicutes)	SC	2,124,558	2,121,540
SAMEA104154828	PRJEB3084	GCA_901332185.1	2013	South America	≤2	pneumonIA	pneumonia	pleural fluid	pleural fluid	Disease	19A	320	Contig	5	2019/5/15	143,226	100x	full	32	32	Streptococcus pneumoniae (firmicutes)	SC	2,090,800	2,090,800
SAMEA2797246	PRJEB3084	GCA_901332345.1	2010	Africa	3-5	IPD	IPD	blood	blood	Disease	19A	4873	Scaffold	10	2019/5/21	67,227	100x	full	63	78	Streptococcus pneumoniae (firmicutes)	SC	2,113,471	2,109,598
SAMEA2814109	PRJEB3084	GCA_901332455.1	2012	Africa	3-5	IPD	IPD	blood	blood	Disease	19A	2062	Scaffold	8	2019/5/21	105,780	100x	full	37	50	Streptococcus pneumoniae (firmicutes)	SC	2,139,667	2,135,584
SAMEA104035429	PRJEB3084	GCA_901332535.1	2011	Asia	≥60	IPD	IPD	blood	blood	Disease	19A	2927	Contig	8	2019/5/16	118,729	100x	full	39	39	Streptococcus pneumoniae (firmicutes)	SC	2,118,059	2,118,059
SAMEA3389130	PRJEB3084	GCA_901332575.1	2014	Africa	≤2	carriage	carriage	NP swab	nasopharynx	Carriage	19A	10896	Scaffold	7	2019/5/27	94,684	100x	full	51	53	Streptococcus pneumoniae (firmicutes)	SC	2,205,223	2,205,114
SAMEA104035559	PRJEB3084	GCA_901333445.1	2012	Asia	6-59	IPD	IPD	blood	blood	Disease	19A	172	Scaffold	6	2019/5/15	126,576	100x	full	32	33	Streptococcus pneumoniae (firmicutes)	SC	2,118,952	2,118,884
SAMEA2814131	PRJEB3084	GCA_901333455.1	2012	Africa	6-59	IPD	IPD	blood	blood	Disease	19A	2062	Scaffold	6	2019/5/14	121,469	100x	full	28	36	Streptococcus pneumoniae (firmicutes)	SC	2,076,989	2,075,599
SAMEA104035578	PRJEB3084	GCA_901333815.1	2012	Asia	6-59	IPD	IPD	blood	blood	Disease	19A	2927	Scaffold	6	2019/5/23	106,863	100x	full	41	42	Streptococcus pneumoniae (firmicutes)	SC	2,134,399	2,134,298
SAMEA2814141	PRJEB3084	GCA_901333845.1	2012	Africa	6-59	IPD	IPD	blood	blood	Disease	19A	2062	Scaffold	8	2019/5/15	79,680	100x	full	42	53	Streptococcus pneumoniae (firmicutes)	SC	2,073,694	2,071,539
SAMEA104154919	PRJEB3084	GCA_901333985.1	2005	Asia	≤2	IPD	IPD	blood	blood	Disease	19A	172	Scaffold	7	2019/5/22	117,677	100x	full	37	38	Streptococcus pneumoniae (firmicutes)	SC	2,144,216	2,144,127
SAMEA104035445	PRJEB3084	GCA_901333995.1	2012	Asia	≥60	IPD	IPD	blood	blood	Disease	19A	172	Scaffold	8	2019/5/16	117,210	100x	full	31	32	Streptococcus pneumoniae (firmicutes)	SC	2,106,808	2,106,792
SAMEA3389189	PRJEB3084	GCA_901334535.1	2005	Africa	≤2	bacteraemia	bacteraemia	blood	blood	Disease	19A	11715	Scaffold	4	2019/5/23	229,070	100x	full	32	35	Streptococcus pneumoniae (firmicutes)	SC	2,167,380	2,166,895
SAMEA104154926	PRJEB3084	GCA_901334585.1	2006	Asia	≤2	IPD	IPD	blood	blood	Disease	19A	172	Contig	5	2019/5/14	141,922	100x	full	27	27	Streptococcus pneumoniae (firmicutes)	SC	2,107,059	2,107,059
SAMEA4388048	PRJEB3084	GCA_901334655.1	2008	South America	3-5	meningITIS	meningitis	CSF	CSF	Disease	19A	8640	Scaffold	6	2019/5/29	126,408	100x	full	43	44	Streptococcus pneumoniae (firmicutes)	SC	2,254,676	2,254,655
SAMEA2797263	PRJEB3084	GCA_901334705.1	2010	Africa	3-5	IPD	IPD	blood	blood	Disease	19A	7072	Scaffold	12	2019/5/22	77,008	100x	full	39	48	Streptococcus pneumoniae (firmicutes)	SC	2,119,371	2,117,084
SAMEA3207133	PRJEB3084	GCA_901334755.1	2011	Africa	≤2	carriage	carriage	nasopharynx	nasopharynx	Carriage	19A	11678	Scaffold	7	2019/5/16	117,381	100x	full	45	53	Streptococcus pneumoniae (firmicutes)	SC	2,121,460	2,119,381
SAMEA2797271	PRJEB3084	GCA_901334905.1	2009	Africa	3-5	IPD	IPD	blood	blood	Disease	19A	4873	Scaffold	9	2019/5/22	75,005	100x	full	43	52	Streptococcus pneumoniae (firmicutes)	SC	2,110,704	2,108,211
SAMEA3389213	PRJEB3084	GCA_901335025.1	2000	Africa	6-59	bacteraemia	bacteraemia	blood	blood	Disease	19A	11679	Scaffold	4	2019/5/15	171,285	100x	full	29	31	Streptococcus pneumoniae (firmicutes)	SC	2,125,542	2,125,375
SAMEA104154934	PRJEB3084	GCA_901335115.1	2005	Asia	3-5	IPD	IPD	blood	blood	Disease	19A	276	Scaffold	3	2019/5/12	270,647	100x	full	23	25	Streptococcus pneumoniae (firmicutes)	SC	2,096,405	2,095,918
SAMEA104154937	PRJEB3084	GCA_901335275.1	2006	Asia	3-5	IPD	IPD	blood	blood	Disease	19A	276	Scaffold	2	2019/5/13	494,432	100x	full	20	22	Streptococcus pneumoniae (firmicutes)	SC	2,107,562	2,107,514
SAMEA104035471	PRJEB3084	GCA_901335855.1	2012	Asia	≤2	IPD	IPD	blood	blood	Disease	19A	172	Contig	6	2019/5/15	124,456	100x	full	33	33	Streptococcus pneumoniae (firmicutes)	SC	2,112,839	2,112,839
SAMEA3207161	PRJEB3084	GCA_901336195.1	2011	Africa	6-59	carriage	carriage	nasopharynx	nasopharynx	Carriage	19A	2062	Scaffold	9	2019/5/16	83,429	100x	full	38	52	Streptococcus pneumoniae (firmicutes)	SC	2,134,481	2,131,109
SAMEA3207164	PRJEB3084	GCA_901336415.1	2011	Africa	6-59	carriage	carriage	nasopharynx	nasopharynx	Carriage	19A	2062	Scaffold	8	2019/5/16	86,676	100x	full	40	54	Streptococcus pneumoniae (firmicutes)	SC	2,126,057	2,123,056
SAMEA2814196	PRJEB3084	GCA_901336835.1	2012	Africa	3-5	IPD	IPD	blood	blood	Disease	19A	6121	Scaffold	8	2019/5/15	109,503	100x	full	33	42	Streptococcus pneumoniae (firmicutes)	SC	2,094,087	2,092,131
SAMEA3714287	PRJEB3084	GCA_901336985.1	2008	South America	6-59	carriage	carriage	NP Swab	nasopharynx	Carriage	19A	6584	Scaffold	5	2019/5/15	158,586	100x	full	28	30	Streptococcus pneumoniae (firmicutes)	SC	2,109,170	2,108,994
SAMEA3207182	PRJEB3084	GCA_901337095.1	2011	Africa	≤2	carriage	carriage	nasopharynx	nasopharynx	Carriage	19A	11678	Scaffold	9	2019/5/16	99,925	100x	full	41	51	Streptococcus pneumoniae (firmicutes)	SC	2,122,129	2,119,440
SAMEA4732952	PRJEB3084	GCA_901337155.1	2014	Asia	≤2	IPD	IPD	clinical specimen	clinical sample	Disease	19A	320	Scaffold	5	2019/5/12	126,301	100x	full	32	33	Streptococcus pneumoniae (firmicutes)	SC	2,059,398	2,059,387
SAMEA4732953	PRJEB3084	GCA_901337195.1	2014	Asia	3-5	IPD	IPD	clinical specimen	clinical sample	Disease	19A	2062	Scaffold	4	2019/5/14	238,527	100x	full	23	24	Streptococcus pneumoniae (firmicutes)	SC	2,125,689	2,125,601
SAMEA4732954	PRJEB3084	GCA_901337315.1	2014	Asia	3-5	IPD	IPD	clinical specimen	clinical sample	Disease	19A	320	Scaffold	5	2019/5/14	121,431	100x	full	27	28	Streptococcus pneumoniae (firmicutes)	SC	2,094,365	2,094,354
SAMEA3207204	PRJEB3084	GCA_901337335.1	2011	Africa	3-5	carriage	carriage	nasopharynx	nasopharynx	Carriage	19A	4869	Scaffold	8	2019/5/15	87,211	100x	full	31	41	Streptococcus pneumoniae (firmicutes)	SC	2,110,791	2,108,108
SAMEA3207229	PRJEB3084	GCA_901337615.1	2009	Africa	≤2	carriage	carriage	nasopharynx	nasopharynx	Carriage	19A	11678	Scaffold	7	2019/5/16	109,616	100x	full	35	42	Streptococcus pneumoniae (firmicutes)	SC	2,121,717	2,119,939
SAMEA4732962	PRJEB3084	GCA_901337645.1	2015	Asia	3-5	IPD	IPD	clinical specimen	clinical sample	Disease	19A	5034	Scaffold	3	2019/5/13	269,931	100x	full	30	31	Streptococcus pneumoniae (firmicutes)	SC	2,114,084	2,114,073
SAMEA2814405	PRJEB3084	GCA_901337845.1	2013	Africa	3-5	IPD	IPD	blood	blood	Disease	19A	2062	Scaffold	7	2019/5/22	79,935	100x	full	32	47	Streptococcus pneumoniae (firmicutes)	SC	2,149,146	2,145,019
SAMEA2814438	PRJEB3084	GCA_901338685.1	2013	Africa	≤2	IPD	IPD	blood	blood	Disease	19A	2062	Scaffold	7	2019/5/22	100,316	100x	full	49	60	Streptococcus pneumoniae (firmicutes)	SC	2,148,570	2,146,098
SAMEA2814462	PRJEB3084	GCA_901338935.1	2013	Africa	6-59	IPD	IPD	blood	blood	Disease	19A	2062	Scaffold	8	2019/5/14	84,928	100x	full	36	43	Streptococcus pneumoniae (firmicutes)	SC	2,075,415	2,073,284
SAMEA2814485	PRJEB3084	GCA_901339125.1	2013	Africa	≤2	IPD	IPD	blood	blood	Disease	19A	4872	Scaffold	7	2019/5/14	95,577	100x	full	33	50	Streptococcus pneumoniae (firmicutes)	SC	2,085,648	2,080,946
SAMEA2814554	PRJEB3084	GCA_901339375.1	2013	Africa	6-59	IPD	IPD	blood	blood	Disease	19A	6258	Scaffold	8	2019/5/22	88,882	100x	full	36	47	Streptococcus pneumoniae (firmicutes)	SC	2,149,472	2,146,399
SAMEA2814226	PRJEB3084	GCA_901339825.1	2013	Africa	3-5	IPD	IPD	blood	blood	Disease	19A	2062	Scaffold	11	2019/5/22	70,297	100x	full	52	64	Streptococcus pneumoniae (firmicutes)	SC	2,115,949	2,113,185
SAMEA2814229	PRJEB3084	GCA_901339835.1	2009	Africa	6-59	IPD	IPD	blood	blood	Disease	19A	2062	Scaffold	7	2019/5/22	109,295	100x	full	31	40	Streptococcus pneumoniae (firmicutes)	SC	2,148,951	2,146,357
SAMEA2814231	PRJEB3084	GCA_901339875.1	2012	Africa	6-59	meningitis	meningitis	CSF	CSF	Disease	19A	2062	Scaffold	8	2019/5/24	77,365	100x	full	67	81	Streptococcus pneumoniae (firmicutes)	SC	2,177,148	2,173,297
SAMEA2796525	PRJEB3084	GCA_901340025.1	2001	North America	≤2	bacteremia	bacteraemia	blood	blood	Disease	19A	199	Scaffold	10	2019/5/24	69,350	100x	full	42	53	Streptococcus pneumoniae (firmicutes)	SC	2,161,327	2,158,552
SAMEA2796449	PRJEB3084	GCA_901340075.1	2002	North America	≤2	pneumonia	pneumonia	blood	blood	Disease	19A	667	Scaffold	7	2019/5/12	116,389	100x	full	28	39	Streptococcus pneumoniae (firmicutes)	SC	2,041,236	2,038,630
SAMEA2796557	PRJEB3084	GCA_901340135.1	2005	North America	3-5	pneumonia	pneumonia	blood	blood	Disease	19A	320	Scaffold	5	2019/5/13	121,116	100x	full	35	39	Streptococcus pneumoniae (firmicutes)	SC	2,047,659	2,047,016
SAMEA2796573	PRJEB3084	GCA_901340155.1	2004	North America	3-5	pneumonia	pneumonia	blood	blood	Disease	19A	199	Scaffold	9	2019/5/14	85,323	100x	full	41	49	Streptococcus pneumoniae (firmicutes)	SC	2,072,846	2,071,229
SAMEA2796597	PRJEB3084	GCA_901340165.1	2007	North America	3-5	pneumonia	pneumonia	blood	blood	Disease	19A	199	Scaffold	7	2019/5/15	87,638	100x	full	36	45	Streptococcus pneumoniae (firmicutes)	SC	2,099,152	2,097,344
SAMEA2783628	PRJEB3084	GCA_901340285.1	2005	Africa	≤2	bacteraemia	bacteraemia	blood	blood	Disease	19A	10621	Scaffold	8	2019/5/16	104,153	100x	full	40	45	Streptococcus pneumoniae (firmicutes)	SC	2,098,526	2,096,920
SAMEA2204223	PRJEB3084	GCA_901340395.1	2011	South America	6-59	pneumonia	pneumonia	blood	blood	Disease	19A	320	Scaffold	9	2019/5/16	71,099	100x	full	44	54	Streptococcus pneumoniae (firmicutes)	SC	2,086,731	2,083,852
SAMEA3714077	PRJEB3084	GCA_901340705.1	2009	Asia	3-5	carriage	carriage	NP swab	nasopharynx	Carriage	19A	320	Contig	5	2019/5/12	127,257	100x	full	32	32	Streptococcus pneumoniae (firmicutes)	SC	2,055,423	2,055,423
SAMEA3171327	PRJEB3084	GCA_901340755.1	2009	Africa	6-59	carriage	carriage	nasopharynx	nasopharynx	Carriage	19A	9457	Scaffold	9	2019/5/23	69,363	100x	full	38	49	Streptococcus pneumoniae (firmicutes)	SC	2,143,819	2,141,066
SAMEA3389989	PRJEB3084	GCA_901340795.1	2015	Africa	≤2	carriage / pneumonia	carriage	NP swab	nasopharynx	Carriage	19A	9457	Scaffold	4	2019/5/24	183,616	100x	full	34	35	Streptococcus pneumoniae (firmicutes)	SC	2,216,773	2,216,699
SAMEA3172825	PRJEB3084	GCA_901341465.1	2009	Africa	≤2	carriage	carriage	nasopharynx	nasopharynx	Carriage	19A	847	Scaffold	12	2019/5/29	54,849	100x	full	69	78	Streptococcus pneumoniae (firmicutes)	SC	2,215,052	2,212,774
SAMEA3171032	PRJEB3084	GCA_901341805.1	2009	Africa	≤2	carriage	carriage	nasopharynx	nasopharynx	Carriage	19A	847	Scaffold	11	2019/5/29	54,694	100x	full	71	82	Streptococcus pneumoniae (firmicutes)	SC	2,242,320	2,239,025
SAMEA3171068	PRJEB3084	GCA_901342125.1	2010	Africa	≤2	carriage	carriage	nasopharynx	nasopharynx	Carriage	19A	5262	Scaffold	11	2019/5/23	65,440	100x	full	63	78	Streptococcus pneumoniae (firmicutes)	SC	2,137,638	2,133,325
SAMEA3171079	PRJEB3084	GCA_901342255.1	2009	Africa	3-5	carriage	carriage	nasopharynx	nasopharynx	Carriage	19A	5262	Scaffold	14	2019/5/28	55,340	100x	full	66	83	Streptococcus pneumoniae (firmicutes)	SC	2,205,376	2,200,953
SAMEA3171091	PRJEB3084	GCA_901342335.1	2009	Africa	3-5	carriage	carriage	nasopharynx	nasopharynx	Carriage	19A	847	Scaffold	14	2019/5/27	53,909	100x	full	52	64	Streptococcus pneumoniae (firmicutes)	SC	2,152,870	2,149,381
SAMEA3171113	PRJEB3084	GCA_901342505.1	2009	Africa	6-59	carriage	carriage	nasopharynx	nasopharynx	Carriage	19A	847	Scaffold	13	2019/5/27	56,945	100x	full	56	71	Streptococcus pneumoniae (firmicutes)	SC	2,152,147	2,148,079
SAMEA3171126	PRJEB3084	GCA_901342585.1	2009	Africa	6-59	carriage	carriage	nasopharynx	nasopharynx	Carriage	19A	5262	Scaffold	12	2019/5/27	60,753	100x	full	54	62	Streptococcus pneumoniae (firmicutes)	SC	2,133,316	2,131,062
