# Supplementary material for: Pan-Genome-Wide Association Study of Serotype 19A Pneumococci Identifies Disease-Associated Genes
Source: Microbiol Spectr. 2023 Jun 26;11(4):e04073-22. doi: 10.1128/spectrum.04073-22 (PMC10433855; doi:10.1128/spectrum.04073-22)
Supplement: Supplemental File 3 — Table S2. Download spectrum.04073-22-s0003.xlsx, XLSX file, 0.1 MB [file spectrum.04073-22-s0003.xlsx]

## Sheet: Table S2
Table S2. The disease-associated genes identified by Scoary.
Gene	Non-unique Gene name	Annotation	Number_pos_present_in	Number_neg_present_in	Number_pos_not_present_in	Number_neg_not_present_in	Sensitivity	Specificity	Odds_ratio	Bonferroni_p	Benjamini_H_p	Max_Pairwise_comparisons	Max_supporting_pairs	Max_opposing_pairs	Best_pairwise_comp_p	Worst_pairwise_comp_p
group_4350		hypothetical protein	42	169	841	240	4.75651	58.6797	0.0709215	7.52e-54	7.52e-54	19	14	11	0.0635681	0.647606
group_6	glf_2	UDP-galactopyranose mutase	425	36	458	373	48.1314	91.198	9.61457	7.58e-45	3.79e-45	35	24	17	0.0409596	1
group_1910	comEC	ComE operon protein 3	57	162	826	247	6.45527	60.3912	0.105215	3.07e-42	1.02e-42	26	17	12	0.168638	0.845019
natA		ABC transporter ATP-binding protein NatA	820	244	63	165	92.8652	40.3423	8.80172	5.18e-41	1.3e-41	27	12	17	0.247789	0.701108
group_4049	natA	ABC transporter ATP-binding protein NatA	61	163	822	246	6.90827	60.1467	0.111997	6.61e-41	1.32e-41	25	16	11	0.229523	0.690038
yitU		5-amino-6-(5-phospho-D-ribitylamino)uracil phosphatase YitU	822	247	61	162	93.0917	39.6088	8.83812	2.08e-40	3.47e-41	19	6	17	0.000728607	0.167068
group_5351		hypothetical protein	62	161	821	248	7.02152	60.6357	0.116325	1.81e-39	2.59e-40	19	17	5	0.000728607	0.0635681
lepA_2		hypothetical protein	761	204	122	205	86.1835	50.1222	6.26828	3.14e-38	3.92e-39	54	31	31	0.340891	0.340891
insK		IS3 family transposase ISSpn11	777	218	106	191	87.9955	46.6993	6.42232	5.99e-37	6.65e-38	58	28	40	0.00535486	0.895683
rasP		Putative zinc metalloprotease	792	231	91	178	89.6942	43.5208	6.70644	3.94e-36	3.94e-37	32	14	21	0.110184	0.596615
dtxR		Diphtheria toxin repressor	122	197	761	212	13.8165	51.8337	0.172522	1.66e-34	1.51e-35	44	31	17	0.00955988	0.174171
group_4469		hypothetical protein	59	148	824	261	6.68177	63.8142	0.126271	2.46e-34	2.05e-35	47	30	21	0.0789407	0.560065
group_5569	rmlD	dTDP-4-dehydrorhamnose reductase	455	64	428	345	51.5289	84.3521	5.73069	5.14e-33	3.95e-34	35	24	14	0.0409596	0.310505
group_2922	argG	Argininosuccinate synthase	20	103	863	306	2.26501	74.8166	0.0688499	1.87e-32	1.33e-33	19	12	10	0.359283	1
glgX_1		Glycogen debranching enzyme	721	192	162	217	81.6535	53.0562	5.03012	7.26e-32	4.84e-33	54	30	31	0.340891	0.496617
group_4622		hypothetical protein	7	81	876	328	0.792752	80.1956	0.0323581	5.13e-31	3.2e-32	8	5	4	0.726562	1
group_3163	pbpX	Penicillin-binding protein 2X	321	26	562	383	36.3533	93.643	8.41384	8.25e-31	4.85e-32	28	23	7	0.000912234	0.012541
group_3335		hypothetical protein	156	210	727	199	17.667	48.6553	0.203341	2.15e-30	1.19e-31	51	33	25	0.0488739	1
group_7126	ydhF	Oxidoreductase YdhF	94	167	789	242	10.6455	59.1687	0.172643	4.85e-30	2.55e-31	45	25	26	0.371298	0.551484
group_4510		hypothetical protein	166	215	717	194	18.7995	47.4328	0.208907	7.15e-30	3.58e-31	83	43	45	0.51041	0.826405
group_46		hypothetical protein	651	157	232	252	73.7259	61.6137	4.50395	9.38e-30	4.47e-31	83	51	37	0.0475249	0.379999
pbpX		Penicillin-binding protein 2X	564	382	319	27	63.8732	6.60147	0.124965	1.06e-29	4.81e-31	31	10	23	0.0106738	0.0707555
group_9619		hypothetical protein	8	80	875	329	0.906002	80.4401	0.0376	1.39e-29	6.04e-31	4	3	3	0.625	0.625
group_4509		hypothetical protein	717	195	166	214	81.2005	52.3227	4.74013	1.62e-29	6.76e-31	83	44	44	0.660884	0.660884
srlR		Glucitol operon repressor	863	312	20	97	97.735	23.7164	13.4152	1.87e-29	7.47e-31	21	8	13	0.38331	0.38331
group_5693	trmFO	Methylenetetrahydrofolate--tRNA-(uracil-5-)-methyltransferase TrmFO	97	167	786	242	10.9853	59.1687	0.178833	3.9e-29	1.5e-30	62	42	29	0.00714873	0.703537
comEC		ComE operon protein 3	708	191	175	218	80.1812	53.3007	4.61762	7.66e-29	2.84e-30	34	15	27	0.000821395	0.607591
group_2188		hypothetical protein	134	192	749	217	15.1755	53.0562	0.2022	8.28e-29	2.91e-30	36	27	14	0.00393317	0.242985
group_9586		hypothetical protein	6	75	877	334	0.679502	81.6626	0.0304675	8.43e-29	2.91e-30	3	3	1	0.25	1
xerD_1		Tyrosine recombinase XerD	5	73	878	336	0.566251	82.1516	0.0262115	9.87e-29	3.29e-30	4	2	3	0.625	1
group_5152	srlR	Glucitol operon repressor	16	90	867	319	1.812	77.9951	0.0654107	1.42e-28	4.58e-30	13	9	5	0.266846	0.581055
group_2199		hypothetical protein	31	108	852	301	3.51076	73.5941	0.101406	1.49e-28	4.63e-30	29	20	12	0.0614283	0.458258
hisC		Histidinol-phosphate aminotransferase	8	78	875	331	0.906002	80.9291	0.0387985	1.53e-28	4.63e-30	3	2	2	1	1
group_6893		hypothetical protein	298	282	585	127	33.7486	31.0513	0.229411	1.71e-28	5.03e-30	65	21	51	4.48e-06	0.00591843
group_9611		hypothetical protein	7	76	876	333	0.792752	81.4181	0.0350126	2.17e-28	6.19e-30	3	3	1	0.25	1
group_1942		hypothetical protein	368	43	515	366	41.6761	89.4866	6.0821	2.53e-28	7.02e-30	19	13	8	0.167068	0.647606
group_7123	ydhF	Oxidoreductase YdhF	29	105	854	304	3.28426	74.3276	0.098316	3.56e-28	9.63e-30	27	20	14	0.0191573	1
group_4	glf_1	hypothetical protein	388	50	495	359	43.9411	87.7751	5.62796	3.79e-28	9.96e-30	51	42	16	3.39e-06	0.0109736
group_1001		hypothetical protein	7	75	876	334	0.792752	81.6626	0.035586	7.19e-28	1.53e-29	6	5	2	0.21875	0.6875
group_9584--group_9583--group_9585--group_9588--bspRIM--group_9589--group_9587--group_8694	----------xerC_2----	hypothetical protein--hypothetical protein--hypothetical protein--hypothetical protein--Modification methylase BspRI--Tyrosine recombinase XerC--hypothetical protein--hypothetical protein	7	75	876	334	0.792752	81.6626	0.035586	7.19e-28	1.53e-29	4	4	1	0.125	0.625
bglH_1		Aryl-phospho-beta-D-glucosidase BglH	750	220	133	189	84.9377	46.2103	4.8445	1.2e-27	2.49e-29	78	33	53	0.00203114	0.212683
group_8702	btuD_5	Vitamin B12 import ATP-binding protein BtuD	8	76	875	333	0.906002	81.4181	0.0400602	1.66e-27	3.31e-29	4	4	1	0.125	0.625
group_2261		hypothetical protein	8	76	875	333	0.906002	81.4181	0.0400602	1.66e-27	3.31e-29	6	5	3	0.21875	1
group_6701		hypothetical protein	384	317	499	92	43.4881	22.4939	0.223336	2.11e-27	3.66e-29	22	12	15	0.133801	0.831812
group_9593--group_9592	--	hypothetical protein--hypothetical protein	7	74	876	335	0.792752	81.9071	0.0361749	2.38e-27	3.66e-29	5	4	3	0.375	1
group_9608--group_9601--group_8081--group_9607--group_8700--yokD--group_9604--lysA_1--group_9603--group_9602--group_9609--glyA_1	----------------------	hypothetical protein--hypothetical protein--hypothetical protein--hypothetical protein--hypothetical protein--SPbeta prophage-derived aminoglycoside N(3')-acetyltransferase-like protein YokD--hypothetical protein--Diaminopimelate decarboxylase--hypothetical protein--hypothetical protein--hypothetical protein--Serine hydroxymethyltransferase	7	74	876	335	0.792752	81.9071	0.0361749	2.38e-27	3.66e-29	3	3	1	0.25	1
group_190		IS5 family transposase ISSpn7	787	247	96	162	89.128	39.6088	5.37677	3.04e-27	4.6e-29	59	28	36	0.117477	0.794844
group_4262	yghU	Disulfide-bond oxidoreductase YghU	497	92	386	317	56.2854	77.5061	4.4365	4.46e-27	6.65e-29	27	16	14	0.442068	1
group_8697		hypothetical protein	8	75	875	334	0.906002	81.6626	0.0407162	5.43e-27	7.99e-29	7	5	4	0.453125	1
group_7019		Putative trans-acting regulator	491	90	392	319	55.6059	77.9951	4.4396	7.5e-27	1.09e-28	19	11	11	0.647606	0.647606
group_9605		hypothetical protein	7	73	876	336	0.792752	82.1516	0.0367799	7.85e-27	1.12e-28	4	4	1	0.125	0.625
group_6702		hypothetical protein	497	93	386	316	56.2854	77.2616	4.37495	1.1e-26	1.55e-28	22	15	12	0.133801	0.831812
adhA		Alcohol dehydrogenase 1	773	238	110	171	87.5425	41.8093	5.04901	1.2e-26	1.66e-28	30	6	26	5.95e-05	0.00143091
group_8695		hypothetical protein	8	74	875	335	0.906002	81.9071	0.04139	1.77e-26	2.43e-28	5	5	3	0.0625	1
yghU		Disulfide-bond oxidoreductase YghU	392	318	491	91	44.3941	22.2494	0.228465	1.81e-26	2.44e-28	27	14	15	0.701108	1
group_3336		hypothetical protein	620	149	263	260	70.2152	63.5697	4.11361	1.91e-26	2.54e-28	64	40	36	0.0599412	0.381733
group_3951		hypothetical protein	10	77	873	332	1.1325	81.1736	0.0493893	2.22e-26	2.93e-28	3	2	2	1	1
group_8964		hypothetical protein	302	27	581	382	34.2016	93.3985	7.35411	2.26e-26	2.93e-28	28	22	8	0.00371917	0.0356981
group_8230--group_8962	--	hypothetical protein--hypothetical protein	301	27	582	382	34.0883	93.3985	7.31717	2.4e-26	3e-28	27	21	8	0.00592461	0.052239
group_8963		hypothetical protein	301	27	582	382	34.0883	93.3985	7.31717	2.4e-26	3e-28	29	22	9	0.00813006	0.0614283
group_4836		hypothetical protein	359	44	524	365	40.6569	89.2421	5.68334	3.32e-26	4.1e-28	19	11	11	0.647606	0.647606
group_9595		hypothetical protein	9	75	874	334	1.01925	81.6626	0.0458581	3.69e-26	4.5e-28	8	6	4	0.289062	1
group_6547	entS	Enterobactin exporter EntS	304	28	579	381	34.4281	93.154	7.14434	3.83e-26	4.62e-28	30	23	9	0.00522288	0.0427739
group_4440		hypothetical protein	300	27	583	382	33.9751	93.3985	7.28035	4.24e-26	5.05e-28	27	21	8	0.00592461	0.052239
group_7866		hypothetical protein	422	329	461	80	47.7916	19.5599	0.22259	4.49e-26	5.28e-28	32	13	23	0.0200616	0.377086
group_4030		hypothetical protein	362	45	521	364	40.9966	88.9976	5.6203	4.67e-26	5.43e-28	16	10	9	0.454498	0.803619
group_9089		hypothetical protein	0	56	883	353	0	86.3081	0	5.42e-26	6.23e-28	2	0	2	0.5	0.5
group_258		IS630 family transposase ISSpn2	469	83	414	326	53.1144	79.7066	4.44951	5.77e-26	6.56e-28	60	42	25	0.00267044	0.245061
group_1940		hypothetical protein	495	355	388	54	56.0589	13.2029	0.194061	5.89e-26	6.61e-28	29	16	16	0.711071	0.711071
msr(D)		ABC-F type ribosomal protection protein Msr(D)	302	28	581	381	34.2016	93.154	7.0729	7.56e-26	8.4e-28	28	21	9	0.012541	0.0871586
group_1815	ramC	putative SapB synthase	7	71	876	338	0.792752	82.6406	0.038041	8.45e-26	9.28e-28	3	3	1	0.25	1
group_9590--group_9591	--	hypothetical protein--hypothetical protein	9	74	874	335	1.01925	81.9071	0.046617	1.19e-25	1.28e-27	6	6	3	0.03125	1
group_1771		putative ABC transporter ATP-binding protein	40	111	843	298	4.53001	72.8606	0.127387	1.22e-25	1.3e-27	29	20	13	0.0614283	0.711071
ecsA_1		ABC-type transporter ATP-binding protein EcsA	846	301	37	108	95.8097	26.4059	8.204	1.23e-25	1.3e-27	30	10	22	0.0161248	0.0987371
prsA		Foldase protein PrsA	867	325	16	84	98.188	20.5379	14.0054	1.31e-25	1.37e-27	29	20	10	0.0614283	0.136046
desK		Sensor histidine kinase DesK	466	83	417	326	52.7746	79.7066	4.38924	1.33e-25	1.37e-27	46	30	23	0.054076	1
group_6614	queA	S-adenosylmethionine:tRNA ribosyltransferase-isomerase	269	20	614	389	30.4643	95.11	8.52125	1.85e-25	1.89e-27	25	16	11	0.229523	0.690038
group_6608	trpB	Tryptophan synthase beta chain	63	131	820	278	7.13477	67.9707	0.163042	5.22e-25	5.27e-27	46	35	15	0.000535585	0.0258961
group_7884		hypothetical protein	0	54	883	355	0	86.7971	0	6.61e-25	6.61e-27	1	0	1	1	1
group_5571	rmlD	dTDP-4-dehydrorhamnose reductase	22	90	861	319	2.49151	77.9951	0.0905665	7.1e-25	7.03e-27	20	12	9	0.503445	0.823803
group_3498		hypothetical protein	10	74	873	335	1.1325	81.9071	0.051856	7.26e-25	7.12e-27	7	7	3	0.015625	1
group_5348	adhA	Alcohol dehydrogenase 1	13	78	870	331	1.47225	80.9291	0.06341	1.13e-24	1.1e-26	9	8	2	0.0390625	0.179688
queA		S-adenosylmethionine:tRNA ribosyltransferase-isomerase	614	388	269	21	69.5357	5.13447	0.123539	1.18e-24	1.14e-26	25	11	15	0.424356	0.690038
group_9594--group_8699	--	hypothetical protein--hypothetical protein	11	75	872	334	1.24575	81.6626	0.0561774	1.3e-24	1.22e-26	9	8	4	0.0390625	1
group_4431	sugB	Trehalose transport system permease protein SugB	28	96	855	313	3.17101	76.5281	0.106774	1.78e-24	1.66e-26	26	19	7	0.0289593	0.0289593
comC1		Competence-stimulating peptide type 1	528	111	355	298	59.7961	72.8606	3.993	2.19e-24	2.03e-26	22	13	13	0.523467	0.523467
group_9074		hypothetical protein	0	53	883	356	0	87.0416	0	2.3e-24	2.11e-26	2	0	2	0.5	0.5
group_6753		hypothetical protein	15	80	868	329	1.69875	80.4401	0.0710685	2.63e-24	2.39e-26	26	11	16	0.32694	0.557197
group_4368	gph_2	Phosphoglycolate phosphatase	200	221	683	188	22.6501	45.9658	0.249101	3.64e-24	3.28e-26	31	18	17	0.47313	0.7201
group_8075		hypothetical protein	9	71	874	338	1.01925	82.6406	0.0490218	3.9e-24	3.48e-26	7	6	3	0.125	1
comC2		hypothetical protein	350	295	533	114	39.6376	27.8729	0.25376	4.49e-24	3.97e-26	23	13	13	0.677639	0.677639
group_3150		hypothetical protein	371	52	512	357	42.0159	87.2861	4.97472	5.16e-24	4.52e-26	20	13	11	0.263176	0.823803
group_9460		hypothetical protein	30	97	853	312	3.39751	76.2836	0.113124	6.11e-24	5.31e-26	10	9	2	0.0214844	0.109375
gph_2		Phosphoglycolate phosphatase	683	189	200	220	77.3499	53.7897	3.97513	7.25e-24	6.25e-26	31	17	18	0.47313	0.7201
pezA_1		Antitoxin PezA	1	55	882	354	0.11325	86.5526	0.00729746	7.63e-24	6.52e-26	5	1	4	0.375	0.375
group_2148	queF	NADPH-dependent 7-cyano-7-deazaguanine reductase	0	52	883	357	0	87.2861	0	7.99e-24	6.77e-26	1	0	1	1	1
uvrB_2		hypothetical protein	696	197	187	212	78.8222	51.8337	4.00532	1.1e-23	9.27e-26	54	22	40	0.000535436	0.220328
trpB		Tryptophan synthase beta chain	819	281	64	128	92.752	31.2958	5.82918	1.3e-23	1.08e-25	44	14	35	0.000106045	0.0226288
group_3147		hypothetical protein	514	357	369	52	58.2106	12.7139	0.202895	1.63e-23	1.34e-25	20	12	12	0.503445	0.503445
group_8079		hypothetical protein	14	77	869	332	1.5855	81.1736	0.0694633	1.67e-23	1.37e-25	14	11	6	0.057373	0.790527
group_6752		hypothetical protein	868	331	15	78	98.3012	19.0709	13.6363	2.45e-23	1.99e-25	28	16	13	0.571588	0.850554
group_114		IS5 family transposase ISSpn7	824	286	59	123	93.3182	30.0733	6.0064	2.79e-23	2.25e-25	52	32	25	0.126347	0.889884
group_4637	yxdL_2	ABC transporter ATP-binding protein YxdL	27	92	856	317	3.05776	77.5061	0.108683	3.82e-23	3.06e-25	22	17	6	0.0169005	0.0524788
group_3079		hypothetical protein	9	69	874	340	1.01925	83.1296	0.0507412	3.93e-23	3.12e-25	10	7	4	0.34375	0.753906
group_4746		hypothetical protein	652	174	231	235	73.8392	57.4572	3.81201	4.56e-23	3.59e-25	28	17	13	0.344928	0.850554
group_3190		hypothetical protein	861	323	22	86	97.5085	21.0269	10.4202	5.38e-23	4.2e-25	21	8	14	0.189247	0.38331
group_4837		hypothetical protein	512	355	371	54	57.9841	13.2029	0.209924	5.53e-23	4.29e-25	28	17	13	0.344928	0.850554
group_3410		hypothetical protein	483	345	400	64	54.6999	15.6479	0.224	8.16e-23	6.27e-25	29	10	22	0.00813006	0.136046
group_2212	bglH_1	Aryl-phospho-beta-D-glucosidase BglH	124	171	759	238	14.043	58.1907	0.227384	8.34e-23	6.36e-25	70	46	33	0.0115264	0.720203
group_7252		hypothetical protein	364	52	519	357	41.2231	87.2861	4.81503	1.01e-22	7.64e-25	10	6	7	0.34375	0.753906
group_2938		hypothetical protein	815	280	68	129	92.299	31.5403	5.5218	1.36e-22	1.03e-24	26	14	22	0.000533521	0.845019
group_9041--group_8383	--	hypothetical protein--hypothetical protein	369	54	514	355	41.7894	86.7971	4.71952	1.71e-22	1.26e-24	10	6	7	0.34375	0.753906
group_8030		hypothetical protein	18	80	865	329	2.03851	80.4401	0.085578	1.89e-22	1.39e-24	10	9	4	0.0214844	0.753906
group_2933		hypothetical protein	67	128	816	281	7.58777	68.7042	0.180252	1.92e-22	1.39e-24	26	21	14	0.00249392	0.845019
group_3960	uvrC	UvrABC system protein C	67	128	816	281	7.58777	68.7042	0.180252	1.92e-22	1.39e-24	28	18	15	0.184933	0.850554
group_8749		hypothetical protein	3	57	880	352	0.339751	86.0636	0.0210526	1.97e-22	1.42e-24	3	1	3	0.25	1
group_8078		hypothetical protein	15	76	868	333	1.69875	81.4181	0.0757185	2.25e-22	1.61e-24	14	12	5	0.0129395	0.42395
group_4800		hypothetical protein	631	389	252	20	71.4609	4.88998	0.128739	2.72e-22	1.93e-24	42	11	33	0.000271539	0.00288725
uvrC		UvrABC system protein C	816	282	67	127	92.4122	31.0513	5.48492	4.3e-22	3.03e-24	27	14	18	0.122078	1
group_9811--group_9810--group_9812--group_9813	------	hypothetical protein--hypothetical protein--hypothetical protein--hypothetical protein	2	54	881	355	0.226501	86.7971	0.0149241	5.25e-22	3.6e-24	2	1	2	0.5	1
group_9135		hypothetical protein	23	85	860	324	2.60476	79.2176	0.101943	5.38e-22	3.66e-24	8	7	3	0.0703125	0.726562
toxB		hypothetical protein	653	178	230	231	73.9524	56.4792	3.68449	6.7e-22	4.52e-24	47	25	30	0.0789407	0.770867
group_1547		IS5 family transposase IS1515	69	128	814	281	7.81427	68.7042	0.186089	1.02e-21	6.82e-24	34	27	9	0.000821395	0.00904119
group_8026		hypothetical protein	23	84	860	325	2.60476	79.4621	0.103475	1.55e-21	1.03e-23	8	6	3	0.289062	0.726562
group_3021		hypothetical protein	657	181	226	228	74.4054	55.7457	3.66196	1.56e-21	1.03e-23	55	22	38	0.0064558	0.177001
group_5075		hypothetical protein	865	331	18	78	97.9615	19.0709	11.3243	1.65e-21	1.09e-23	30	16	16	0.855536	0.855536
group_4801		hypothetical protein	251	21	632	388	28.4258	94.8655	7.33785	1.66e-21	1.09e-23	41	32	11	0.000430857	0.004324
group_7381		hypothetical protein	92	145	791	264	10.419	64.5477	0.211762	1.76e-21	1.14e-23	46	33	18	0.00453386	0.183925
group_7474		hypothetical protein	25	86	858	323	2.83126	78.9731	0.109435	2.02e-21	1.3e-23	4	3	3	0.625	0.625
group_8411		hypothetical protein	873	342	10	67	98.8675	16.3814	17.1026	2.17e-21	1.39e-23	15	8	8	1	1
group_7105		hypothetical protein	295	263	588	146	33.4088	35.6968	0.278511	2.19e-21	1.39e-23	40	21	27	0.0384773	0.874629
fucU--drdA	--	L-fucose mutarotase--5-deoxy-D-ribulose 1-phosphate aldolase	621	163	262	246	70.3284	60.1467	3.57716	3.18e-21	2e-23	48	26	24	0.665466	1
group_3020		hypothetical protein	226	227	657	182	25.5946	44.4988	0.275796	3.24e-21	2.03e-23	55	38	21	0.0064558	0.104789
melD		Melibiose/raffinose/stachyose import permease protein MelD	244	237	639	172	27.6331	42.0538	0.277121	3.31e-21	2.06e-23	45	23	28	0.135156	1
group_2137		hypothetical protein	346	286	537	123	39.1846	30.0733	0.277103	3.48e-21	2.15e-23	48	26	32	0.0293049	0.665466
ycjP_2		hypothetical protein	430	79	453	330	48.6976	80.6846	3.96513	3.62e-21	2.22e-23	43	28	24	0.065994	0.542384
group_8318		hypothetical protein	229	16	654	393	25.9343	96.088	8.60063	3.93e-21	2.4e-23	4	4	1	0.125	0.625
group_7223	ponA	Penicillin-binding protein 1A	228	16	655	393	25.8211	96.088	8.55	3.98e-21	2.41e-23	6	4	3	0.6875	1
group_7533		Putative zinc metalloprotease	14	72	869	337	1.5855	82.3961	0.075406	4.27e-21	2.57e-23	12	11	3	0.00634766	0.145996
acpP_2		Acyl carrier protein	23	83	860	326	2.60476	79.7066	0.105043	4.42e-21	2.65e-23	4	2	3	0.625	1
group_8348		hypothetical protein	205	11	678	398	23.2163	97.3105	10.9399	4.71e-21	2.8e-23	8	4	5	0.726562	1
group_8703		hypothetical protein	25	85	858	324	2.83126	79.2176	0.111065	5.73e-21	3.39e-23	3	3	2	0.25	1
group_8750		hypothetical protein	3	54	880	355	0.339751	86.7971	0.0224116	7.16e-21	4.21e-23	3	1	2	1	1
group_1851		hypothetical protein	97	147	786	262	10.9853	64.0587	0.219955	7.7e-21	4.5e-23	60	40	27	0.0134893	0.518958
group_4352		hypothetical protein	40	100	843	309	4.53001	75.5501	0.146619	9.34e-21	5.4e-23	18	12	11	0.237885	0.480682
levE		PTS system fructose-specific EIIB component	626	167	257	242	70.8947	59.1687	3.52972	9.35e-21	5.4e-23	43	26	21	0.222053	1
group_6889		hypothetical protein	253	240	630	169	28.6523	41.3203	0.282784	1.17e-20	6.71e-23	45	23	27	0.232693	1
group_1709	glnM_1	putative glutamine ABC transporter permease protein GlnM	277	252	606	157	31.3703	38.3863	0.284778	1.29e-20	7.39e-23	53	37	28	0.00548635	0.783846
group_9614--menE--group_9615--group_8083	------	hypothetical protein--2-succinylbenzoate--CoA ligase--hypothetical protein--hypothetical protein	24	83	859	326	2.71801	79.7066	0.109738	1.44e-20	8.03e-23	3	2	2	1	1
group_6024		hypothetical protein	642	389	241	20	72.7067	4.88998	0.136961	1.72e-20	9.56e-23	26	11	17	0.168638	0.557197
pqqE_1		PqqA peptide cyclase	15	72	868	337	1.69875	82.3961	0.0808852	1.8e-20	9.87e-23	3	3	2	0.25	1
group_8077		hypothetical protein	15	72	868	337	1.69875	82.3961	0.0808852	1.8e-20	9.87e-23	13	10	4	0.0922852	0.266846
group_5392		hypothetical protein	249	237	634	172	28.1993	42.0538	0.28503	1.94e-20	1.06e-22	46	26	27	0.301996	0.461391
ponA		Penicillin-binding protein 1A	651	391	232	18	73.7259	4.40098	0.129178	2.72e-20	1.48e-22	12	5	8	0.387695	0.774414
group_4376	agaA_1	Alpha-galactosidase AgaA	248	236	635	173	28.0861	42.2983	0.286294	3.14e-20	1.7e-22	46	25	28	0.183925	0.658738
group_5391		hypothetical protein	23	81	860	328	2.60476	80.1956	0.108297	3.57e-20	1.92e-22	3	3	2	0.25	1
group_8346	trxA	Thioredoxin	218	15	665	394	24.6886	96.3325	8.61073	3.72e-20	1.99e-22	23	14	9	0.404873	0.404873
eabC		hypothetical protein	252	238	631	171	28.5391	41.8093	0.286939	3.85e-20	2.05e-22	45	23	27	0.232693	1
group_8210		hypothetical protein	663	188	220	221	75.0849	54.0342	3.54263	3.99e-20	2.11e-22	26	18	11	0.0755187	0.557197
group_8364	gpsB	Cell cycle protein GpsB	222	16	661	393	25.1416	96.088	8.24943	4.24e-20	2.23e-22	9	6	3	0.507812	0.507812
group_2194		hypothetical protein	505	112	378	297	57.1914	72.6161	3.54273	4.46e-20	2.33e-22	37	19	24	0.0988717	1
group_4555	lagD_1	Lactococcin-G-processing and transport ATP-binding protein LagD	280	31	603	378	31.7101	92.4205	5.66201	4.9e-20	2.55e-22	35	26	14	0.00598812	0.310505
group_8696		hypothetical protein	19	76	864	333	2.15176	81.4181	0.0963542	5.14e-20	2.65e-22	16	13	5	0.0212708	0.210114
group_7472		hypothetical protein	19	76	864	333	2.15176	81.4181	0.0963542	5.14e-20	2.65e-22	15	13	5	0.00738525	0.301758
group_2466		hypothetical protein	15	71	868	338	1.69875	82.6406	0.0822678	5.31e-20	2.72e-22	3	3	2	0.25	1
group_2085	hmo	hypothetical protein	279	251	604	158	31.5968	38.6308	0.290771	5.52e-20	2.82e-22	55	37	29	0.0144538	0.787706
group_6903		hypothetical protein	28	86	855	323	3.17101	78.9731	0.122997	5.77e-20	2.93e-22	10	6	5	0.753906	1
fucA		L-fuculose phosphate aldolase	259	241	624	168	29.3318	41.0758	0.289339	6.03e-20	3.04e-22	43	22	25	0.360378	1
group_8073--group_8698	--	hypothetical protein--hypothetical protein	20	77	863	332	2.26501	81.1736	0.0999233	6.27e-20	3.13e-22	17	14	6	0.0127258	0.332306
lagD_4		Lactococcin-G-processing and transport ATP-binding protein LagD	204	12	679	397	23.1031	97.066	9.93962	6.29e-20	3.13e-22	18	13	6	0.0962524	0.237885
ribF		Bifunctional riboflavin kinase/FMN adenylyltransferase	852	320	31	89	96.4892	21.7604	7.64395	6.57e-20	3.25e-22	26	11	19	0.0289593	0.557197
group_6811	ribF	Bifunctional riboflavin kinase/FMN adenylyltransferase	32	90	851	319	3.62401	77.9951	0.133281	6.71e-20	3.3e-22	27	20	11	0.0191573	0.442068
group_4868	bcrA_2	Bacitracin transport ATP-binding protein BcrA	404	72	479	337	45.7531	82.3961	3.94769	7.3e-20	3.58e-22	48	34	22	0.0055152	0.665466
group_9011		hypothetical protein	229	18	654	391	25.9343	95.599	7.6061	8.7e-20	4.24e-22	7	5	3	0.453125	1
group_5549	pepV	Beta-Ala-Xaa dipeptidase	63	118	820	291	7.13477	71.1491	0.189469	9.03e-20	4.36e-22	22	14	13	0.286279	0.523467
pepV		Beta-Ala-Xaa dipeptidase	820	291	63	118	92.8652	28.8509	5.27791	9.03e-20	4.36e-22	22	13	14	0.286279	0.523467
group_7052	ypdF	Aminopeptidase YpdF	346	52	537	357	39.1846	87.2861	4.42351	1.14e-19	5.47e-22	35	20	18	0.49956	1
group_9033		hypothetical protein	215	15	668	394	24.3488	96.3325	8.45409	1.21e-19	5.79e-22	8	5	4	0.726562	1
bcrA_2		Bacitracin transport ATP-binding protein BcrA	481	337	402	72	54.4734	17.6039	0.255636	1.33e-19	6.34e-22	47	22	32	0.0186238	0.770867
trxA		Thioredoxin	664	393	219	16	75.1982	3.91198	0.123439	1.37e-19	6.5e-22	24	11	14	0.541256	0.83882
group_5111		hypothetical protein	228	18	655	391	25.8211	95.599	7.56132	1.57e-19	7.35e-22	23	16	9	0.0931396	0.404873
Int-Tn_2		Transposase from transposon Tn916	228	18	655	391	25.8211	95.599	7.56132	1.57e-19	7.35e-22	18	15	4	0.00753784	0.0308838
group_2742		IS1182 family transposase ISBce1	0	44	883	365	0	89.2421	0	1.58e-19	7.36e-22	1	0	1	1	1
group_5437		hypothetical protein	28	85	855	324	3.17101	79.2176	0.12483	1.59e-19	7.38e-22	3	3	2	0.25	1
group_674		hypothetical protein	39	96	844	313	4.41676	76.5281	0.150659	1.7e-19	7.85e-22	31	22	10	0.0294494	0.0707555
group_6280		hypothetical protein	814	287	69	122	92.1857	29.8289	5.0148	2.15e-19	9.9e-22	48	25	30	0.111403	0.885433
group_7100	manZ_3	PTS system mannose-specific EIID component	611	163	272	246	69.1959	60.1467	3.39016	2.25e-19	1.03e-21	47	26	25	0.560065	0.770867
ypdF		Aminopeptidase YpdF	537	356	346	53	60.8154	12.9584	0.23106	2.64e-19	1.2e-21	36	19	20	0.617719	0.867939
group_2629		hypothetical protein	84	133	799	276	9.51302	67.4817	0.218167	2.64e-19	1.2e-21	38	30	13	0.000471987	0.0729514
znuA_1		hypothetical protein	275	247	608	162	31.1438	39.6088	0.296652	2.88e-19	1.3e-21	47	25	28	0.24296	0.770867
group_3314		hypothetical protein	196	11	687	398	22.1971	97.3105	10.3226	2.9e-19	1.3e-21	14	8	8	0.790527	0.790527
group_4944		hypothetical protein	474	101	409	308	53.6806	75.3056	3.53415	2.99e-19	1.34e-21	35	23	15	0.0895311	0.49956
group_7589	sorC_2	PTS system sorbose-specific EIIC component	606	161	277	248	68.6297	60.6357	3.36991	3.03e-19	1.35e-21	48	28	26	0.312327	0.665466
group_4219		hypothetical protein	36	93	847	316	4.07701	77.2616	0.144419	3.25e-19	1.45e-21	23	14	13	0.404873	0.677639
group_63		hypothetical protein	154	180	729	229	17.4405	55.9902	0.268755	3.7e-19	1.64e-21	46	36	17	0.000156417	0.103805
group_6095	yycB	putative transporter YycB	388	68	495	341	43.9411	83.3741	3.93072	3.84e-19	1.69e-21	29	19	15	0.136046	1
Int-Tn_1		Transposase from transposon Tn916	221	17	662	392	25.0283	95.8435	7.69789	4.53e-19	1.99e-21	17	8	11	0.332306	1
group_6025		hypothetical protein	240	22	643	387	27.1801	94.621	6.56581	5.53e-19	2.41e-21	27	17	12	0.247789	0.701108
group_9387		hypothetical protein	5	54	878	355	0.566251	86.7971	0.0374378	6.31e-19	2.75e-21	5	3	2	1	1
group_9091		hypothetical protein	36	92	847	317	4.07701	77.5061	0.14645	6.98e-19	3.02e-21	21	15	9	0.0783539	0.663624
group_1663		hypothetical protein	215	16	668	393	24.3488	96.088	7.9056	7.34e-19	3.16e-21	11	7	4	0.548828	0.548828
group_115		IS5 family transposase IS1381	706	216	177	193	79.9547	47.1883	3.56398	7.36e-19	3.16e-21	88	39	54	0.0422106	0.337399
rsmA_1		hypothetical protein	622	170	261	239	70.4417	58.4352	3.35042	7.62e-19	3.26e-21	95	45	59	0.023488	0.681743
group_4704		Putative dipeptidase	554	137	329	272	62.7407	66.5037	3.3432	7.84e-19	3.34e-21	55	30	32	0.28061	0.590053
zinT		hypothetical protein	610	164	273	245	69.0827	59.9022	3.33802	7.88e-19	3.34e-21	47	27	25	0.381693	0.770867
group_142		IS5 family transposase ISSpn7	751	244	132	165	85.051	40.3423	3.84734	8.47e-19	3.57e-21	83	41	46	0.379999	1
group_3867		hypothetical protein	11	63	872	346	1.24575	84.5966	0.0692806	9.34e-19	3.92e-21	12	9	4	0.145996	0.387695
fpgS_2		Folylpolyglutamate synthase	856	327	27	82	96.9422	20.0489	7.95016	1.12e-18	4.69e-21	19	6	14	0.0635681	0.167068
group_8706--recF_2--group_9617--group_8705--group_9620--group_8704	----------	hypothetical protein--DNA replication and repair protein RecF--hypothetical protein--hypothetical protein--hypothetical protein--hypothetical protein	30	85	853	324	3.39751	79.2176	0.13406	1.27e-18	5.19e-21	5	5	2	0.0625	1
group_3618		hypothetical protein	31	86	852	323	3.51076	78.9731	0.136655	1.3e-18	5.25e-21	7	6	3	0.125	1
group_6460	gdh	NADP-specific glutamate dehydrogenase	31	86	852	323	3.51076	78.9731	0.136655	1.3e-18	5.25e-21	31	14	18	0.47313	0.7201
yycB		putative transporter YycB	495	340	388	69	56.0589	16.8704	0.258907	1.36e-18	5.46e-21	30	16	19	0.200488	0.855536
group_2189		hypothetical protein	406	76	477	333	45.9796	81.4181	3.72939	1.41e-18	5.68e-21	24	11	19	0.00661075	0.83882
group_7217		hypothetical protein	201	13	682	396	22.7633	96.8215	8.97767	1.46e-18	5.84e-21	7	4	4	1	1
group_6593	manX_2	PTS system mannose-specific EIIAB component	606	163	277	246	68.6297	60.1467	3.30172	1.74e-18	6.93e-21	48	27	26	0.470879	0.665466
group_956		hypothetical protein	204	14	679	395	23.1031	96.577	8.47675	1.77e-18	7.03e-21	9	5	5	1	1
group_3846		hypothetical protein	49	103	834	306	5.54926	74.8166	0.174548	1.84e-18	7.27e-21	16	7	11	0.210114	0.803619
group_105		hypothetical protein	186	10	697	399	21.0646	97.555	10.6476	2.14e-18	8.42e-21	18	11	8	0.480682	0.814529
group_3348		hypothetical protein	309	43	574	366	34.9943	89.4866	4.58204	2.44e-18	9.58e-21	8	5	5	0.726562	0.726562
artM_1		Arginine transport ATP-binding protein ArtM	514	346	369	63	58.2106	15.4034	0.25363	2.45e-18	9.58e-21	47	22	33	0.00794273	0.770867
group_6182		hypothetical protein	777	263	106	146	87.9955	35.6968	4.06923	2.99e-18	1.16e-20	24	13	16	0.15159	0.83882
group_9090		hypothetical protein	19	72	864	337	2.15176	82.3961	0.102929	3.41e-18	1.32e-20	5	4	2	0.375	1
group_957	lytB_2	hypothetical protein	33	87	850	322	3.73726	78.7286	0.143692	3.47e-18	1.34e-20	9	8	3	0.0390625	0.507812
group_5643		hypothetical protein	358	283	525	126	40.5436	30.8068	0.303604	3.84e-18	1.48e-20	85	50	46	0.128396	0.515426
gpsB		Cell cycle protein GpsB	668	392	215	17	75.6512	4.15648	0.134741	4.4e-18	1.68e-20	12	6	6	1	1
tet(M)		tetracycline resistance ribosomal protection protein Tet(M)	215	17	668	392	24.3488	95.8435	7.42163	4.4e-18	1.68e-20	11	7	5	0.548828	1
pfbA		Plasmin and fibronectin-binding protein A	623	173	260	236	70.5549	57.7017	3.26874	4.64e-18	1.76e-20	43	25	24	0.360378	0.542384
group_2007		hypothetical protein	206	207	677	202	23.3296	49.3888	0.296934	5.37e-18	2.03e-20	43	27	22	0.126289	1
group_3651		hypothetical protein	230	21	653	388	26.0476	94.8655	6.50769	5.41e-18	2.04e-20	7	4	5	0.453125	1
asnA		Aspartate--ammonia ligase	807	285	76	124	91.393	30.3178	4.61994	5.43e-18	2.04e-20	49	25	32	0.0443842	1
group_559		hypothetical protein	492	112	391	297	55.7191	72.6161	3.33677	5.53e-18	2.07e-20	76	37	51	0.00383624	0.908777
group_2822		hypothetical protein	201	14	682	395	22.7633	96.577	8.31535	5.61e-18	2.09e-20	14	7	8	0.790527	1
group_4847	btuD_3	Vitamin B12 import ATP-binding protein BtuD	260	29	623	380	29.4451	92.9095	5.46853	5.71e-18	2.12e-20	36	26	13	0.011331	0.132498
group_2975		hypothetical protein	206	15	677	394	23.3296	96.3325	7.99252	6.35e-18	2.35e-20	2	1	2	0.5	1
polA		DNA polymerase I	776	263	107	146	87.8822	35.6968	4.02601	6.43e-18	2.37e-20	52	34	27	0.0364834	0.889884
group_4715	glgX_1	Glycogen debranching enzyme	14	65	869	344	1.5855	84.1076	0.0852616	8.38e-18	3.08e-20	12	11	3	0.00634766	0.145996
group_3558		hypothetical protein	846	319	37	90	95.8097	22.0049	6.4509	8.49e-18	3.11e-20	27	10	20	0.0191573	0.247789
group_4705		Putative dipeptidase	327	268	556	141	37.0328	34.4743	0.309426	8.62e-18	3.15e-20	57	33	31	0.289244	0.596642
group_9092--nadR--pnuC	----	hypothetical protein--Trifunctional NAD biosynthesis/regulator protein NadR--Nicotinamide riboside transporter PnuC	40	93	843	316	4.53001	77.2616	0.161227	8.82e-18	3.18e-20	23	17	10	0.0346897	0.677639
group_4218		hypothetical protein	237	23	646	386	26.8403	94.3765	6.15709	8.85e-18	3.18e-20	14	9	7	0.42395	1
lnpD_1		UDP-glucose 4-epimerase	462	100	421	309	52.3216	75.5501	3.39093	9.33e-18	3.35e-20	30	20	13	0.0987371	0.584665
group_5642		hypothetical protein	525	127	358	282	59.4564	68.9487	3.25628	1.12e-17	3.98e-20	85	46	51	0.0820543	0.515426
group_1935	pfbA	Plasmin and fibronectin-binding protein A	241	225	642	184	27.2933	44.9878	0.306985	1.41e-17	5.02e-20	42	23	24	0.440799	0.643969
gutB		Sorbitol dehydrogenase	239	24	644	385	27.0668	94.132	5.95335	1.5e-17	5.3e-20	12	8	5	0.387695	0.774414
group_6061		Pilin	239	24	644	385	27.0668	94.132	5.95335	1.5e-17	5.3e-20	8	7	3	0.0703125	0.726562
group_684	pezA	Antitoxin PezA	42	94	841	315	4.75651	77.0171	0.167354	1.58e-17	5.55e-20	20	16	8	0.0118179	0.503445
group_5377		hypothetical protein	609	375	274	34	68.9694	8.31296	0.201518	1.61e-17	5.66e-20	20	9	14	0.115318	0.823803
group_4784	polA	DNA polymerase I	106	144	777	265	12.0045	64.7922	0.251055	1.93e-17	6.74e-20	52	29	33	0.0703942	0.488456
group_1245	fpgS_2	Folylpolyglutamate synthase	25	77	858	332	2.83126	81.1736	0.125632	1.98e-17	6.88e-20	15	12	4	0.0351562	0.118469
cof		HMP-PP phosphatase	505	119	378	290	57.1914	70.9046	3.25575	1.98e-17	6.88e-20	69	41	38	0.148032	0.470369
group_8461		hypothetical protein	40	92	843	317	4.53001	77.5061	0.163495	2.06e-17	7.14e-20	22	17	9	0.0169005	0.523467
group_7205	rsmD	Ribosomal RNA small subunit methyltransferase D	61	110	822	299	6.90827	73.1051	0.201714	2.22e-17	7.66e-20	39	27	19	0.0237027	1
ugd_2		hypothetical protein	28	80	855	329	3.17101	80.4401	0.134678	2.31e-17	7.93e-20	8	3	7	0.0703125	0.726562
group_3559		hypothetical protein	28	80	855	329	3.17101	80.4401	0.134678	2.31e-17	7.93e-20	28	22	9	0.00371917	0.0871586
group_9251		hypothetical protein	30	82	853	327	3.39751	79.9511	0.140251	2.42e-17	8.26e-20	8	7	2	0.0703125	0.289062
group_4725	prsA	Foldase protein PrsA	31	83	852	326	3.51076	79.7066	0.14291	2.44e-17	8.29e-20	35	17	19	0.735879	1
group_6546		hypothetical protein	241	25	642	384	27.2933	93.8875	5.76598	2.57e-17	8.71e-20	14	9	7	0.42395	1
group_1390		hypothetical protein	215	18	668	391	24.3488	95.599	6.99143	2.63e-17	8.88e-20	11	7	6	0.548828	1
group_7135		hypothetical protein	237	24	646	385	26.8403	94.132	5.88526	2.76e-17	9.31e-20	6	4	3	0.6875	1
tcyC		L-cystine import ATP-binding protein TcyC	351	59	532	350	39.7508	85.5746	3.91392	2.85e-17	9.57e-20	49	34	23	0.00939924	0.77545
group_8316		hypothetical protein	312	46	571	363	35.3341	88.7531	4.31189	2.98e-17	9.98e-20	3	3	3	0.25	0.25
group_8328		hypothetical protein	311	46	572	363	35.2208	88.7531	4.29055	3.24e-17	1.08e-19	4	3	3	0.625	0.625
group_574		hypothetical protein	862	337	21	72	97.6217	17.6039	8.76982	3.64e-17	1.21e-19	36	22	14	0.242985	0.242985
group_4188		hypothetical protein	308	45	575	364	34.8811	88.9976	4.33283	3.86e-17	1.28e-19	7	4	5	0.453125	1
group_3528		hypothetical protein	532	132	351	277	60.2492	67.7262	3.18061	3.96e-17	1.31e-19	54	36	28	0.0198343	0.891923
group_7771		hypothetical protein	846	321	37	88	95.8097	21.5159	6.26825	5.51e-17	1.81e-19	24	7	20	0.00154388	0.0639147
group_6243		DegV domain-containing protein	36	87	847	322	4.07701	78.7286	0.15731	5.89e-17	1.93e-19	16	8	10	0.454498	1
group_4018		hypothetical protein	546	354	337	55	61.8347	13.4474	0.251723	5.99e-17	1.96e-19	34	22	17	0.121449	1
pspB		Putative phosphoserine phosphatase 2	854	329	29	80	96.7157	19.5599	7.16067	6.32e-17	2.06e-19	32	17	16	0.86005	1
group_8416		hypothetical protein	851	326	32	83	96.376	20.2934	6.7708	6.37e-17	2.07e-19	10	2	9	0.0214844	0.109375
group_7324	pspB	Putative phosphoserine phosphatase 2	30	81	853	328	3.39751	80.1956	0.142417	6.4e-17	2.07e-19	34	17	18	0.864166	1
group_4943		hypothetical protein	201	201	682	208	22.7633	50.8557	0.304985	6.48e-17	2.09e-19	39	22	22	0.522397	0.522397
group_1050		hypothetical protein	14	63	869	346	1.5855	84.5966	0.0884797	7.02e-17	2.26e-19	23	12	11	1	1
erm		rRNA adenine N-6-methyltransferase	238	25	645	384	26.9536	93.8875	5.66772	7.73e-17	2.47e-19	16	9	8	0.803619	1
group_7620--spsB_2	--	hypothetical protein--Signal peptidase IB	235	24	648	385	26.6138	94.132	5.81758	7.74e-17	2.47e-19	4	3	3	0.625	0.625
group_5276		hypothetical protein	612	171	271	238	69.3092	58.1907	3.14313	8.06e-17	2.56e-19	41	24	26	0.117275	0.348889
group_8976		hypothetical protein	234	24	649	385	26.5006	94.132	5.7839	8.34e-17	2.64e-19	15	14	5	0.000976563	0.301758
group_4006		hypothetical protein	309	46	574	363	34.9943	88.7531	4.24811	8.76e-17	2.76e-19	8	4	6	0.289062	1
hemH		Ferrochelatase	616	376	267	33	69.7622	8.06846	0.202486	8.97e-17	2.82e-19	26	10	20	0.00935531	0.32694
group_7396		hypothetical protein	63	110	820	299	7.13477	73.1051	0.208836	9.43e-17	2.96e-19	19	12	10	0.359283	1
group_7209	asnA	Aspartate--ammonia ligase	74	119	809	290	8.38052	70.9046	0.222912	9.83e-17	3.07e-19	47	30	24	0.0789407	1
group_1228		hypothetical protein	40	90	843	319	4.53001	77.9951	0.168182	1.21e-16	3.78e-19	16	12	5	0.0768127	0.210114
group_4093		hypothetical protein	206	17	677	392	23.3296	95.8435	7.01642	1.27e-16	3.93e-19	9	5	5	1	1
group_3503		hypothetical protein	24	74	859	335	2.71801	81.9071	0.126483	1.35e-16	4.17e-19	23	18	7	0.010622	0.0931396
group_8387		hypothetical protein	214	19	669	390	24.2356	95.3545	6.56597	1.41e-16	4.34e-19	1	1	1	1	1
mutS		DNA mismatch repair protein MutS	796	281	87	128	90.1472	31.2958	4.16771	1.44e-16	4.44e-19	77	34	54	0.00053878	0.362032
group_2110	hsdM	Type I restriction enzyme EcoKI M protein	26	76	857	333	2.94451	81.4181	0.13293	1.52e-16	4.67e-19	6	5	2	0.21875	0.6875
group_9307		hypothetical protein	34	84	849	325	3.85051	79.4621	0.154944	1.75e-16	5.36e-19	15	12	5	0.0351562	0.301758
group_55--group_6245	--	hypothetical protein--hypothetical protein	1	41	882	368	0.11325	89.9756	0.0101764	1.86e-16	5.67e-19	4	1	3	0.625	0.625
group_7314		hypothetical protein	850	326	33	83	96.2627	20.2934	6.55791	2.03e-16	6.14e-19	11	2	10	0.0117188	0.0654297
group_6636	hemH	Ferrochelatase	232	24	651	385	26.2741	94.132	5.71685	2.3e-16	6.95e-19	5	3	4	0.375	1
group_5779		hypothetical protein	659	387	224	22	74.6319	5.37897	0.167243	2.48e-16	7.47e-19	26	8	18	0.0755187	0.0755187
group_7554		ISL3 family transposase IS1165	220	21	663	388	24.9151	94.8655	6.13086	2.53e-16	7.59e-19	20	9	13	0.263176	0.823803
group_5202		hypothetical protein	312	48	571	361	35.3341	88.2641	4.10946	2.58e-16	7.72e-19	5	3	5	0.0625	1
rsmD		Ribosomal RNA small subunit methyltransferase D	821	301	62	108	92.9785	26.4059	4.75126	2.71e-16	8.09e-19	39	18	27	0.0237027	0.749259
group_1288		hypothetical protein	843	320	40	89	95.47	21.7604	5.86148	2.99e-16	8.91e-19	12	7	6	0.774414	1
group_1983		hypothetical protein	296	43	587	366	33.5221	89.4866	4.29206	3.1e-16	9.19e-19	13	8	5	0.581055	0.581055
group_5942		hypothetical protein	199	16	684	393	22.5368	96.088	7.14611	3.54e-16	1.05e-18	12	6	7	0.774414	1
group_198		IS5 family transposase ISSpn7	173	10	710	399	19.5923	97.555	9.72211	3.6e-16	1.06e-18	9	7	4	0.179688	1
group_2421	msbA_1	Lipid A export ATP-binding/permease protein MsbA	25	74	858	335	2.83126	81.9071	0.131906	3.86e-16	1.14e-18	24	18	10	0.0226558	0.541256
group_7772		hypothetical protein	38	87	845	322	4.30351	78.7286	0.166442	3.9e-16	1.14e-18	24	21	6	0.000277162	0.0226558
group_2944	btrD	2'-N-acetylparomamine deacetylase	35	84	848	325	3.96376	79.4621	0.159689	4.02e-16	1.18e-18	11	6	9	0.0654297	1
group_9101		hypothetical protein	320	260	563	149	36.2401	36.4303	0.325728	4.04e-16	1.18e-18	36	23	22	0.132498	0.242985
group_2704	coaD	Phosphopantetheine adenylyltransferase	74	117	809	292	8.38052	71.3936	0.228286	4.16e-16	1.21e-18	48	31	24	0.0594634	1
group_5001		hypothetical protein	656	386	227	23	74.2922	5.62347	0.172194	4.2e-16	1.22e-18	20	10	12	0.503445	1
group_9010--group_7696--group_8349	----	hypothetical protein--hypothetical protein--hypothetical protein	223	22	660	387	25.2548	94.621	5.9436	4.29e-16	1.23e-18	5	5	2	0.0625	1
group_7507		hypothetical protein	215	20	668	389	24.3488	95.11	6.2601	4.3e-16	1.23e-18	5	4	3	0.375	1
group_2407		hypothetical protein	28	77	855	332	3.17101	81.1736	0.141201	4.32e-16	1.23e-18	16	12	7	0.0768127	0.803619
group_8597		hypothetical protein	222	22	661	387	25.1416	94.621	5.90799	4.47e-16	1.27e-18	6	5	2	0.21875	0.6875
group_3117	pheT	Phenylalanine--tRNA ligase beta subunit	331	55	552	354	37.4858	86.5526	3.85949	4.99e-16	1.42e-18	54	37	24	0.00907334	0.496617
group_7437		hypothetical protein	53	100	830	309	6.00227	75.5501	0.197313	5.58e-16	1.58e-18	30	19	14	0.200488	0.855536
group_597	lytA_2	Autolysin	345	271	538	138	39.0713	33.7408	0.326548	6.04e-16	1.71e-18	89	46	55	0.0334167	0.832258
group_5078		hypothetical protein	5	48	878	361	0.566251	88.2641	0.0428293	6.13e-16	1.73e-18	14	5	11	0.057373	0.42395
group_6246		hypothetical protein	882	369	1	40	99.8867	9.77995	95.6098	6.17e-16	1.73e-18	4	3	1	0.625	0.625
group_9132		IS1182 family transposase ISBcy1	67	111	816	298	7.58777	72.8606	0.220434	7e-16	1.96e-18	12	9	7	0.145996	0.774414
group_344	insK	hypothetical protein	15	62	868	347	1.69875	84.8411	0.0967184	7.45e-16	2.08e-18	16	12	5	0.0768127	0.210114
group_4655		hypothetical protein	39	87	844	322	4.41676	78.7286	0.171025	8.2e-16	2.28e-18	12	6	8	0.387695	1
group_282		hypothetical protein	38	86	845	323	4.30351	78.9731	0.168901	9.27e-16	2.57e-18	37	21	20	0.511376	0.742829
group_6379		hypothetical protein	25	73	858	336	2.83126	82.1516	0.134112	1.03e-15	2.85e-18	10	7	4	0.34375	0.753906
group_2397	phoU_1	Phosphate-specific transport system accessory protein PhoU	196	16	687	393	22.1971	96.088	7.00764	1.07e-15	2.95e-18	8	2	7	0.0703125	0.289062
group_557		hypothetical protein	17	64	866	345	1.92525	84.3521	0.105821	1.14e-15	3.14e-18	18	10	9	0.814529	1
group_9080--group_9084	--	hypothetical protein--hypothetical protein	33	81	850	328	3.73726	80.1956	0.157211	1.17e-15	3.21e-18	6	2	5	0.21875	0.6875
group_9095		hypothetical protein	33	81	850	328	3.73726	80.1956	0.157211	1.17e-15	3.21e-18	6	2	5	0.21875	0.6875
group_9027		hypothetical protein	220	22	663	387	24.9151	94.621	5.8371	1.26e-15	3.44e-18	8	5	5	0.726562	0.726562
aaaT		hypothetical protein	628	377	255	32	71.1212	7.82396	0.209039	1.5e-15	4.09e-18	52	20	35	0.0175332	0.126347
group_196		IS5 family transposase ISSpn7	291	43	592	366	32.9558	89.4866	4.18393	1.53e-15	4.13e-18	30	19	14	0.200488	0.855536
group_541		hypothetical protein	66	109	817	300	7.47452	73.3496	0.22234	2.03e-15	5.47e-18	33	28	8	6.62e-05	0.00455138
group_563		IS3 family transposase ISSpn11	278	39	605	370	31.4836	90.4645	4.3594	2.14e-15	5.76e-18	63	50	20	3.02e-06	0.0051524
group_4886	yclP	Petrobactin import ATP-binding protein YclP	218	22	665	387	24.6886	94.621	5.76664	2.17e-15	5.82e-18	30	20	12	0.0987371	0.361595
group_2434	rhaB	L-Rhamnulokinase	233	214	650	195	26.3873	47.6773	0.326636	2.49e-15	6.67e-18	49	26	31	0.0854331	0.77545
group_8457--group_8459	--	hypothetical protein--hypothetical protein	33	80	850	329	3.73726	80.4401	0.159662	2.9e-15	7.73e-18	5	2	4	0.375	1
group_2267		putative protein	3	43	880	366	0.339751	89.4866	0.0290169	2.96e-15	7.88e-18	5	3	2	1	1
metY_2		O-acetyl-L-homoserine sulfhydrylase	36	83	847	326	4.07701	79.7066	0.166939	3.11e-15	8.23e-18	23	21	5	6.6e-05	0.010622
group_7355		hypothetical protein	36	83	847	326	4.07701	79.7066	0.166939	3.11e-15	8.23e-18	9	2	7	0.179688	0.179688
malF		hypothetical protein	224	24	659	385	25.3681	94.132	5.45271	3.48e-15	9.17e-18	29	19	10	0.136046	0.136046
lnpD		UDP-glucose 4-epimerase	414	299	469	110	46.8856	26.8949	0.32475	3.87e-15	1.02e-17	23	14	15	0.21004	0.404873
group_2839	glnQ_1	Glutamine transport ATP-binding protein GlnQ	42	88	841	321	4.75651	78.4841	0.182169	3.98e-15	1.05e-17	21	16	7	0.0266037	0.189247
group_7888		hypothetical protein	62	105	821	304	7.02152	74.3276	0.218642	4.22e-15	1.11e-17	29	23	12	0.0023157	0.458258
group_11889		IS630 family transposase IS630-Spn1	5	46	878	363	0.566251	88.7531	0.0449391	5.88e-15	1.54e-17	11	5	7	0.548828	1
coaD		Phosphopantetheine adenylyltransferase	797	286	86	123	90.2605	30.0733	3.98565	5.95e-15	1.55e-17	52	26	34	0.0364834	1
yclP		Petrobactin import ATP-binding protein YclP	668	387	215	22	75.6512	5.37897	0.176624	6.32e-15	1.64e-17	26	11	17	0.168638	0.557197
group_6104	lnpD	UDP-glucose 4-epimerase	470	111	413	298	53.2276	72.8606	3.05521	6.8e-15	1.76e-17	24	16	13	0.15159	0.83882
group_1070		hypothetical protein	36	82	847	327	4.07701	79.9511	0.169493	7.1e-15	1.84e-17	25	16	12	0.229523	1
pqqE_2--group_9085--group_9086--group_9083--group_9082	--------	PqqA peptide cyclase--hypothetical protein--hypothetical protein--hypothetical protein--hypothetical protein	33	79	850	330	3.73726	80.6846	0.162174	7.22e-15	1.84e-17	4	2	3	0.625	1
group_7877		hypothetical protein	32	78	851	331	3.62401	80.9291	0.159571	7.76e-15	1.98e-17	5	3	3	1	1
group_8611		hypothetical protein	35	81	848	328	3.96376	80.1956	0.167133	8.88e-15	2.25e-17	17	13	5	0.0490417	0.143463
group_7840		hypothetical protein	594	365	289	44	67.2707	10.7579	0.24777	9.48e-15	2.4e-17	16	6	11	0.210114	0.454498
group_4116		hypothetical protein	314	253	569	156	35.5606	38.1418	0.340268	9.6e-15	2.43e-17	61	39	36	0.039617	0.200031
group_4032		hypothetical protein	214	22	669	387	24.2356	94.621	5.62699	1.06e-14	2.68e-17	13	5	8	0.581055	0.581055
group_4115		hypothetical protein	566	155	317	254	64.0997	62.1027	2.9259	1.08e-14	2.71e-17	61	37	38	0.0721774	0.123731
galT_2		Galactose-1-phosphate uridylyltransferase	377	75	506	334	42.6954	81.6626	3.318	1.15e-14	2.89e-17	33	21	17	0.162756	1
group_1446	potA_2	hypothetical protein	315	53	568	356	35.6738	87.0416	3.72509	1.26e-14	3.14e-17	28	19	13	0.0871586	0.850554
group_8293		hypothetical protein	297	47	586	362	33.6353	88.5086	3.90364	1.31e-14	3.26e-17	8	6	4	0.289062	1
group_3299	tet(M)	tetracycline resistance ribosomal protection protein Tet(M)	59	101	824	308	6.68177	75.3056	0.21835	1.38e-14	3.44e-17	27	13	16	0.442068	1
rhaB		L-Rhamnulokinase	630	187	253	222	71.3477	54.2787	2.95618	1.43e-14	3.54e-17	59	35	33	0.192526	0.434993
group_8257		hypothetical protein	224	25	659	384	25.3681	93.8875	5.221	1.55e-14	3.83e-17	9	6	5	0.507812	1
group_8454		hypothetical protein	15	59	868	350	1.69875	85.5746	0.102515	1.64e-14	4.06e-17	10	9	6	0.0214844	0.753906
group_7301		hypothetical protein	860	341	23	68	97.3952	16.6259	7.45633	1.71e-14	4.2e-17	23	15	12	0.21004	1
group_7181		hypothetical protein	305	50	578	359	34.5413	87.7751	3.78875	1.74e-14	4.27e-17	4	4	3	0.125	0.625
ldh		L-lactate dehydrogenase	631	376	252	33	71.4609	8.06846	0.219763	1.76e-14	4.31e-17	37	16	26	0.0200739	0.511376
lytA_2		Autolysin	504	127	379	282	57.0781	68.9487	2.95282	1.77e-14	4.33e-17	85	53	42	0.0294564	1
group_2462		hypothetical protein	33	78	850	331	3.73726	80.9291	0.164751	1.8e-14	4.38e-17	5	3	3	1	1
group_2038		hypothetical protein	24	69	859	340	2.71801	83.1296	0.137673	1.8e-14	4.38e-17	6	5	2	0.21875	0.6875
group_6791	ldh	L-lactate dehydrogenase	237	29	646	380	26.8403	92.9095	4.8073	1.9e-14	4.62e-17	25	16	13	0.229523	1
group_4166	xerC_3	Tyrosine recombinase XerC	4	43	879	366	0.453001	89.4866	0.0387332	2.48e-14	6.01e-17	6	3	3	1	1
group_5205	xerC_3	hypothetical protein	286	44	597	365	32.3896	89.2421	3.97404	2.63e-14	6.35e-17	3	3	1	0.25	1
group_5679	pepA_2	Glutamyl aminopeptidase	664	385	219	24	75.1982	5.86797	0.189006	2.82e-14	6.79e-17	34	13	22	0.121449	0.229481
group_51		hypothetical protein	870	353	13	56	98.5277	13.6919	10.6167	2.84e-14	6.82e-17	31	20	12	0.149613	0.281042
nanB		Sialidase B	567	157	316	252	64.2129	61.6137	2.88003	3.14e-14	7.54e-17	50	26	32	0.0649086	0.887725
group_9009		hypothetical protein	301	49	582	360	34.0883	88.0196	3.79971	3.52e-14	8.41e-17	7	4	5	0.453125	1
group_5812		hypothetical protein	36	80	847	329	4.07701	80.4401	0.174793	3.98e-14	9.5e-17	6	3	4	0.6875	1
group_3775		hypothetical protein	363	71	520	338	41.1099	82.6406	3.32324	4.5e-14	1.07e-16	30	21	15	0.0427739	1
group_7357		hypothetical protein	253	220	630	189	28.6523	46.2103	0.345	4.62e-14	1.1e-16	45	27	26	0.232693	0.371298
nanB_1		Sialidase B	268	228	615	181	30.3511	44.2543	0.345942	5.04e-14	1.19e-16	47	31	25	0.0399861	0.770867
toxA		hypothetical protein	648	380	235	29	73.3862	7.09046	0.210437	5.04e-14	1.19e-16	25	11	15	0.424356	0.690038
group_6196	punA	Purine nucleoside phosphorylase 1	419	93	464	316	47.4519	77.2616	3.06832	5.2e-14	1.23e-16	37	25	15	0.047031	0.324009
group_8465--group_9099	--	hypothetical protein--hypothetical protein	34	78	849	331	3.85051	80.9291	0.169944	5.54e-14	1.3e-16	7	4	4	1	1
group_7667--group_9014	--	hypothetical protein--hypothetical protein	287	45	596	364	32.5028	88.9976	3.89515	5.7e-14	1.33e-16	2	2	2	0.5	0.5
group_8351		hypothetical protein	375	76	508	333	42.4689	81.4181	3.23443	5.75e-14	1.34e-16	28	19	17	0.0871586	0.344928
group_9166		hypothetical protein	286	45	597	364	32.3896	88.9976	3.87508	6.08e-14	1.41e-16	3	2	3	0.25	1
group_8329		hypothetical protein	286	45	597	364	32.3896	88.9976	3.87508	6.08e-14	1.41e-16	2	2	2	0.5	0.5
group_3776		hypothetical protein	233	209	650	200	26.3873	48.8998	0.343025	6.92e-14	1.6e-16	38	23	22	0.255875	0.417692
group_1600		hypothetical protein	310	248	573	161	35.1076	39.3643	0.351222	7.58e-14	1.75e-16	32	17	19	0.377086	0.86005
ideR		Iron-dependent repressor IdeR	573	161	310	248	64.8924	60.6357	2.8472	7.58e-14	1.75e-16	44	22	26	0.291215	1
group_7856--group_9580--group_8584--group_9582	------	hypothetical protein--hypothetical protein--hypothetical protein--hypothetical protein	4	42	879	367	0.453001	89.7311	0.0397638	7.72e-14	1.76e-16	6	3	3	1	1
punA		Purine nucleoside phosphorylase 1	465	316	418	93	52.6614	22.7384	0.327395	8.11e-14	1.85e-16	38	16	25	0.0729514	0.417692
group_9079		hypothetical protein	39	82	844	327	4.41676	79.9511	0.184271	8.24e-14	1.87e-16	10	6	6	0.753906	0.753906
group_7897		hypothetical protein	39	82	844	327	4.41676	79.9511	0.184271	8.24e-14	1.87e-16	11	6	6	1	1
group_5110		hypothetical protein	393	286	490	123	44.5074	30.0733	0.344934	8.31e-14	1.88e-16	53	26	36	0.0126603	1
pepA_1		Glutamyl aminopeptidase	212	23	671	386	24.0091	94.3765	5.3024	8.35e-14	1.89e-16	27	17	11	0.247789	0.442068
qmcA		Protein QmcA	615	182	268	227	69.6489	55.5012	2.86217	8.76e-14	1.97e-16	55	30	33	0.177001	0.590053
group_3847		hypothetical protein	20	63	863	346	2.26501	84.5966	0.127278	9.49e-14	2.13e-16	13	11	2	0.0224609	0.0224609
group_9168		hypothetical protein	285	45	598	364	32.2763	88.9976	3.85507	9.56e-14	2.14e-16	3	2	3	0.25	1
group_5083	adhB	Alcohol dehydrogenase 2	257	221	626	188	29.1053	45.9658	0.34924	9.69e-14	2.17e-16	53	32	29	0.168978	0.583132
yheI		putative multidrug resistance ABC transporter ATP-binding/permease protein YheI	820	307	63	102	92.8652	24.9389	4.32449	9.79e-14	2.19e-16	31	15	21	0.0707555	1
group_8458		hypothetical protein	38	81	845	328	4.30351	80.1956	0.182102	1.02e-13	2.26e-16	8	3	5	0.726562	0.726562
group_8630		hypothetical protein	31	74	852	335	3.51076	81.9071	0.164716	1.25e-13	2.77e-16	40	23	21	0.429591	0.874629
group_1610		hypothetical protein	314	55	569	354	35.5606	86.5526	3.55188	1.38e-13	3.06e-16	28	19	13	0.0871586	0.850554
axeA		Cephalosporin-C deacetylase	792	287	91	122	89.6942	29.8289	3.69966	1.55e-13	3.44e-16	26	9	20	0.00935531	0.168638
ald		Alanine dehydrogenase	377	278	506	131	42.6954	32.0293	0.351089	1.58e-13	3.49e-16	37	20	21	0.511376	0.742829
group_8268	qmcA	Protein QmcA	258	221	625	188	29.2186	45.9658	0.35116	1.59e-13	3.5e-16	54	33	29	0.133674	0.683489
ybbA		putative protein YbbA	695	226	188	183	78.7089	44.7433	2.99343	1.61e-13	3.54e-16	39	27	18	0.0237027	0.749259
group_8510		hypothetical protein	89	121	794	288	10.0793	70.4156	0.266794	1.61e-13	3.54e-16	52	36	24	0.00778744	0.677809
group_4203		hypothetical protein	289	47	594	362	32.7293	88.5086	3.74733	1.69e-13	3.71e-16	23	14	13	0.404873	0.677639
group_9100		hypothetical protein	178	177	705	232	20.1586	56.7237	0.330937	1.87e-13	4.08e-16	32	24	16	0.00700037	1
group_3266	licT_1	Transcription antiterminator LicT	220	26	663	383	24.9151	93.643	4.88804	1.94e-13	4.23e-16	35	21	17	0.310505	1
group_139		hypothetical protein	715	238	168	171	80.974	41.8093	3.05785	2.02e-13	4.4e-16	56	31	34	0.140895	0.504404
group_4168		hypothetical protein	18	60	865	349	2.03851	85.3301	0.12104	2.03e-13	4.4e-16	24	13	13	0.83882	0.83882
adhB		Alcohol dehydrogenase 2	619	185	264	224	70.1019	54.7677	2.83898	2.04e-13	4.4e-16	53	28	33	0.0983706	0.783846
group_8751		hypothetical protein	1	35	882	374	0.11325	91.4425	0.0121153	2.36e-13	5.1e-16	5	1	4	0.375	0.375
group_5802--group_8587	--	hypothetical protein--hypothetical protein	4	41	879	368	0.453001	89.9756	0.0408446	2.39e-13	5.14e-16	6	3	3	1	1
group_4084		hypothetical protein	654	204	229	205	74.0657	50.1222	2.86989	2.6e-13	5.57e-16	7	5	5	0.453125	0.453125
group_2645		hypothetical protein	21	63	862	346	2.37826	84.5966	0.133797	2.73e-13	5.85e-16	8	7	3	0.0703125	0.726562
group_9072		hypothetical protein	37	79	846	330	4.19026	80.6846	0.182691	2.87e-13	6.12e-16	1	1	1	1	1
group_3836		hypothetical protein	537	342	346	67	60.8154	16.3814	0.304051	2.88e-13	6.14e-16	21	11	13	0.38331	1
group_3855		hypothetical protein	660	382	223	27	74.7452	6.60147	0.209189	2.91e-13	6.2e-16	21	7	15	0.0783539	0.189247
group_3556		hypothetical protein	224	202	659	207	25.3681	50.6112	0.348323	3.19e-13	6.77e-16	10	5	7	0.34375	1
group_2732		hypothetical protein	291	48	592	361	32.9558	88.2641	3.6969	3.32e-13	7.03e-16	16	9	9	0.803619	0.803619
group_7901		hypothetical protein	33	75	850	334	3.73726	81.6626	0.172894	3.44e-13	7.26e-16	6	4	4	0.6875	0.6875
group_4097		hypothetical protein	243	212	640	197	27.5198	48.1663	0.352823	3.53e-13	7.44e-16	25	13	15	0.424356	1
group_9133--group_8505	--	IS1182 family transposase ISAco1--hypothetical protein	84	116	799	293	9.51302	71.6381	0.265547	3.59e-13	7.55e-16	11	9	6	0.0654297	1
group_3236		hypothetical protein	405	289	478	120	45.8664	29.3399	0.351812	3.79e-13	7.95e-16	26	12	18	0.0755187	0.845019
group_4385		hypothetical protein	44	85	839	324	4.98301	79.2176	0.199902	3.96e-13	8.28e-16	24	20	5	0.00154388	0.00661075
group_7500		hypothetical protein	36	78	847	331	4.07701	80.9291	0.180365	4.01e-13	8.37e-16	8	4	5	0.726562	1
group_2882		hypothetical protein	41	82	842	327	4.64326	79.9511	0.194181	4.45e-13	9.26e-16	13	6	9	0.266846	1
group_6306		hypothetical protein	53	92	830	317	6.00227	77.5061	0.220024	4.46e-13	9.28e-16	19	10	11	0.647606	1
metG_2		Methionine--tRNA ligase	88	119	795	290	9.96602	70.9046	0.269753	4.52e-13	9.38e-16	12	9	6	0.145996	1
group_5017		Arylsulfatase	392	283	491	126	44.3941	30.8068	0.355458	4.55e-13	9.41e-16	40	20	25	0.15386	1
group_2939	btrD	hypothetical protein	408	91	475	318	46.2061	77.7506	3.0016	4.83e-13	9.99e-16	56	36	31	0.0440465	0.504404
group_8439		hypothetical protein	275	228	608	181	31.1438	44.2543	0.359065	5.48e-13	1.13e-15	23	17	10	0.0346897	0.677639
group_4057	rpiA	Ribose-5-phosphate isomerase A	117	138	766	271	13.2503	66.2592	0.299949	5.75e-13	1.18e-15	32	19	16	0.377086	1
yclN		Petrobactin import system permease protein YclN	674	385	209	24	76.3307	5.86797	0.201032	6.51e-13	1.34e-15	19	10	11	0.647606	1
group_8445		hypothetical protein	268	224	615	185	30.3511	45.2323	0.359901	6.99e-13	1.43e-15	19	9	13	0.167068	1
lnrL		Vitamin B12 import ATP-binding protein BtuD	82	114	801	295	9.28652	72.1271	0.26491	7.26e-13	1.49e-15	12	9	7	0.145996	0.774414
group_2966	desR	Transcriptional regulatory protein DesR	10	49	873	360	1.1325	88.0196	0.0841574	7.29e-13	1.49e-15	18	8	10	0.814529	0.814529
group_7360		hypothetical protein	48	87	835	322	5.43601	78.7286	0.212761	1.02e-12	2.07e-15	18	9	12	0.237885	1
group_2815		hypothetical protein	147	9	736	400	16.6478	97.7995	8.87681	1.02e-12	2.08e-15	19	14	7	0.0635681	0.359283
group_2729		hypothetical protein	121	140	762	269	13.7033	65.7702	0.305109	1.05e-12	2.12e-15	33	25	13	0.00455138	0.296206
group_6869		hypothetical protein	279	229	604	180	31.5968	44.0098	0.363082	1.07e-12	2.16e-15	24	17	10	0.0639147	0.541256
group_2710	yclN	Petrobactin import system permease protein YclN	205	23	678	386	23.2163	94.3765	5.07439	1.12e-12	2.25e-15	26	14	13	0.845019	1
group_1088		IS1182 family transposase ISSau3	0	31	883	378	0	92.4205	0	1.16e-12	2.33e-15	1	0	1	1	1
group_2231	xerC_2	Tyrosine recombinase XerC	89	118	794	291	10.0793	71.1491	0.276427	1.16e-12	2.34e-15	43	27	20	0.126289	0.760792
kpsT		putative ABC transporter ATP-binding/permease protein	268	223	615	186	30.3511	45.4768	0.363469	1.23e-12	2.47e-15	22	12	13	0.523467	0.831812
group_5825		hypothetical protein	47	86	836	323	5.32276	78.9731	0.211152	1.36e-12	2.73e-15	18	9	12	0.237885	1
group_6241		DegV domain-containing protein	838	325	45	84	94.9037	20.5379	4.81313	1.37e-12	2.75e-15	20	9	14	0.115318	0.823803
group_7858		hypothetical protein	272	225	611	184	30.8041	44.9878	0.364052	1.38e-12	2.75e-15	16	10	10	0.454498	0.454498
group_618	lytA_1	Autolysin	18	58	865	351	2.03851	85.8191	0.125932	1.45e-12	2.89e-15	24	17	9	0.0639147	0.307456
group_5189		hypothetical protein	136	7	747	402	15.402	98.2885	10.4555	1.56e-12	3.11e-15	11	9	4	0.0654297	0.548828
group_5390		hypothetical protein	57	94	826	315	6.45527	77.0171	0.231248	1.6e-12	3.18e-15	21	12	12	0.663624	0.663624
group_2657		hypothetical protein	39	79	844	330	4.41676	80.6846	0.193023	1.73e-12	3.44e-15	15	9	9	0.607239	0.607239
btrD		2'-N-acetylparomamine deacetylase	480	123	403	286	54.3601	69.9267	2.76947	1.83e-12	3.62e-15	51	30	28	0.262438	0.575849
group_8273		hypothetical protein	810	303	73	106	91.7327	25.9169	3.88173	1.84e-12	3.63e-15	25	14	16	0.229523	0.690038
group_2846	yheI	putative multidrug resistance ABC transporter ATP-binding/permease protein YheI	60	96	823	313	6.79502	76.5281	0.237697	2.17e-12	4.26e-15	30	21	13	0.0427739	0.584665
group_6305		hypothetical protein	273	225	610	184	30.9173	44.9878	0.365989	2.3e-12	4.52e-15	17	11	10	0.332306	0.629059
group_5265		hypothetical protein	54	91	829	318	6.11552	77.7506	0.227628	2.3e-12	4.52e-15	9	3	8	0.0390625	0.507812
group_5628		hypothetical protein	163	13	720	396	18.4598	96.8215	6.89615	2.31e-12	4.52e-15	10	8	5	0.109375	1
group_8408		hypothetical protein	3	37	880	372	0.339751	90.9535	0.0342752	2.9e-12	5.66e-15	5	2	3	1	1
group_712	iga	hypothetical protein	153	11	730	398	17.3273	97.3105	7.58331	2.92e-12	5.69e-15	23	16	7	0.0931396	0.0931396
pezT_1		hypothetical protein	53	90	830	319	6.00227	77.9951	0.226332	3.2e-12	6.21e-15	19	10	13	0.167068	1
group_8307		hypothetical protein	130	6	753	403	14.7225	98.533	11.5958	3.2e-12	6.21e-15	13	10	4	0.0922852	0.266846
group_4286		hypothetical protein	271	223	612	186	30.6908	45.4768	0.36934	3.66e-12	7.1e-15	21	12	12	0.663624	0.663624
group_5008		hypothetical protein	264	219	619	190	29.8981	46.4548	0.370018	4.65e-12	8.99e-15	24	12	16	0.15159	1
group_3580		hypothetical protein	13	51	870	358	1.47225	87.5306	0.104891	4.73e-12	9.12e-15	4	3	1	0.625	0.625
agaS		Putative D-galactosamine-6-phosphate deaminase AgaS	709	239	174	170	80.2945	41.5648	2.89833	5.19e-12	1e-14	37	22	22	0.324009	0.324009
group_5002		hypothetical protein	517	331	366	78	58.5504	19.0709	0.332871	5.73e-12	1.1e-14	26	15	17	0.168638	0.557197
group_7198		hypothetical protein	458	115	425	294	51.8686	71.8826	2.75503	5.95e-12	1.14e-14	20	15	11	0.0413895	0.823803
group_9077		hypothetical protein	59	94	824	315	6.68177	77.0171	0.239943	6.05e-12	1.16e-14	22	12	12	0.831812	0.831812
group_7649		hypothetical protein	160	13	723	396	18.12	96.8215	6.74114	6.56e-12	1.26e-14	11	7	5	0.548828	1
group_6496	uppS	Isoprenyl transferase	101	124	782	285	11.4383	69.6822	0.296851	6.76e-12	1.29e-14	35	23	15	0.0895311	0.49956
group_2033		hypothetical protein	4	38	879	371	0.453001	90.709	0.0444285	6.94e-12	1.32e-14	5	3	2	1	1
ydhF		Oxidoreductase YdhF	529	147	354	262	59.9094	64.0587	2.6634	8.64e-12	1.64e-14	42	25	26	0.164149	0.279956
group_191		hypothetical protein	743	260	140	149	84.145	36.4303	3.0414	8.75e-12	1.66e-14	87	41	55	0.0178276	0.668285
group_9078--group_8456	--	hypothetical protein--hypothetical protein	60	94	823	315	6.79502	77.0171	0.244306	8.83e-12	1.67e-14	22	12	12	0.831812	0.831812
mobA		hypothetical protein	452	113	431	296	51.1891	72.3716	2.7471	8.85e-12	1.67e-14	35	21	22	0.175465	0.310505
group_6652		hypothetical protein	154	12	729	397	17.4405	97.066	6.9888	9.99e-12	1.88e-14	13	9	6	0.266846	1
licT_2		Transcription antiterminator LicT	754	267	129	142	85.3907	34.7188	3.10856	1.05e-11	1.98e-14	31	16	23	0.0106738	1
group_8330		Putative TrmH family tRNA/rRNA methyltransferase	838	327	45	82	94.9037	20.0489	4.66979	1.09e-11	2.05e-14	8	5	4	0.726562	1
group_8331		Putative TrmH family tRNA/rRNA methyltransferase	45	82	838	327	5.09626	79.9511	0.214142	1.09e-11	2.05e-14	8	4	5	0.726562	1
group_3491		hypothetical protein	162	14	721	395	18.3465	96.577	6.33941	1.26e-11	2.35e-14	12	9	6	0.145996	1
group_8997		hypothetical protein	163	14	720	395	18.4598	96.577	6.3874	1.27e-11	2.38e-14	12	9	6	0.145996	1
rizA		hypothetical protein	638	201	245	208	72.2537	50.8557	2.69477	1.31e-11	2.44e-14	23	11	16	0.0931396	1
group_2363	ugd	UDP-glucose 6-dehydrogenase	386	87	497	322	43.7146	78.7286	2.87453	1.54e-11	2.86e-14	50	26	28	0.479888	0.887725
group_5748	lcnD_2	Lactococcin A secretion protein LcnD	271	221	612	188	30.6908	45.9658	0.376689	1.56e-11	2.89e-14	19	12	11	0.359283	0.647606
sapB		hypothetical protein	507	138	376	271	57.4179	66.2592	2.64795	1.57e-11	2.91e-14	39	25	20	0.108129	1
group_2228	xerC_3	Tyrosine recombinase XerC	153	12	730	397	17.3273	97.066	6.9339	1.62e-11	3e-14	11	8	6	0.226562	1
group_7945		hypothetical protein	100	122	783	287	11.325	70.1711	0.300442	1.8e-11	3.31e-14	23	16	10	0.0931396	0.677639
group_7356		hypothetical protein	60	93	823	316	6.79502	77.2616	0.247717	1.84e-11	3.39e-14	21	12	11	0.663624	1
group_3953		hypothetical protein	262	43	621	366	29.6716	89.4866	3.59106	2.01e-11	3.69e-14	8	7	4	0.0703125	1
group_11851	agaS	Putative D-galactosamine-6-phosphate deaminase AgaS	167	164	716	245	18.9128	59.9022	0.348438	2.09e-11	3.84e-14	34	19	21	0.229481	0.607591
group_7405		hypothetical protein	4	37	879	372	0.453001	90.9535	0.0457522	2.11e-11	3.87e-14	8	4	5	0.726562	1
group_9814		hypothetical protein	11	47	872	362	1.24575	88.5086	0.0971599	2.21e-11	4.04e-14	7	3	4	1	1
truC		hypothetical protein	8	43	875	366	0.906002	89.4866	0.0778206	2.29e-11	4.18e-14	6	5	2	0.21875	0.6875
group_11855	purL	Phosphoribosylformylglycinamidine synthase	270	220	613	189	30.5776	46.2103	0.378392	2.42e-11	4.41e-14	19	12	11	0.359283	0.647606
group_5581	purH	Bifunctional purine biosynthesis protein PurH	270	220	613	189	30.5776	46.2103	0.378392	2.42e-11	4.41e-14	31	19	18	0.281042	0.47313
group_2177		hypothetical protein	107	3	776	406	12.1178	99.2665	18.6607	2.47e-11	4.49e-14	15	13	3	0.00738525	0.0351562
group_5705		hypothetical protein	375	270	508	139	42.4689	33.9853	0.380031	2.49e-11	4.51e-14	39	20	25	0.108129	1
group_7783	purC	Phosphoribosylaminoimidazole-succinocarboxamide synthase	271	220	612	189	30.6908	46.2103	0.380414	2.63e-11	4.75e-14	20	13	11	0.263176	0.823803
group_133		IS5 family transposase ISSpn7	19	56	864	353	2.15176	86.3081	0.13862	2.85e-11	5.15e-14	17	13	5	0.0490417	0.143463
group_9136		hypothetical protein	82	109	801	300	9.28652	73.3496	0.281758	2.98e-11	5.36e-14	22	19	8	0.000855446	0.286279
sorB		PTS system sorbose-specific EIIB component	701	237	182	172	79.3884	42.0538	2.79529	3e-11	5.4e-14	42	23	27	0.0884295	0.643969
group_1488		hypothetical protein	88	113	795	296	9.96602	72.3716	0.289954	3.27e-11	5.87e-14	44	27	22	0.174171	1
group_5309	alaS	Alanine--tRNA ligase	94	117	789	292	10.6455	71.3936	0.297336	3.41e-11	6.11e-14	31	22	13	0.0294494	0.47313
group_5844		hypothetical protein	97	119	786	290	10.9853	70.9046	0.300746	3.43e-11	6.13e-14	12	8	7	0.387695	0.774414
group_2264		hypothetical protein	741	261	142	148	83.9185	36.1858	2.95904	3.46e-11	6.18e-14	40	22	24	0.268187	0.635828
group_6882		hypothetical protein	46	81	837	328	5.20951	80.1956	0.222547	3.49e-11	6.22e-14	11	9	3	0.0654297	0.226562
group_2794	lagD_2	Lactococcin-G-processing and transport ATP-binding protein LagD	270	219	613	190	30.5776	46.4548	0.382131	3.98e-11	7.08e-14	22	14	12	0.286279	0.831812
group_7182		hypothetical protein	186	21	697	388	21.0646	94.8655	4.93052	4.1e-11	7.28e-14	19	14	10	0.0635681	1
xerD_2		Tyrosine recombinase XerD	0	28	883	381	0	93.154	0	4.24e-11	7.53e-14	6	0	6	0.03125	0.03125
group_4102		hypothetical protein	122	6	761	403	13.8165	98.533	10.7678	4.58e-11	8.1e-14	15	12	5	0.0351562	0.301758
group_6409		hypothetical protein	57	90	826	319	6.45527	77.9951	0.244592	4.68e-11	8.28e-14	19	11	10	0.647606	1
trmB		tRNA (guanine-N(7)-)-methyltransferase	414	286	469	123	46.8856	30.0733	0.379635	5.36e-11	9.43e-14	30	17	19	0.200488	0.584665
group_7093	trmB	tRNA (guanine-N(7)-)-methyltransferase	469	123	414	286	53.1144	69.9267	2.63411	5.36e-11	9.43e-14	29	20	17	0.0614283	0.458258
yknZ		putative ABC transporter permease YknZ	544	157	339	252	61.6082	61.6137	2.57573	5.5e-11	9.66e-14	38	19	25	0.0729514	1
pezA_2		Antitoxin PezA	44	79	839	330	4.98301	80.6846	0.219067	6.01e-11	1.05e-13	15	7	10	0.301758	1
group_2482		hypothetical protein	809	307	74	102	91.6195	24.9389	3.63227	6.09e-11	1.07e-13	25	7	23	1.94e-05	0.0432853
group_1077		hypothetical protein	62	93	821	316	7.02152	77.2616	0.256598	6.24e-11	1.09e-13	20	14	7	0.115318	0.263176
purK		N5-carboxyaminoimidazole ribonucleotide synthase	615	192	268	217	69.6489	53.0562	2.59358	6.36e-11	1.11e-13	25	14	15	0.424356	0.690038
lagD_2		Lactococcin-G-processing and transport ATP-binding protein LagD	507	140	376	269	57.4179	65.7702	2.59086	6.57e-11	1.14e-13	35	21	19	0.310505	0.735879
purC		Phosphoribosylaminoimidazole-succinocarboxamide synthase	612	190	271	219	69.3092	53.5452	2.60299	6.6e-11	1.15e-13	20	11	13	0.263176	0.823803
group_4465	licT_2	Transcription antiterminator LicT	54	87	829	322	6.11552	78.7286	0.241088	6.71e-11	1.16e-13	21	17	8	0.00719738	0.38331
group_6240		hypothetical protein	52	85	831	324	5.88901	79.2176	0.238522	7.38e-11	1.28e-13	24	19	9	0.00661075	0.307456
group_265		IS630 family transposase ISSpn2	6	39	877	370	0.679502	90.4645	0.0649066	7.57e-11	1.31e-13	8	5	4	0.726562	1
group_4845	btuD_5	Vitamin B12 import ATP-binding protein BtuD	12	47	871	362	1.359	88.5086	0.106114	7.75e-11	1.34e-13	18	10	9	0.814529	1
group_7432		hypothetical protein	109	126	774	283	12.3443	69.1932	0.316302	8.07e-11	1.39e-13	64	41	31	0.0327658	0.900653
group_3187		hypothetical protein	480	313	403	96	54.3601	23.4719	0.365311	8.43e-11	1.45e-13	30	16	17	0.584665	0.855536
group_2082	hmo	hypothetical protein	327	67	556	342	37.0328	83.6186	3.00209	8.55e-11	1.47e-13	39	22	23	0.336784	0.522397
group_7084		hypothetical protein	311	238	572	171	35.2208	41.8093	0.390646	8.61e-11	1.48e-13	31	19	15	0.281042	1
group_6318		hypothetical protein	99	119	784	290	11.2118	70.9046	0.30773	8.89e-11	1.52e-13	12	9	6	0.145996	1
cat		Chloramphenicol acetyltransferase	99	119	784	290	11.2118	70.9046	0.30773	8.89e-11	1.52e-13	12	9	6	0.145996	1
purE		N5-carboxyaminoimidazole ribonucleotide mutase	604	187	279	222	68.4032	54.2787	2.57006	9.33e-11	1.59e-13	31	15	22	0.0294494	1
group_4860		hypothetical protein	874	366	9	43	98.9807	10.5134	11.4092	9.42e-11	1.6e-13	7	2	6	0.125	0.453125
group_6076	purF	Amidophosphoribosyltransferase	267	216	616	193	30.2378	47.1883	0.387288	9.45e-11	1.61e-13	22	14	12	0.286279	0.831812
group_11068		hypothetical protein	100	120	783	289	11.325	70.6601	0.307578	9.66e-11	1.64e-13	13	9	7	0.266846	1
group_797		IS630 family transposase IS630-Spn1	279	50	604	359	31.5968	87.7751	3.31659	9.9e-11	1.68e-13	89	69	32	1.78e-07	0.0105469
group_3159		hypothetical protein	79	105	804	304	8.94677	74.3276	0.284482	1e-10	1.7e-13	43	21	26	0.222053	1
purN		Phosphoribosylglycinamide formyltransferase	612	191	271	218	69.3092	53.3007	2.57754	1.07e-10	1.81e-13	21	11	14	0.189247	1
nanA_2		Sialidase A	720	250	163	159	81.5402	38.8753	2.80933	1.12e-10	1.9e-13	70	36	41	0.188216	0.904975
group_3169	ykoD_1	Putative HMP/thiamine import ATP-binding protein YkoD	287	226	596	183	32.5028	44.7433	0.389922	1.14e-10	1.92e-13	38	28	16	0.00509764	0.417692
purF		Amidophosphoribosyltransferase	611	191	272	218	69.1959	53.3007	2.56387	1.2e-10	2.02e-13	22	11	15	0.133801	1
group_1035	pezT	Toxin PezT	7	40	876	369	0.792752	90.22	0.0737158	1.23e-10	2.07e-13	10	7	4	0.34375	0.753906
alaS		Alanine--tRNA ligase	788	293	95	116	89.2412	28.3619	3.28392	1.26e-10	2.11e-13	32	12	23	0.0200616	0.215327
purH		Bifunctional purine biosynthesis protein PurH	609	190	274	219	68.9694	53.5452	2.56187	1.26e-10	2.11e-13	25	13	16	0.229523	1
group_250		IS630 family transposase ISSpn2	355	78	528	331	40.2039	80.9291	2.85317	1.45e-10	2.42e-13	63	37	29	0.207368	0.614655
group_230		IS630 family transposase ISSpn2	16	51	867	358	1.812	87.5306	0.129543	1.48e-10	2.46e-13	12	7	5	0.774414	0.774414
group_5576	purM	Phosphoribosylformylglycinamidine cyclo-ligase	267	215	616	194	30.2378	47.4328	0.391105	1.6e-10	2.67e-13	22	14	12	0.286279	0.831812
group_6891		hypothetical protein	59	90	824	319	6.68177	77.9951	0.253789	1.64e-10	2.73e-13	47	28	24	0.24296	1
group_4083	ecsA_1	ABC-type transporter ATP-binding protein EcsA	93	114	790	295	10.5323	72.1271	0.30463	1.7e-10	2.82e-13	31	23	11	0.0106738	0.149613
group_9114--group_9115	--	hypothetical protein--hypothetical protein	100	119	783	290	11.325	70.9046	0.311236	1.71e-10	2.83e-13	12	9	6	0.145996	1
group_7630	purN	Phosphoribosylglycinamide formyltransferase	271	217	612	192	30.6908	46.9438	0.391795	1.78e-10	2.93e-13	22	15	11	0.133801	1
group_5165		hypothetical protein	271	217	612	192	30.6908	46.9438	0.391795	1.78e-10	2.93e-13	22	15	11	0.133801	1
purL		Phosphoribosylformylglycinamidine synthase	612	192	271	217	69.3092	53.0562	2.55235	1.78e-10	2.93e-13	20	11	13	0.263176	0.823803
group_3932	axeA	Cephalosporin-C deacetylase	114	128	769	281	12.9105	68.7042	0.325443	1.79e-10	2.95e-13	35	26	13	0.00598812	0.175465
group_6491		hypothetical protein	549	161	334	248	62.1744	60.6357	2.53193	1.99e-10	3.26e-13	53	25	32	0.168978	0.783846
group_6490		hypothetical protein	334	248	549	161	37.8256	39.3643	0.394956	1.99e-10	3.26e-13	52	32	23	0.126347	0.488456
iphP		Tyrosine-protein phosphatase	101	119	782	290	11.4383	70.9046	0.31475	2.25e-10	3.68e-13	12	9	6	0.145996	1
group_2223		hypothetical protein	471	126	412	283	53.3409	69.1932	2.56767	2.32e-10	3.78e-13	46	28	25	0.183925	0.658738
luxA		Alkanal monooxygenase alpha chain	788	294	95	115	89.2412	28.1174	3.24454	2.33e-10	3.79e-13	47	22	30	0.0789407	0.770867
group_7933		hypothetical protein	116	129	767	280	13.137	68.4597	0.32827	2.34e-10	3.81e-13	55	36	26	0.0300289	0.787706
lacX		Protein LacX, plasmid	781	289	102	120	88.4485	29.3399	3.17932	2.38e-10	3.86e-13	27	16	19	0.052239	0.442068
group_9173		hypothetical protein	78	103	805	306	8.83352	74.8166	0.287861	2.63e-10	4.26e-13	9	7	5	0.179688	1
purD		Phosphoribosylamine--glycine ligase	613	193	270	216	69.4224	52.8117	2.54093	2.66e-10	4.31e-13	22	11	15	0.133801	1
kcsA		hypothetical protein	228	194	655	215	25.8211	52.5672	0.385772	2.68e-10	4.32e-13	34	19	21	0.229481	0.607591
group_7534		Putative zinc metalloprotease	81	105	802	304	9.17327	74.3276	0.292412	2.83e-10	4.55e-13	24	16	11	0.15159	0.83882
group_4665		hypothetical protein	81	105	802	304	9.17327	74.3276	0.292412	2.83e-10	4.55e-13	48	32	20	0.0293049	0.312327
lexA		LexA repressor	158	15	725	394	17.8935	96.3325	5.72432	2.86e-10	4.59e-13	18	11	9	0.480682	1
group_7623		hypothetical protein	284	53	599	356	32.1631	87.0416	3.18468	2.86e-10	4.59e-13	36	20	20	0.617719	0.617719
group_1968		hypothetical protein	71	98	812	311	8.04077	76.0391	0.277483	3.06e-10	4.9e-13	25	16	12	0.229523	1
group_8423		hypothetical protein	140	11	743	398	15.855	97.3105	6.81757	3.17e-10	5.08e-13	15	12	5	0.0351562	0.301758
group_4925		hypothetical protein	66	94	817	315	7.47452	77.0171	0.27071	3.19e-10	5.09e-13	21	10	12	0.663624	1
group_9116		hypothetical protein	91	112	792	297	10.3058	72.6161	0.304688	3.31e-10	5.28e-13	16	11	9	0.210114	0.803619
group_1765		putative RNA methyltransferase	47	79	836	330	5.32276	80.6846	0.234843	3.72e-10	5.92e-13	19	16	6	0.00442505	0.167068
group_6239		hypothetical protein	832	327	51	82	94.2242	20.0489	4.0909	4.1e-10	6.51e-13	21	7	18	0.00148964	0.189247
group_8275		hypothetical protein	319	66	564	343	36.1268	83.8631	2.93942	4.36e-10	6.92e-13	21	13	11	0.38331	1
group_5169	purD	Phosphoribosylamine--glycine ligase	270	215	613	194	30.5776	47.4328	0.397435	4.41e-10	6.99e-13	22	15	11	0.133801	1
group_5474	Int-Tn	Transposase from transposon Tn916	19	53	864	356	2.15176	87.0416	0.147711	4.79e-10	7.57e-13	21	10	12	0.663624	1
group_5943		hypothetical protein	78	102	805	307	8.83352	75.0611	0.291633	5.1e-10	8.05e-13	31	18	16	0.47313	1
ansB		L-asparaginase 2	875	369	8	40	99.094	9.77995	11.8564	5.26e-10	8.28e-13	14	8	6	0.790527	0.790527
group_2738		hypothetical protein	875	369	8	40	99.094	9.77995	11.8564	5.26e-10	8.28e-13	14	8	7	0.790527	1
group_3644	yfmC	Fe(3+)-citrate-binding protein YfmC	79	103	804	306	8.94677	74.8166	0.291914	5.57e-10	8.76e-13	19	16	6	0.00442505	0.167068
group_5584		hypothetical protein	166	158	717	251	18.7995	61.3692	0.367795	6.71e-10	1.05e-12	34	20	20	0.391528	0.391528
group_8274		hypothetical protein	318	66	565	343	36.0136	83.8631	2.92502	6.77e-10	1.06e-12	20	13	11	0.263176	0.823803
group_4719		hypothetical protein	492	137	391	272	55.7191	66.5037	2.49825	6.94e-10	1.09e-12	49	26	32	0.0443842	0.77545
group_5264		hypothetical protein	47	78	836	331	5.32276	80.9291	0.238575	7.73e-10	1.21e-12	20	15	6	0.0413895	0.115318
group_7926		hypothetical protein	166	18	717	391	18.7995	95.599	5.02913	8.2e-10	1.28e-12	12	9	7	0.145996	0.774414
group_2665		hypothetical protein	1	28	882	381	0.11325	93.154	0.0154276	8.73e-10	1.36e-12	4	1	3	0.625	0.625
group_261		IS630 family transposase ISSpn2	810	311	73	98	91.7327	23.9609	3.49645	8.89e-10	1.38e-12	58	29	33	0.358143	1
desR		Transcriptional regulatory protein DesR	873	367	10	42	98.8675	10.2689	9.99074	9.77e-10	1.52e-12	18	10	8	0.814529	0.814529
group_7982		hypothetical protein	7	38	876	371	0.792752	90.709	0.0780161	1.01e-09	1.57e-12	8	6	3	0.289062	0.726562
group_7147	purE	N5-carboxyaminoimidazole ribonucleotide mutase	270	214	613	195	30.5776	47.6773	0.401351	1.05e-09	1.63e-12	23	16	11	0.0931396	1
group_4748	luxA	hypothetical protein	101	117	782	292	11.4383	71.3936	0.322338	1.08e-09	1.66e-12	48	32	21	0.0293049	0.470879
ccpA_2		Catabolite control protein A	878	374	5	35	99.4337	8.55746	16.4332	1.1e-09	1.7e-12	9	6	3	0.507812	0.507812
group_4711	glgX_1	Glycogen debranching enzyme	88	108	795	301	9.96602	73.5941	0.308502	1.11e-09	1.71e-12	25	15	13	0.424356	1
group_6260		hypothetical protein	497	140	386	269	56.2854	65.7702	2.47396	1.12e-09	1.72e-12	67	35	41	0.0864372	0.807195
group_1612		hypothetical protein	19	52	864	357	2.15176	87.2861	0.150975	1.21e-09	1.86e-12	21	16	8	0.0266037	0.38331
group_4044	wcaJ	UDP-glucose:undecaprenyl-phosphate glucose-1-phosphate transferase	287	56	596	353	32.5028	86.3081	3.03544	1.25e-09	1.92e-12	37	28	14	0.00256321	0.187742
potA_1		Spermidine/putrescine import ATP-binding protein PotA	250	203	633	206	28.3126	50.3667	0.400781	1.27e-09	1.94e-12	50	31	25	0.11892	1
rhaS		HTH-type transcriptional activator RhaS	838	333	45	76	94.9037	18.5819	4.25012	1.35e-09	2.06e-12	34	14	20	0.391528	0.391528
group_2546	cof	HMP-PP phosphatase	341	248	542	161	38.6183	39.3643	0.408441	1.4e-09	2.14e-12	71	40	40	0.342471	0.342471
group_7299	yknZ	putative ABC transporter permease YknZ	47	77	836	332	5.32276	81.1736	0.242404	1.63e-09	2.48e-12	17	9	10	0.629059	1
group_534	dadD	5'-deoxyadenosine deaminase	42	73	841	336	4.75651	82.1516	0.229863	1.79e-09	2.72e-12	34	24	13	0.0243065	0.229481
manX_2		PTS system mannose-specific EIIAB component	746	270	137	139	84.4847	33.9853	2.8033	1.99e-09	3.03e-12	29	17	17	0.458258	0.458258
group_5132	rhaS	HTH-type transcriptional activator RhaS	46	76	837	333	5.20951	81.4181	0.240804	2.03e-09	3.08e-12	35	21	14	0.310505	0.310505
group_1283		hypothetical protein	812	314	71	95	91.9592	23.2274	3.46012	2.12e-09	3.22e-12	17	7	12	0.143463	0.629059
group_5523		hypothetical protein	514	322	369	87	58.2106	21.2714	0.376357	2.14e-09	3.23e-12	50	19	35	0.00660045	0.11892
group_5524		hypothetical protein	369	87	514	322	41.7894	78.7286	2.65705	2.14e-09	3.23e-12	50	35	19	0.00660045	0.11892
group_6345		hypothetical protein	57	85	826	324	6.45527	79.2176	0.263039	2.2e-09	3.32e-12	42	28	19	0.0435585	0.643969
group_3995	purK	N5-carboxyaminoimidazole ribonucleotide synthase	252	203	631	206	28.5391	50.3667	0.405268	2.25e-09	3.39e-12	30	18	17	0.361595	0.584665
group_5192		hypothetical protein	189	25	694	384	21.4043	93.8875	4.18305	2.38e-09	3.58e-12	25	17	13	0.107752	1
lytB_1		hypothetical protein	880	378	3	31	99.6602	7.57946	24.0564	2.47e-09	3.71e-12	5	2	3	1	1
group_802		IS630 family transposase IS630-Spn1	585	183	298	226	66.2514	55.2567	2.42436	2.63e-09	3.94e-12	103	52	66	0.0055359	1
group_1752	lacZ	Beta-galactosidase	116	7	767	402	13.137	98.2885	8.68542	2.68e-09	4.01e-12	31	24	7	0.00332689	0.00332689
hsdM		Type I restriction enzyme EcoKI M protein	599	190	284	219	67.8369	53.5452	2.43108	2.77e-09	4.15e-12	62	25	45	0.000497092	0.161881
hhaIM_1		IS1595 family transposase ISCco3	1	27	882	382	0.11325	93.3985	0.016041	2.79e-09	4.16e-12	5	1	4	0.375	0.375
group_7457		hypothetical protein	49	78	834	331	5.54926	80.9291	0.249324	2.82e-09	4.2e-12	8	6	4	0.289062	1
group_1948	capA	hypothetical protein	58	85	825	324	6.56852	79.2176	0.267979	2.99e-09	4.45e-12	17	14	5	0.0127258	0.143463
wcaJ		UDP-glucose:undecaprenyl-phosphate glucose-1-phosphate transferase	599	353	284	56	67.8369	13.6919	0.334597	3.01e-09	4.47e-12	38	14	28	0.00509764	0.143307
group_1404		hypothetical protein	151	147	732	262	17.1008	64.0587	0.367663	3.14e-09	4.65e-12	75	49	31	0.0105821	0.165428
group_7153	sorB	PTS system sorbose-specific EIIB component	179	163	704	246	20.2718	60.1467	0.383732	3.22e-09	4.76e-12	40	27	21	0.0384773	0.874629
purM		Phosphoribosylformylglycinamidine cyclo-ligase	605	193	278	216	68.5164	52.8117	2.43561	3.4e-09	5.03e-12	27	11	20	0.0191573	0.442068
group_9000		hypothetical protein	166	19	717	390	18.7995	95.3545	4.75226	3.46e-09	5.11e-12	18	12	11	0.237885	0.480682
group_3534		hypothetical protein	272	52	611	357	30.8041	87.2861	3.05628	3.47e-09	5.12e-12	32	22	12	0.0501025	0.215327
group_21	ngcG	Diacetylchitobiose uptake system permease protein NgcG	61	87	822	322	6.90827	78.7286	0.27466	3.61e-09	5.31e-12	28	17	13	0.344928	0.850554
yheH		putative multidrug resistance ABC transporter ATP-binding/permease protein YheH	588	349	295	60	66.5912	14.6699	0.342674	3.72e-09	5.48e-12	40	16	30	0.00222143	0.268187
group_4245		hypothetical protein	311	66	572	343	35.2208	83.8631	2.82563	3.95e-09	5.8e-12	21	13	12	0.38331	0.663624
group_4695		hypothetical protein	72	95	811	314	8.15402	76.7726	0.293439	4.25e-09	6.23e-12	24	22	4	3.59e-05	0.00154388
group_498		IS30 family transposase ISSpn8	106	118	777	291	12.0045	71.1491	0.336431	4.33e-09	6.33e-12	64	43	23	0.0081469	0.0327658
group_6362		hypothetical protein	304	228	579	181	34.4281	44.2543	0.416811	4.7e-09	6.87e-12	30	25	13	0.000324914	0.584665
group_5015	lytB_2	Putative endo-beta-N-acetylglucosaminidase	0	24	883	385	0	94.132	0	5.05e-09	7.37e-12	2	0	2	0.5	0.5
arcC1		Carbamate kinase 1	786	297	97	112	89.0147	27.3839	3.05571	5.07e-09	7.39e-12	48	18	33	0.0132833	0.111403
group_7404		hypothetical protein	4	32	879	377	0.453001	92.176	0.0536121	5.18e-09	7.53e-12	7	4	5	0.453125	1
group_8488		hypothetical protein	4	32	879	377	0.453001	92.176	0.0536121	5.18e-09	7.53e-12	7	4	5	0.453125	1
group_4579	hmpT	Thiamine precursor transporter HmpT	215	182	668	227	24.3488	55.5012	0.401436	5.51e-09	8e-12	88	64	37	2.37e-05	0.165441
group_8993		hypothetical protein	160	18	723	391	18.12	95.599	4.80713	5.73e-09	8.3e-12	14	7	10	0.179565	1
group_1854		hypothetical protein	82	102	801	307	9.28652	75.0611	0.30812	5.81e-09	8.4e-12	35	28	15	0.00050826	0.49956
lcnD_1		Lactococcin A secretion protein LcnD	439	117	444	292	49.7169	71.3936	2.46762	6.03e-09	8.72e-12	51	34	24	0.0240929	0.779768
group_5453		hypothetical protein	300	226	583	183	33.9751	44.7433	0.416673	6.2e-09	8.95e-12	32	25	15	0.0021024	0.86005
group_4684		hypothetical protein	38	68	845	341	4.30351	83.3741	0.225513	6.25e-09	9.01e-12	15	13	5	0.00738525	0.301758
group_9187		hypothetical protein	302	227	581	182	34.2016	44.4988	0.416751	6.49e-09	9.34e-12	29	24	13	0.000546113	0.711071
group_2293		hypothetical protein	33	64	850	345	3.73726	84.3521	0.209283	6.61e-09	9.49e-12	9	5	6	0.507812	1
group_5055		hypothetical protein	301	226	582	183	34.0883	44.7433	0.41878	6.67e-09	9.58e-12	34	26	16	0.00293506	0.864166
group_3863		hypothetical protein	40	70	843	339	4.53001	82.8851	0.229792	6.72e-09	9.63e-12	20	16	5	0.0118179	0.0413895
group_131		IS5 family transposase ISSpn7	196	28	687	381	22.1971	93.154	3.8821	6.86e-09	9.81e-12	26	16	13	0.32694	1
group_345	insK	IS3 family transposase ISSpn11	122	128	761	281	13.8165	68.7042	0.351942	7.16e-09	1.02e-11	72	45	33	0.0443709	0.555998
group_5176	yumC	Ferredoxin--NADP reductase 2	145	142	738	267	16.4213	65.2812	0.369432	7.56e-09	1.08e-11	67	44	33	0.0139339	1
yumC		Ferredoxin--NADP reductase 2	738	267	145	142	83.5787	34.7188	2.70686	7.56e-09	1.08e-11	67	33	44	0.0139339	1
group_2262		hypothetical protein	178	161	705	248	20.1586	60.6357	0.388917	7.68e-09	1.09e-11	39	24	19	0.199591	1
group_7872		hypothetical protein	72	94	811	315	8.15402	77.0171	0.297505	7.94e-09	1.13e-11	21	14	12	0.189247	0.663624
sorC_2		hypothetical protein	669	228	214	181	75.7644	44.2543	2.48174	7.98e-09	1.13e-11	51	29	31	0.16078	0.401062
glyE_3		Glycosyltransferase GlyE	198	172	685	237	22.4236	57.9462	0.398286	8e-09	1.13e-11	40	24	21	0.268187	0.874629
msbA_2		Lipid A export ATP-binding/permease protein MsbA	192	169	691	240	21.7441	58.6797	0.394591	8.08e-09	1.14e-11	45	33	18	0.0024589	0.232693
group_5163		hypothetical protein	569	177	314	232	64.4394	56.7237	2.37518	8.62e-09	1.22e-11	36	13	26	0.011331	0.132498
group_5633		hypothetical protein	166	20	717	389	18.7995	95.11	4.50307	8.8e-09	1.24e-11	18	10	11	0.480682	0.814529
group_2135		hypothetical protein	525	156	358	253	59.4564	61.8582	2.37833	9.48e-09	1.33e-11	27	18	14	0.122078	1
group_2723		hypothetical protein	522	155	361	254	59.1166	62.1027	2.36955	1e-08	1.41e-11	82	45	45	0.439705	0.439705
group_6641	glmM	Phosphoglucosamine mutase	148	143	735	266	16.761	65.0367	0.374559	1.03e-08	1.45e-11	68	46	34	0.00490338	1
group_9267		hypothetical protein	13	43	870	366	1.47225	89.4866	0.127185	1.24e-08	1.74e-11	14	7	9	0.42395	1
group_4265	ftsH	hypothetical protein	165	20	718	389	18.6863	95.11	4.46971	1.38e-08	1.93e-11	21	12	12	0.663624	0.663624
group_9192		hypothetical protein	142	14	741	395	16.0815	96.577	5.40679	1.38e-08	1.93e-11	13	9	6	0.266846	1
group_4409	xerD	Tyrosine recombinase XerD	44	72	839	337	4.98301	82.3961	0.245464	1.4e-08	1.95e-11	18	15	7	0.00753784	0.480682
lrp		Leucine-rich protein	569	178	314	231	64.4394	56.4792	2.35166	1.4e-08	1.95e-11	73	39	40	0.482789	0.639973
hflX		GTPase HflX	879	378	4	31	99.547	7.57946	18.0218	1.53e-08	2.13e-11	6	2	4	0.6875	0.6875
group_7366	smc_2	Chromosome partition protein Smc	4	31	879	378	0.453001	92.4205	0.0554883	1.53e-08	2.13e-11	4	3	2	0.625	1
group_1248		hypothetical protein	596	191	287	218	67.4972	53.3007	2.37021	1.65e-08	2.3e-11	76	42	46	0.0846461	0.422191
group_9881		hypothetical protein	0	23	883	386	0	94.3765	0	1.66e-08	2.3e-11	1	0	1	1	1
glmM		Phosphoglucosamine mutase	735	267	148	142	83.239	34.7188	2.64121	1.75e-08	2.42e-11	68	33	46	0.00490338	0.903597
bsaA		Glutathione peroxidase BsaA	572	341	311	68	64.7792	16.6259	0.366767	1.84e-08	2.54e-11	28	14	16	0.571588	1
group_7646		hypothetical protein	406	105	477	304	45.9796	74.3276	2.46429	1.86e-08	2.56e-11	80	45	45	0.314307	0.314307
group_4780		Putative trans-acting regulator	51	77	832	332	5.77576	81.1736	0.264298	1.95e-08	2.69e-11	31	25	9	0.00087791	0.0294494
group_7644		hypothetical protein	475	303	408	106	53.7939	25.9169	0.407283	1.97e-08	2.71e-11	85	47	48	0.277999	0.385669
hmpT		Thiamine precursor transporter HmpT	617	202	266	207	69.8754	50.6112	2.37696	2.08e-08	2.86e-11	89	45	56	0.0191866	1
group_6364		hypothetical protein	255	201	628	208	28.8788	50.8557	0.420192	2.19e-08	3e-11	24	21	9	0.000277162	0.307456
group_9004		hypothetical protein	163	20	720	389	18.4598	95.11	4.40326	2.27e-08	3.11e-11	16	8	11	0.210114	1
group_2963		hypothetical protein	7	35	876	374	0.792752	91.4425	0.0853881	2.27e-08	3.11e-11	13	6	7	1	1
group_433		hypothetical protein	584	186	299	223	66.1382	54.5232	2.34171	2.3e-08	3.14e-11	88	55	43	0.0246228	0.915187
group_5589	manX_2	PTS system mannose-specific EIIAB component	132	132	751	277	14.949	67.7262	0.368842	2.32e-08	3.17e-11	27	15	16	0.442068	0.701108
group_1604		hypothetical protein	751	277	132	132	85.051	32.2738	2.71119	2.32e-08	3.17e-11	29	17	19	0.136046	0.458258
group_8544		hypothetical protein	145	15	738	394	16.4213	96.3325	5.16079	2.37e-08	3.23e-11	15	11	6	0.118469	0.607239
group_7476		hypothetical protein	11	40	872	369	1.24575	90.22	0.11637	2.39e-08	3.25e-11	19	11	9	0.647606	1
group_7957		hypothetical protein	144	15	739	394	16.308	96.3325	5.11827	2.39e-08	3.25e-11	14	10	6	0.179565	0.790527
group_4779		Putative trans-acting regulator	824	326	59	83	93.3182	20.2934	3.55579	2.4e-08	3.26e-11	30	10	23	0.00522288	0.0987371
group_8539		hypothetical protein	303	225	580	184	34.3148	44.9878	0.427218	2.46e-08	3.34e-11	33	27	14	0.000324063	0.48685
group_1294		hypothetical protein	555	172	328	237	62.8539	57.9462	2.33152	2.55e-08	3.45e-11	80	47	42	0.145635	0.737554
ndvA		Beta-(1-->2)glucan export ATP-binding/permease protein NdvA	328	237	555	172	37.1461	42.0538	0.428905	2.55e-08	3.45e-11	28	16	14	0.571588	1
group_7653		hypothetical protein	177	24	706	385	20.0453	94.132	4.02178	2.64e-08	3.57e-11	23	15	12	0.21004	1
group_1688	pinR	hypothetical protein	31	60	852	349	3.51076	85.3301	0.211639	2.67e-08	3.59e-11	21	13	13	0.38331	0.38331
group_5088	fcl	GDP-L-fucose synthase	250	47	633	362	28.3126	88.5086	3.04191	2.73e-08	3.67e-11	29	17	14	0.458258	1
group_2655		hypothetical protein	20	50	863	359	2.26501	87.7751	0.166396	2.74e-08	3.69e-11	11	10	2	0.0117188	0.0654297
group_1125		IS630 family transposase IS630-Spn1	62	85	821	324	7.02152	79.2176	0.287856	2.78e-08	3.73e-11	39	32	9	7.03e-05	0.00106502
group_5535	arcC1	Carbamate kinase 1	101	112	782	297	11.4383	72.6161	0.342494	2.79e-08	3.74e-11	51	36	18	0.00460131	0.0488739
group_1038	pezT_1	Toxin PezT	1	25	882	384	0.11325	93.8875	0.017415	2.82e-08	3.78e-11	2	1	1	1	1
ald2		Alanine dehydrogenase 2	73	93	810	316	8.26727	77.2616	0.306226	2.95e-08	3.95e-11	17	12	7	0.143463	0.629059
group_3366	yheH	putative multidrug resistance ABC transporter ATP-binding/permease protein YheH	296	63	587	346	33.5221	84.5966	2.76942	3.21e-08	4.29e-11	40	30	16	0.00222143	0.268187
group_7595		hypothetical protein	303	66	580	343	34.3148	83.8631	2.71497	3.35e-08	4.47e-11	22	12	11	0.831812	1
group_284		hypothetical protein	476	136	407	273	53.9071	66.7482	2.34767	3.52e-08	4.69e-11	54	38	25	0.00383827	0.683489
thiM_2		Hydroxyethylthiazole kinase	602	351	281	58	68.1767	14.1809	0.354006	3.53e-08	4.69e-11	29	19	15	0.136046	1
celB		PTS system cellobiose-specific EIIC component	551	332	332	77	62.4009	18.8264	0.384916	3.68e-08	4.89e-11	38	14	30	0.000471987	0.143307
group_7594		Aminoglycoside N(6')-acetyltransferase type 1	487	141	396	268	55.1529	65.5257	2.33749	3.7e-08	4.91e-11	15	5	11	0.118469	0.301758
group_9193		hypothetical protein	143	15	740	394	16.1948	96.3325	5.07586	3.77e-08	4.98e-11	14	10	6	0.179565	0.790527
group_7956--group_8543	--	hypothetical protein--hypothetical protein	143	15	740	394	16.1948	96.3325	5.07586	3.77e-08	4.98e-11	13	9	6	0.266846	1
group_5563	fepD	Ferric enterobactin transport system permease protein FepD	56	80	827	329	6.34202	80.4401	0.278476	3.88e-08	5.12e-11	21	17	7	0.00719738	0.189247
gyrB		DNA gyrase subunit B	733	392	150	17	83.0125	4.15648	0.211922	4e-08	5.27e-11	27	10	20	0.0191573	0.247789
group_2019		hypothetical protein	237	43	646	366	26.8403	89.4866	3.12269	4.16e-08	5.48e-11	19	9	10	1	1
group_720	iga	Immunoglobulin A1 protease	17	46	866	363	1.92525	88.7531	0.15491	4.39e-08	5.77e-11	13	8	5	0.581055	0.581055
group_1715	uvrB_2	hypothetical protein	22	51	861	358	2.49151	87.5306	0.179363	4.7e-08	6.17e-11	31	16	17	0.7201	1
group_479		hypothetical protein	472	300	411	109	53.4541	26.6504	0.417259	5.39e-08	7.06e-11	90	35	65	2.97e-05	0.0445975
group_7870	lnrL	Linearmycin resistance ATP-binding protein LnrL	73	92	810	317	8.26727	77.5061	0.310534	5.39e-08	7.06e-11	19	15	10	0.0192108	1
group_1341		hypothetical protein	324	234	559	175	36.6931	42.7873	0.433466	5.53e-08	7.23e-11	31	16	23	0.0106738	1
group_5621		hypothetical protein	178	25	705	384	20.1586	93.8875	3.87813	5.91e-08	7.71e-11	27	17	15	0.247789	0.701108
group_3721		hypothetical protein	223	39	660	370	25.2548	90.4645	3.20552	6.21e-08	8.1e-11	24	13	12	0.83882	1
group_3231		hypothetical protein	49	74	834	335	5.54926	81.9071	0.265976	6.51e-08	8.47e-11	20	12	9	0.503445	0.823803
bcrR		HTH-type transcriptional activator BcrR	170	23	713	386	19.2525	94.3765	4.00146	7.34e-08	9.54e-11	29	16	15	0.711071	1
group_122		IS5 family transposase ISSpn7	170	23	713	386	19.2525	94.3765	4.00146	7.34e-08	9.54e-11	25	21	8	0.000910521	0.107752
group_7177		hypothetical protein	220	38	663	371	24.9151	90.709	3.23966	7.37e-08	9.56e-11	12	7	7	0.774414	0.774414
group_1100		hypothetical protein	836	337	47	72	94.6772	17.6039	3.80024	7.78e-08	1.01e-10	27	13	19	0.052239	1
group_5668	hflX	GTPase HflX	5	31	878	378	0.566251	92.4205	0.0694393	7.83e-08	1.01e-10	7	5	2	0.453125	0.453125
group_4936		hypothetical protein	1	24	882	385	0.11325	94.132	0.0181878	8.94e-08	1.16e-10	8	1	7	0.0703125	0.0703125
group_5144	thiM_2	Hydroxyethylthiazole kinase	280	59	603	350	31.7101	85.5746	2.75459	9.55e-08	1.23e-10	31	16	20	0.149613	1
group_9195		hypothetical protein	140	15	743	394	15.855	96.3325	4.9493	9.79e-08	1.26e-10	14	10	6	0.179565	0.790527
group_4789	gyrB	DNA gyrase subunit B	151	18	732	391	17.1008	95.599	4.48095	9.92e-08	1.28e-10	28	21	10	0.012541	0.184933
group_2013		hypothetical protein	6	32	877	377	0.679502	92.176	0.0806015	1.22e-07	1.57e-10	10	5	6	0.753906	1
group_11676	ccpA_2	Catabolite control protein A	4	29	879	380	0.453001	92.9095	0.0596289	1.32e-07	1.7e-10	7	2	5	0.453125	0.453125
group_8406		hypothetical protein	4	29	879	380	0.453001	92.9095	0.0596289	1.32e-07	1.7e-10	9	4	5	1	1
group_7898		hypothetical protein	32	59	851	350	3.62401	85.5746	0.223068	1.42e-07	1.82e-10	5	3	4	0.375	1
group_3736		hypothetical protein	32	59	851	350	3.62401	85.5746	0.223068	1.42e-07	1.82e-10	21	16	9	0.0266037	0.663624
group_2090	hmo	4-hydroxymandelate oxidase	311	71	572	338	35.2208	82.6406	2.58835	1.43e-07	1.83e-10	33	19	19	0.48685	0.48685
group_4540		hypothetical protein	221	39	662	370	25.0283	90.4645	3.16717	1.44e-07	1.84e-10	41	24	20	0.348889	1
group_3332		hypothetical protein	492	146	391	263	55.7191	64.3032	2.26669	1.45e-07	1.84e-10	31	20	17	0.149613	0.7201
group_3507		hypothetical protein	819	325	64	84	92.752	20.5379	3.3075	1.49e-07	1.9e-10	13	5	9	0.266846	0.581055
group_2826		hypothetical protein	19	47	864	362	2.15176	88.5086	0.169375	1.56e-07	1.98e-10	27	15	15	0.701108	0.701108
group_9194		hypothetical protein	139	15	744	394	15.7418	96.3325	4.90735	1.57e-07	2e-10	13	9	6	0.266846	1
group_2252		hypothetical protein	425	278	458	131	48.1314	32.0293	0.43727	1.74e-07	2.2e-10	24	14	15	0.307456	0.541256
group_1717	uvrB_2	hypothetical protein	166	149	717	260	18.7995	63.5697	0.403995	1.91e-07	2.41e-10	60	48	19	3.18e-06	0.0062176
group_3059	ykfA	putative murein peptide carboxypeptidase	74	91	809	318	8.38052	77.7506	0.319646	1.91e-07	2.42e-10	22	12	11	0.831812	1
pstS2		Phosphate-binding protein PstS 2	739	273	144	136	83.692	33.2518	2.55657	1.93e-07	2.44e-10	69	30	44	0.0294935	0.335558
group_6475	rpoB	DNA-directed RNA polymerase subunit beta	245	192	638	217	27.7463	53.0562	0.434014	1.94e-07	2.44e-10	66	35	43	0.0186573	0.712231
group_4162	xerC_1	Tyrosine recombinase XerC	83	97	800	312	9.39977	76.2836	0.333711	1.96e-07	2.47e-10	50	31	24	0.11892	0.887725
group_1810	ramC	putative SapB synthase	301	220	582	189	34.0883	46.2103	0.444306	2.02e-07	2.54e-10	46	26	26	0.461391	0.461391
group_711	iga	Immunoglobulin A1 protease	161	146	722	263	18.2333	64.3032	0.401691	2.04e-07	2.56e-10	75	42	41	0.355699	0.488683
group_2961		hypothetical protein	213	37	670	372	24.1223	90.9535	3.19629	2.09e-07	2.63e-10	14	5	11	0.057373	0.42395
group_6757	ptsG_2	PTS system glucose-specific EIICBA component	8	34	875	375	0.906002	91.687	0.10084	2.36e-07	2.96e-10	9	6	3	0.507812	0.507812
group_670		IS1380 family transposase ISSpn5	70	1	813	408	7.92752	99.7555	35.1292	2.55e-07	3.19e-10	7	6	1	0.125	0.125
group_6262	pstS2	Phosphate-binding protein PstS 2	147	137	736	272	16.6478	66.5037	0.396541	2.61e-07	3.27e-10	70	43	31	0.0722379	0.402963
group_7083		hypothetical protein	535	167	348	242	60.5889	59.1687	2.22779	2.77e-07	3.46e-10	31	12	21	0.0707555	0.281042
group_8775		hypothetical protein	1	23	882	386	0.11325	94.3765	0.0190279	2.82e-07	3.51e-10	4	1	4	0.125	0.625
group_7487--group_9882--group_9883	glyG_2--gtfB_1--glyD_1	Glycosyltransferase GlyG--UDP-N-acetylglucosamine--peptide N-acetylglucosaminyltransferase stabilizing protein GtfB--Glycosyltransferase GlyD	1	23	882	386	0.11325	94.3765	0.0190279	2.82e-07	3.51e-10	2	1	1	1	1
group_3829	bsaA	Glutathione peroxidase BsaA	290	64	593	345	32.8426	84.3521	2.63622	2.87e-07	3.56e-10	26	15	13	0.557197	1
group_5250		hypothetical protein	32	58	851	351	3.62401	85.8191	0.227562	2.97e-07	3.67e-10	36	18	20	0.617719	1
group_6524	paiA	Spermidine/spermine N(1)-acetyltransferase	9	35	874	374	1.01925	91.4425	0.110036	3.01e-07	3.72e-10	17	7	10	0.629059	0.629059
rpoB		DNA-directed RNA polymerase subunit beta	638	218	245	191	72.2537	46.6993	2.28156	3.02e-07	3.73e-10	66	43	36	0.0186573	0.538583
group_12	ngcG	hypothetical protein	268	56	615	353	30.3511	86.3081	2.74692	3.02e-07	3.73e-10	69	46	32	0.00762052	0.630456
group_3156	epsH	hypothetical protein	6	31	877	378	0.679502	92.4205	0.0834222	3.42e-07	4.22e-10	13	6	8	0.581055	1
group_11815	ansB	L-asparaginase 2	6	31	877	378	0.679502	92.4205	0.0834222	3.42e-07	4.22e-10	9	4	5	1	1
group_6275	agaA_2	N-acetylgalactosamine-6-phosphate deacetylase	219	177	664	232	24.8018	56.7237	0.432305	3.49e-07	4.29e-10	57	35	31	0.111161	0.596642
agaA_1		N-acetylgalactosamine-6-phosphate deacetylase	664	232	219	177	75.1982	43.2763	2.31318	3.49e-07	4.29e-10	57	31	35	0.111161	0.596642
group_2787	licC_3	Lichenan permease IIC component	309	223	574	186	34.9943	45.4768	0.449009	3.51e-07	4.3e-10	47	22	28	0.24296	0.770867
ykoD_3		Putative HMP/thiamine import ATP-binding protein YkoD	202	34	681	375	22.8766	91.687	3.27157	3.57e-07	4.38e-10	24	13	14	0.541256	0.83882
group_6339		hypothetical protein	4	28	879	381	0.453001	93.154	0.061921	3.85e-07	4.72e-10	5	4	3	0.375	1
group_1325		hypothetical protein	169	149	714	260	19.1393	63.5697	0.413024	3.94e-07	4.82e-10	44	30	18	0.0226288	0.291215
dltD		Protein DltD	822	328	61	81	93.0917	19.8044	3.32777	3.99e-07	4.87e-10	27	8	23	0.000310749	0.052239
group_2150	queF	NADPH-dependent 7-cyano-7-deazaguanine reductase	464	135	419	274	52.5481	66.9927	2.24761	4.12e-07	5.02e-10	75	58	28	2.18e-06	0.0369549
comC		Type 4 prepilin-like proteins leader peptide-processing enzyme	594	345	289	64	67.2707	15.6479	0.381285	4.26e-07	5.19e-10	45	10	38	3.12e-06	0.000247088
group_8436		hypothetical protein	362	248	521	161	40.9966	39.3643	0.451071	4.36e-07	5.3e-10	40	25	20	0.15386	1
group_3331		hypothetical protein	390	261	493	148	44.1676	36.1858	0.448579	4.59e-07	5.58e-10	31	17	19	0.281042	0.7201
group_7302		hypothetical protein	12	38	871	371	1.359	90.709	0.13451	4.9e-07	5.93e-10	13	7	6	1	1
phnU		hypothetical protein	871	371	12	38	98.641	9.29095	7.43441	4.9e-07	5.93e-10	12	8	5	0.387695	0.774414
group_4788		hypothetical protein	831	335	52	74	94.111	18.0929	3.53008	4.96e-07	6e-10	29	5	25	0.000103716	0.000546113
group_5804		hypothetical protein	247	191	636	218	27.9728	53.3007	0.443265	5.04e-07	6.1e-10	24	16	12	0.15159	1
group_8592		hypothetical protein	125	123	758	286	14.1563	69.9267	0.383444	5.07e-07	6.13e-10	64	43	31	0.0081469	0.900653
group_2008		hypothetical protein	13	39	870	370	1.47225	90.4645	0.141762	5.41e-07	6.53e-10	16	8	11	0.210114	1
group_4584	hisS	Histidine--tRNA ligase	27	53	856	356	3.05776	87.0416	0.211867	5.44e-07	6.56e-10	33	21	13	0.162756	0.296206
group_688	lagD_3	Lactococcin-G-processing and transport ATP-binding protein LagD	3	26	880	383	0.339751	93.643	0.0502185	6.04e-07	7.27e-10	3	2	1	1	1
group_6955		hypothetical protein	136	129	747	280	15.402	68.4597	0.395172	6.09e-07	7.32e-10	62	44	31	0.001299	1
group_2721		hypothetical protein	15	41	868	368	1.69875	89.9756	0.155108	6.17e-07	7.41e-10	18	12	8	0.237885	0.814529
group_5430		hypothetical protein	8	33	875	376	0.906002	91.9315	0.104173	6.38e-07	7.65e-10	10	4	7	0.34375	0.753906
group_57		hypothetical protein	191	161	692	248	21.6308	60.6357	0.425161	6.45e-07	7.72e-10	41	31	16	0.00145049	0.211024
group_260		IS630 family transposase ISSpn2	134	15	749	394	15.1755	96.3325	4.69924	6.45e-07	7.72e-10	17	13	6	0.0490417	0.332306
ykfA		putative murein peptide carboxypeptidase	805	317	78	92	91.1665	22.4939	2.99523	6.65e-07	7.94e-10	26	13	14	0.845019	1
group_8313		hypothetical protein	177	27	706	382	20.0453	93.3985	3.54706	6.65e-07	7.94e-10	25	15	15	0.424356	0.424356
group_2600	ndvA	Beta-(1-->2)glucan export ATP-binding/permease protein NdvA	163	23	720	386	18.4598	94.3765	3.7994	6.77e-07	8.07e-10	25	12	15	0.424356	1
group_6963		hypothetical protein	9	34	874	375	1.01925	91.687	0.113575	8e-07	9.51e-10	12	7	8	0.387695	0.774414
paiA		Spermidine/spermine N(1)-acetyltransferase	874	375	9	34	98.9807	8.31296	8.80474	8e-07	9.51e-10	17	10	7	0.629059	0.629059
fcl		GDP-L-fucose synthase	608	349	275	60	68.8562	14.6699	0.380099	8.18e-07	9.72e-10	43	22	27	0.126289	1
group_197		IS5 family transposase ISSpn7	59	78	824	331	6.68177	80.9291	0.303849	8.24e-07	9.78e-10	24	18	7	0.0226558	0.0639147
group_918		IS30 family transposase ISSpn8	296	215	587	194	33.5221	47.4328	0.455006	8.85e-07	1.05e-09	99	76	35	8.53e-08	0.00464065
group_6498	uppS	Isoprenyl transferase	678	241	205	168	76.7837	41.0758	2.30552	9.1e-07	1.08e-09	47	28	29	0.143865	0.24296
group_959		hypothetical protein	125	13	758	396	14.1563	96.8215	5.02334	9.74e-07	1.15e-09	11	8	5	0.226562	1
group_7161		hypothetical protein	346	87	537	322	39.1846	78.7286	2.38473	9.76e-07	1.15e-09	34	27	14	0.000821395	0.391528
group_3219		hypothetical protein	361	93	522	316	40.8834	77.2616	2.34985	1.05e-06	1.24e-09	68	38	35	0.396125	0.903597
group_6934		hypothetical protein	90	5	793	404	10.1925	98.7775	9.17024	1.06e-06	1.25e-09	9	8	3	0.0390625	0.507812
group_4467		hypothetical protein	664	234	219	175	75.1982	42.7873	2.26749	1.18e-06	1.39e-09	97	37	72	1.92e-06	0.0249907
hpaIIM		hypothetical protein	34	58	849	351	3.85051	85.8191	0.242354	1.19e-06	1.4e-09	12	5	9	0.145996	0.774414
group_3784	lrp	Leucine-rich protein	144	133	739	276	16.308	67.4817	0.404367	1.2e-06	1.4e-09	66	45	28	0.0042724	0.267812
group_8451		hypothetical protein	104	108	779	301	11.778	73.5941	0.372082	1.36e-06	1.59e-09	27	17	14	0.247789	1
group_9189		IS200/IS605 family transposase ISSpn6	116	11	767	398	13.137	97.3105	5.47209	1.36e-06	1.6e-09	13	10	6	0.0922852	1
group_1829		hypothetical protein	56	75	827	334	6.34202	81.6626	0.301556	1.37e-06	1.6e-09	28	22	7	0.00371917	0.012541
fepD		Ferric enterobactin transport system permease protein FepD	816	326	67	83	92.4122	20.2934	3.10081	1.4e-06	1.63e-09	26	7	21	0.00249392	0.0289593
group_8494		hypothetical protein	23	48	860	361	2.60476	88.2641	0.201139	1.51e-06	1.76e-09	20	17	6	0.00257683	0.115318
group_5708	yjhC	putative oxidoreductase YjhC	15	40	868	369	1.69875	90.22	0.159418	1.52e-06	1.77e-09	15	10	6	0.301758	0.607239
group_939		hypothetical protein	15	40	868	369	1.69875	90.22	0.159418	1.52e-06	1.77e-09	9	5	6	0.507812	1
group_5528		hypothetical protein	380	254	503	155	43.0351	37.8973	0.461013	1.54e-06	1.79e-09	49	30	21	0.152408	0.391603
yjhC		putative oxidoreductase YjhC	867	368	16	41	98.188	10.0244	6.03719	1.56e-06	1.81e-09	16	7	10	0.454498	0.803619
degA_1		HTH-type transcriptional regulator DegA	128	14	755	395	14.496	96.577	4.78335	1.61e-06	1.86e-09	28	24	7	0.000179991	0.012541
group_9261		hypothetical protein	142	131	741	278	16.0815	67.9707	0.406671	1.61e-06	1.86e-09	64	42	33	0.0168582	0.900653
group_5529		hypothetical protein	500	154	383	255	56.6251	62.3472	2.16168	1.64e-06	1.89e-09	48	21	28	0.312327	0.470879
group_4468		hypothetical protein	161	23	722	386	18.2333	94.3765	3.74238	1.67e-06	1.93e-09	75	66	16	7.66e-12	6.11e-07
group_3577		hypothetical protein	98	104	785	305	11.0985	74.5721	0.36612	1.68e-06	1.94e-09	25	16	12	0.229523	1
group_1279		hypothetical protein	5	28	878	381	0.566251	93.154	0.0774894	1.8e-06	2.08e-09	3	2	2	1	1
group_8495		hypothetical protein	22	47	861	362	2.49151	88.5086	0.196802	1.83e-06	2.11e-09	14	7	9	0.42395	1
argG		Argininosuccinate synthase	451	132	432	277	51.0759	67.7262	2.19078	1.87e-06	2.16e-09	66	39	35	0.175286	0.712231
group_1409		hypothetical protein	366	96	517	313	41.4496	76.5281	2.30815	1.88e-06	2.16e-09	52	32	29	0.126347	0.488456
group_4674		hypothetical protein	50	70	833	339	5.66251	82.8851	0.290688	1.91e-06	2.2e-09	29	17	15	0.458258	1
group_4197		hypothetical protein	285	65	598	344	32.2763	84.1076	2.52225	2.32e-06	2.66e-09	36	23	20	0.132498	0.617719
group_5027		hypothetical protein	27	51	856	358	3.05776	87.5306	0.221413	2.41e-06	2.76e-09	7	3	5	0.453125	1
group_2002		hypothetical protein	834	340	49	69	94.4507	16.8704	3.45414	2.49e-06	2.85e-09	42	24	25	0.279956	0.440799
group_9843		hypothetical protein	2	23	881	386	0.226501	94.3765	0.038099	2.5e-06	2.85e-09	4	2	3	0.625	1
group_9884	gtfB_2	UDP-N-acetylglucosamine--peptide N-acetylglucosaminyltransferase stabilizing protein GtfB	2	23	881	386	0.226501	94.3765	0.038099	2.5e-06	2.85e-09	3	2	1	1	1
group_7949	dasA	Diacetylchitobiose binding protein DasA	126	14	757	395	14.2695	96.577	4.69617	2.53e-06	2.89e-09	26	22	7	0.000533521	0.0289593
group_5262		hypothetical protein	724	269	159	140	81.9932	34.2298	2.36983	2.58e-06	2.94e-09	27	12	23	0.000310749	0.701108
group_987		hypothetical protein	540	173	343	236	61.1552	57.7017	2.14766	2.67e-06	3.03e-09	45	30	22	0.0356978	1
group_6647	cdaA	Cyclic di-AMP synthase CdaA	717	265	166	144	81.2005	35.2078	2.34708	2.7e-06	3.07e-09	71	34	45	0.0319272	0.812589
pezA_3		Antitoxin PezA	1	21	882	388	0.11325	94.8655	0.0209481	2.78e-06	3.16e-09	5	1	4	0.375	0.375
group_523	dinB	DNA polymerase IV	52	71	831	338	5.88901	82.6406	0.297893	2.93e-06	3.32e-09	23	18	8	0.010622	0.21004
group_1988		hypothetical protein	14	38	869	371	1.5855	90.709	0.157289	3.6e-06	4.07e-09	17	10	8	0.629059	1
group_11789		IS3 family transposase ISSpn11	345	89	538	320	39.0713	78.2396	2.30567	3.65e-06	4.12e-09	57	36	27	0.0627367	0.791366
group_3120	pheT	Phenylalanine--tRNA ligase beta subunit	25	49	858	360	2.83126	88.0196	0.214072	3.77e-06	4.26e-09	26	13	15	0.557197	1
group_527		hypothetical protein	538	173	345	236	60.9287	57.7017	2.1273	4.02e-06	4.53e-09	99	46	66	0.00118523	0.546713
group_4334		hypothetical protein	128	15	755	394	14.496	96.3325	4.45316	4.11e-06	4.63e-09	15	9	7	0.607239	1
group_8590		hypothetical protein	143	130	740	279	16.1948	68.2152	0.41473	4.18e-06	4.71e-09	63	44	32	0.00222753	1
