# Supplementary material for: Pan-Genome-Wide Association Study of Serotype 19A Pneumococci Identifies Disease-Associated Genes
Source: Microbiol Spectr. 2023 Jun 26;11(4):e04073-22. doi: 10.1128/spectrum.04073-22 (PMC10433855; doi:10.1128/spectrum.04073-22)
Supplement: Supplemental File 4 — Table S3. Download spectrum.04073-22-s0004.xlsx, XLSX file, 0.02 MB [file spectrum.04073-22-s0004.xlsx]

## Sheet: Table S3
Table S3. The disease-associated genes identified by LMM.
Variant	Annotation	Af	Filter-pvalue	Lrt-pvalue	Beta	Beta-std-err	Variant_h2	Notes
glf_2	hypothetical protein	0.988	4.08e-06	8.4e-06	0.403	0.0902	0.124
pcrA	ATP-dependent DNA helicase PcrA	0.988	2.4e-07	1.63e-06	0.526	0.109	0.133	bad-chisq
deoD_1	Purine nucleoside phosphorylase DeoD-type	0.977	6.85e-07	1.77e-07	0.319	0.0608	0.145
group_2809	Adaptive-response sensory-kinase SasA	0.971	0.00897	6.9e-09	0.336	0.0576	0.16
group_6483	hypothetical protein	0.957	0.0151	9.46e-07	0.228	0.0463	0.136
group_1955	hypothetical protein	0.934	3.6e-07	6.83e-06	0.192	0.0424	0.125
catE	Catechol-2,3-dioxygenase	0.931	0.254	3.84e-10	0.359	0.0568	0.173
group_4936	hypothetical protein	0.0193	2.86e-12	1.11e-31	-0.735	0.0611	0.318	bad-chisq
mro	Aldose 1-epimerase	0.923	0.203	4.86e-08	0.298	0.0542	0.151
group_114	IS5 family transposase ISSpn7	0.859	2.54e-29	3.07e-21	0.296	0.0307	0.259
group_2002	hypothetical protein	0.909	5.02e-11	3.02e-10	0.215	0.0339	0.174
argR_3	Arginine regulator	0.903	0.0032	1.15e-07	-0.165	0.031	0.147
group_40	hypothetical protein	0.89	5.7e-05	9.54e-11	0.275	0.0422	0.179
glpE_1	Sulfurtransferase	0.875	0.011	1.69e-08	0.303	0.0534	0.156
group_6577	hypothetical protein	0.868	1.53e-10	6.86e-10	0.232	0.0374	0.171
rsmD	Ribosomal RNA small subunit methyltransferase D	0.868	9.03e-22	3.4e-11	0.207	0.0309	0.183
group_261	IS630 family transposase ISSpn2	0.868	9.73e-15	4.7e-06	0.141	0.0308	0.127
polA	DNA polymerase I	0.804	2.96e-23	2.51e-20	0.241	0.0257	0.253
group_4784	DNA polymerase I	0.193	9.22e-23	2.85e-18	-0.23	0.0259	0.239
lepA_2	hypothetical protein	0.747	2.7e-44	5.97e-18	0.278	0.0317	0.237
group_7126	Oxidoreductase YdhF	0.202	3.1e-36	1.82e-16	-0.307	0.0367	0.226
group_8246	hypothetical protein	0.84	0.00145	1.02e-05	-0.159	0.0359	0.122
group_190	IS5 family transposase ISSpn7	0.8	2.85e-33	5.98e-16	0.213	0.026	0.222
group_3686	hypothetical protein	0.838	4.78e-06	3.2e-11	-0.374	0.0559	0.183
mutS	DNA mismatch repair protein MutS	0.834	6.23e-22	2.65e-06	0.13	0.0275	0.13
group_163	hypothetical protein	0.829	1.83e-06	9.6e-08	0.136	0.0253	0.148
atpH	ATP synthase subunit delta	0.821	0.0638	1.14e-07	-0.166	0.0311	0.147
group_6280	hypothetical protein	0.852	3.4e-25	2.52e-15	0.234	0.0293	0.218
asnA	Aspartate--ammonia ligase	0.845	1.07e-23	8.97e-15	0.224	0.0286	0.213
group_7282	hypothetical protein	0.792	0.0173	5.42e-06	-0.112	0.0245	0.126
group_4800	hypothetical protein	0.789	3.06e-22	4.66e-06	-0.212	0.046	0.127
manX_2	PTS system mannose-specific EIIAB component	0.786	4.91e-14	7.79e-10	0.327	0.0527	0.17
epsH	hypothetical protein	0.783	7.97e-07	4.38e-07	0.156	0.0307	0.14
group_4255	hypothetical protein	0.779	6.87e-07	1.52e-06	0.186	0.0385	0.133
group_7209	Aspartate--ammonia ligase	0.149	2.58e-22	1.22e-14	-0.226	0.0289	0.212
queA	S-adenosylmethionine:tRNA ribosyltransferase-isomerase	0.776	3.31e-24	3.58e-07	-0.235	0.0459	0.141
coaD	Phosphopantetheine adenylyltransferase	0.838	2.65e-20	1.93e-14	0.216	0.0279	0.211
pgl	6-phosphogluconolactonase	0.753	0.0055	1.76e-10	-0.369	0.0574	0.176
mtaD	hypothetical protein	0.399	6.1e-08	2.15e-13	0.233	0.0314	0.202
group_139	hypothetical protein	0.738	4.78e-18	2.08e-07	0.134	0.0257	0.144
yecS	L-cystine transport system permease protein YecS	0.735	0.463	3.05e-15	-0.359	0.045	0.217
agaS	Putative D-galactosamine-6-phosphate deaminase AgaS	0.734	1.36e-16	2.04e-08	0.281	0.0497	0.155
group_1801	hypothetical protein	0.734	1.03e-06	8.93e-13	0.187	0.0259	0.197
sorB	PTS system sorbose-specific EIIB component	0.726	9.14e-16	6.23e-07	0.225	0.045	0.138
group_254	IS630 family transposase ISSpn2	0.72	2.41e-06	5.17e-06	0.12	0.0261	0.126
group_482	hypothetical protein	0.611	2e-05	2.81e-12	0.176	0.025	0.193
group_7107	hypothetical protein	0.848	1.09e-09	3.33e-12	0.292	0.0416	0.192
artM_1	Arginine transport ATP-binding protein ArtM	0.666	8.69e-21	1.23e-06	-0.226	0.0463	0.134
rpoB	DNA-directed RNA polymerase subunit beta	0.663	2.06e-11	4.13e-11	0.184	0.0277	0.182
artQ	Arginine transport system permease protein ArtQ	0.636	0.0585	4.92e-07	0.104	0.0205	0.139
nusG	Transcription termination/antitermination protein NusG	0.635	0.189	2.42e-06	0.0891	0.0188	0.131
group_7205	Ribosomal RNA small subunit methyltransferase D	0.132	6.16e-23	4.33e-12	-0.216	0.0308	0.191
group_4469	hypothetical protein	0.16	3.17e-41	7.15e-12	-0.24	0.0346	0.189
group_968	hypothetical protein	0.156	1.35e-05	2.13e-11	-0.23	0.034	0.185
group_2070	hypothetical protein	0.61	0.429	8.95e-06	0.0842	0.0189	0.123
group_1248	hypothetical protein	0.609	1.03e-12	2.71e-07	0.127	0.0246	0.142
group_5276	hypothetical protein	0.606	4.99e-21	1.06e-05	0.223	0.0504	0.122
dnaN	Beta sliding clamp	0.604	0.00507	2.71e-07	-0.233	0.0451	0.142
group_7644	hypothetical protein	0.602	4.19e-12	6.96e-07	0.123	0.0247	0.138
group_479	hypothetical protein	0.598	1.18e-11	3.06e-06	-0.114	0.0243	0.129
group_433	hypothetical protein	0.596	1.93e-12	3.02e-07	0.11	0.0214	0.142
group_987	hypothetical protein	0.552	2.3e-10	1.07e-14	0.28	0.0358	0.213
pepX	Xaa-Pro dipeptidyl-peptidase	0.542	7.11e-06	6.88e-08	0.127	0.0234	0.149
group_2135	hypothetical protein	0.527	9.49e-13	1.05e-07	0.365	0.0682	0.147
lacC_1	Tagatose-6-phosphate kinase	0.519	9.55e-10	1.03e-05	0.225	0.0509	0.122
group_142	IS5 family transposase ISSpn7	0.77	6.1e-24	3.66e-11	0.163	0.0244	0.183
group_3309	hypothetical protein	0.509	8.38e-10	2.36e-12	0.245	0.0346	0.193
queF	NADPH-dependent 7-cyano-7-deazaguanine reductase	0.5	0.00152	1.22e-09	-0.17	0.0278	0.168
group_2404	hypothetical protein	0.491	1.85e-08	6.76e-22	0.412	0.042	0.263
iga	Immunoglobulin A1 protease	0.491	0.321	2.21e-06	-0.1	0.021	0.131
cof	HMP-PP phosphatase	0.483	5.45e-21	1.05e-11	0.221	0.0322	0.188
group_597	Autolysin	0.477	8.96e-20	3.37e-06	-0.12	0.0257	0.129
group_284	hypothetical protein	0.474	4.64e-12	1.22e-07	0.16	0.0301	0.147
group_2150	NADPH-dependent 7-cyano-7-deazaguanine reductase	0.464	5.7e-11	1.6e-14	0.237	0.0305	0.211
group_6444	Xaa-Pro dipeptidyl-peptidase	0.459	5.96e-06	7.18e-08	-0.127	0.0234	0.149
group_2546	HMP-PP phosphatase	0.456	1.46e-13	1.36e-08	-0.175	0.0306	0.157
desK	Sensor histidine kinase DesK	0.425	4.48e-28	4.11e-11	0.275	0.0413	0.182
group_3447	hypothetical protein	0.443	0.0309	3.63e-06	-0.125	0.0268	0.128
mobA	hypothetical protein	0.437	2.01e-15	9.05e-07	0.186	0.0377	0.136
group_1341	hypothetical protein	0.432	4.33e-12	3e-07	-0.294	0.0571	0.142
group_46	hypothetical protein	0.625	2.85e-34	4.94e-10	0.198	0.0315	0.172
group_288	hypothetical protein	0.425	0.483	1.92e-11	0.256	0.0378	0.185
group_2403	hypothetical protein	0.423	0.615	7.34e-15	-0.292	0.0371	0.214
group_3308	hypothetical protein	0.416	0.00524	2.38e-10	-0.219	0.0343	0.175
group_141	IS5 family transposase ISSpn7	0.412	0.00301	8.19e-07	0.115	0.0232	0.137
trmFO	Methylenetetrahydrofolate--tRNA-(uracil-5-)-methyltransferase TrmFO	0.409	4.58e-07	8.1e-06	-0.146	0.0327	0.124
group_3528	hypothetical protein	0.514	8.12e-21	2.22e-09	0.189	0.0313	0.165
group_5990	Beta sliding clamp	0.397	0.00573	2.4e-07	0.234	0.0451	0.143
group_7646	hypothetical protein	0.396	3.82e-12	3.14e-07	-0.128	0.0249	0.142
group_5695	Methylenetetrahydrofolate--tRNA-(uracil-5-)-methyltransferase TrmFO	0.389	1.39e-07	2.59e-14	0.224	0.0291	0.21
group_5469	Arginine transport system permease protein ArtQ	0.364	0.0772	7.32e-07	-0.102	0.0206	0.137
group_2068	hypothetical protein	0.358	0.0657	7.02e-06	-0.0852	0.0189	0.125
group_115	IS5 family transposase IS1381	0.714	1.03e-23	3.49e-09	0.135	0.0228	0.163
group_1967	hypothetical protein	0.354	3.62e-07	1.36e-06	-0.119	0.0245	0.134
group_1395	hypothetical protein	0.351	0.000148	1.32e-07	-0.125	0.0236	0.146
group_3219	hypothetical protein	0.351	2.09e-10	1.34e-13	0.228	0.0305	0.204
group_7297	putative ABC transporter permease YknZ	0.348	0.00086	3.47e-11	0.234	0.0351	0.183
group_6475	DNA-directed RNA polymerase subunit beta	0.338	1.17e-11	1.32e-11	-0.188	0.0275	0.187
group_2559	hypothetical protein	0.333	2.45e-06	3.4e-07	-0.223	0.0434	0.141
group_7698	Transcription termination/antitermination protein NusG	0.329	0.0361	2.45e-07	-0.1	0.0193	0.143
group_130	hypothetical protein	0.328	0.591	4.08e-06	0.127	0.0275	0.128
kcsA	hypothetical protein	0.327	1.31e-14	2.36e-09	-0.376	0.0625	0.165
group_1942	hypothetical protein	0.318	4.74e-29	1.01e-09	0.411	0.0668	0.169
tcyC	L-cystine import ATP-binding protein TcyC	0.317	9.28e-20	6.81e-06	0.2	0.0442	0.125
group_3691	hypothetical protein	0.315	0.914	7.08e-10	0.19	0.0305	0.17
group_4030	hypothetical protein	0.315	3.62e-27	5.07e-07	0.35	0.0694	0.139
group_4836	hypothetical protein	0.312	3.83e-27	1.11e-08	0.372	0.0646	0.158
group_4205	hypothetical protein	0.31	0.109	1.41e-10	-0.335	0.0517	0.177
group_6893	hypothetical protein	0.449	2.66e-32	8.87e-09	-0.222	0.0383	0.159
group_2692	hypothetical protein	0.283	0.00752	2.43e-10	-0.128	0.0201	0.175
group_5141	putative multiple-sugar transport system permease YteP	0.268	0.00373	1.71e-06	0.188	0.0391	0.133
group_6533	L-cystine transport system permease protein YecS	0.265	0.437	9.2e-15	0.348	0.0444	0.213
group_7153	PTS system sorbose-specific EIIB component	0.265	1.17e-13	9.45e-06	-0.22	0.0496	0.123
group_1392	hypothetical protein	0.258	1.48e-08	3.69e-06	0.109	0.0234	0.128
group_11851	Putative D-galactosamine-6-phosphate deaminase AgaS	0.256	4.9e-16	3.31e-09	-0.325	0.0546	0.164
group_797	IS630 family transposase IS630-Spn1	0.255	1.05e-13	4.62e-10	0.142	0.0226	0.172
group_5584	hypothetical protein	0.251	2.02e-14	1.87e-07	-0.288	0.055	0.144
group_2239	Sensor histidine kinase DesK	0.248	1.02e-08	2.33e-12	-0.292	0.0413	0.193
group_6001	6-phosphogluconolactonase	0.248	0.00634	1.78e-10	0.366	0.0569	0.176
group_6891	hypothetical protein	0.115	1.05e-15	7.28e-08	-0.177	0.0328	0.149
group_563	IS3 family transposase ISSpn11	0.245	1.49e-17	1.01e-07	0.188	0.0351	0.147
group_7124	Oxidoreductase YdhF	0.233	4.92e-06	4.23e-13	0.269	0.0367	0.2
group_496	IS30 family transposase ISSpn8	0.231	0.0123	5.91e-06	0.114	0.0251	0.126
group_5088	GDP-L-fucose synthase	0.23	2.32e-11	5.68e-06	-0.228	0.0499	0.126
group_7388	IS4 family transposase ISSsu2	0.23	0.065	1.94e-06	-0.213	0.0446	0.132
group_4847	Vitamin B12 import ATP-binding protein BtuD	0.224	2.99e-19	3.16e-06	0.267	0.0571	0.129
group_6614	S-adenosylmethionine:tRNA ribosyltransferase-isomerase	0.224	1.06e-24	2.23e-07	0.24	0.0462	0.143
group_4256	hypothetical protein	0.214	9.03e-08	1.5e-07	-0.208	0.0393	0.146
group_1340	hypothetical protein	0.213	2.69e-08	1.94e-07	0.308	0.0589	0.144
group_4801	hypothetical protein	0.211	1.28e-21	7.11e-06	0.207	0.0459	0.125
group_5589	PTS system mannose-specific EIIAB component	0.204	6.79e-13	1.46e-09	-0.353	0.0579	0.167
group_191	hypothetical protein	0.776	1.52e-16	1.8e-07	0.132	0.0252	0.145
group_6753	hypothetical protein	0.0735	2.6e-30	3.07e-07	-0.228	0.0443	0.142
xerD	Tyrosine recombinase XerD	0.184	9.42e-10	2.15e-08	-0.226	0.0402	0.155
group_5384	Tyrosine recombinase XerC	0.177	0.0718	3.51e-06	0.127	0.0272	0.129
group_289	hypothetical protein	0.174	1.11e-08	7.13e-17	0.327	0.0386	0.229
group_8348	hypothetical protein	0.167	3.67e-20	4.17e-08	0.435	0.0789	0.152
group_8347	hypothetical protein	0.164	0.00228	3.01e-07	-0.373	0.0725	0.142
group_3314	hypothetical protein	0.16	6.03e-19	8.73e-07	0.301	0.0609	0.136
group_6	UDP-galactopyranose mutase	0.357	7.11e-43	3.8e-07	0.264	0.0517	0.141
group_8400	hypothetical protein	0.159	9.16e-05	3.34e-07	0.129	0.0251	0.141
group_6752	hypothetical protein	0.928	2.66e-29	5.42e-07	0.217	0.043	0.139
group_760	hypothetical protein	0.155	0.0614	1.02e-05	0.131	0.0297	0.122
group_122	IS5 family transposase ISSpn7	0.149	1.63e-10	4.77e-09	0.228	0.0386	0.162
prsA	Foldase protein PrsA	0.923	1.06e-31	1.03e-06	0.224	0.0457	0.135
group_2704	Phosphopantetheine adenylyltransferase	0.148	1.61e-21	1.71e-14	-0.225	0.029	0.211
group_4037	hypothetical protein	0.145	3.77e-06	1.71e-06	0.476	0.0991	0.133
group_4103	hypothetical protein	0.144	3.97e-05	1.42e-12	-0.326	0.0456	0.195
group_3018	Bifunctional folate synthesis protein	0.143	9.95e-09	1.01e-06	0.189	0.0385	0.136
group_4468	hypothetical protein	0.142	1.61e-09	3.58e-07	0.157	0.0307	0.141
group_7283	hypothetical protein	0.142	0.000169	8.73e-06	0.119	0.0266	0.123
group_567	hypothetical protein	0.14	6.91e-08	3.86e-12	0.224	0.0319	0.192
group_9196	hypothetical protein	0.136	0.0205	7.42e-06	-0.183	0.0407	0.124
group_491	IS30 family transposase ISSpn8	0.135	1.68e-06	6.11e-06	0.137	0.0302	0.125
group_6578	hypothetical protein	0.132	2.44e-10	8.97e-10	-0.229	0.0371	0.169
group_4510	hypothetical protein	0.295	3.32e-35	2.02e-06	-0.154	0.0322	0.132
lepA_1	hypothetical protein	0.132	0.0824	8.44e-08	0.173	0.0321	0.148
group_8	ISL3 family transposase ISSpn14	0.128	8.47e-07	4.91e-08	0.169	0.0309	0.151
group_712	hypothetical protein	0.127	1.96e-13	1.98e-13	0.287	0.0386	0.203
group_4925	hypothetical protein	0.124	3.5e-15	5.19e-09	-0.281	0.0477	0.162
group_8423	hypothetical protein	0.117	7.31e-12	2.69e-13	0.378	0.0512	0.201
group_260	IS630 family transposase ISSpn2	0.115	1.71e-09	1.91e-06	0.238	0.0498	0.132
group_6460	NADP-specific glutamate dehydrogenase	0.0906	1.89e-24	2.26e-06	-0.18	0.0379	0.131
group_1804	hypothetical protein	0.105	0.0116	5.03e-06	-0.163	0.0355	0.127
group_4102	hypothetical protein	0.0991	4.81e-12	2.01e-12	0.337	0.0475	0.194
group_7299	putative ABC transporter permease YknZ	0.096	1.79e-14	1.52e-14	-0.333	0.0429	0.212
group_117	IS5 family transposase IS1381	0.0921	0.241	1.77e-07	0.289	0.0551	0.145
group_3469	hypothetical protein	0.0913	2.72e-09	2.36e-08	-0.213	0.0379	0.155
group_6531	ATP synthase subunit delta	0.0913	0.00143	1.61e-06	0.181	0.0376	0.133
dtxR	Diphtheria toxin repressor	0.247	1.81e-40	9.32e-06	-0.207	0.0464	0.123
group_1993	hypothetical protein	0.0851	0.801	5.2e-15	-0.413	0.0522	0.215
group_4509	hypothetical protein	0.706	8.98e-35	9.87e-06	0.144	0.0324	0.123
group_11868	Aldose 1-epimerase	0.0697	0.41	2.95e-09	-0.364	0.0609	0.164
group_5250	hypothetical protein	0.0697	4.11e-12	4.45e-06	-0.182	0.0396	0.127
group_1953	hypothetical protein	0.0635	6.39e-08	9.47e-07	-0.212	0.0431	0.136
group_1047	hypothetical protein	0.0503	1.07e-07	1.1e-05	-0.211	0.0479	0.122
group_2077	2-isopropylmalate synthase	0.0488	0.000108	9.79e-06	0.319	0.0719	0.123
group_3533	hypothetical protein	0.0457	0.00756	1.04e-09	-0.285	0.0464	0.169
group_5142	putative multiple-sugar transport system permease YteP	0.0457	0.00118	9.45e-13	-0.344	0.0477	0.197
group_4621	hypothetical protein	0.0395	0.0591	3.52e-06	0.345	0.0742	0.129
group_6484	hypothetical protein	0.0325	0.00333	1.6e-08	-0.309	0.0543	0.156
group_1267	hypothetical protein	0.0302	0.000298	1.19e-06	0.418	0.0857	0.135
group_899	IS30 family transposase ISSpn8	0.0294	0.000416	1.1e-05	-0.243	0.0552	0.122
group_5859	hypothetical protein	0.0271	5.74e-05	8.43e-06	-0.276	0.0618	0.124
group_1268	IS66 family transposase ISDeal1	0.0255	3.71e-09	9.22e-08	-0.479	0.0891	0.148
group_5886	hypothetical protein	0.0248	0.472	7.76e-06	-0.259	0.0576	0.124
group_4816	Catechol-2,3-dioxygenase	0.0209	1.85e-08	2.62e-11	-0.432	0.0642	0.184
rsmA_1	hypothetical protein	0.613	3.68e-23	1.06e-05	0.101	0.0228	0.122
group_9666	hypothetical protein	0.0139	3.44e-10	1.25e-07	-0.588	0.111	0.146	bad-chisq
group_1690	hypothetical protein	0.0132	0.0575	7.43e-09	-0.498	0.0856	0.16
group_4513	Purine nucleoside phosphorylase DeoD-type	0.0132	4.45e-07	1.71e-06	-0.371	0.0771	0.133
group_6713	Ktr system potassium uptake protein A	0.0132	0.00319	8.63e-07	-0.385	0.078	0.136
group_96	hypothetical protein	0.0124	0.00761	6.37e-06	-0.366	0.0807	0.125
group_2676	hypothetical protein	0.0116	0.00337	2.74e-14	-0.668	0.0868	0.21
group_7516	ATP-dependent DNA helicase PcrA	0.0108	3.24e-08	3.45e-07	-0.594	0.116	0.141	bad-chisq
