# Supplementary material for: Pan-Genome-Wide Association Study of Serotype 19A Pneumococci Identifies Disease-Associated Genes
Source: Microbiol Spectr. 2023 Jun 26;11(4):e04073-22. doi: 10.1128/spectrum.04073-22 (PMC10433855; doi:10.1128/spectrum.04073-22)
Supplement: Supplemental File 5 — Table S4. Download spectrum.04073-22-s0005.xlsx, XLSX file, 0.02 MB [file spectrum.04073-22-s0005.xlsx]

## Sheet: Table S4
Table S4. The disease-associated genes identified by Random Forest.
Variant	Annotation	Carriage	Disease	MeanDecreaseAccuracy	MeanDecreaseGini
lepA_2	hypothetical protein	4.42302	3.632	4.55118	2.57401
group_4350	hypothetical protein	4.16225	4.03552	4.60965	2.56896
group_1910	ComE operon protein 3	3.47777	3.52679	3.73125	2.32196
group_6	UDP-galactopyranose mutase	4.07861	3.3971	4.19825	2.27479
group_4469	hypothetical protein	4.65867	4.16882	4.74493	2.0109
group_4510	hypothetical protein	4.70788	2.98749	4.36923	1.96331
group_7126	Oxidoreductase YdhF	4.27165	4.67385	4.9633	1.73354
group_4509	hypothetical protein	4.6738	3.05827	4.36041	1.64203
group_114	IS5 family transposase ISSpn7	4.59681	4.01496	4.79282	1.60982
group_190	IS5 family transposase ISSpn7	5.20138	4.72811	5.54407	1.57512
group_2922	Argininosuccinate synthase	2.97862	3.35274	3.45046	1.48102
bglH_1	Aryl-phospho-beta-D-glucosidase BglH	3.94411	2.35969	4.20603	1.41128
group_1001	hypothetical protein	2.88361	4.2164	4.00844	1.38508
insK	IS3 family transposase ISSpn11	3.55831	1.02085	3.34351	1.37377
group_4936	hypothetical protein	5.41026	5.42087	5.90949	1.32849
group_4049	ABC transporter ATP-binding protein NatA	2.74868	2.92888	3.16292	1.31187
group_3335	hypothetical protein	3.56181	2.79103	3.66289	1.30841
group_5351	hypothetical protein	2.97242	2.55172	3.43084	1.29563
group_9611	hypothetical protein	2.37358	2.80613	3.17506	1.22734
yitU	5-amino-6-(5-phospho-D-ribitylamino)uracil phosphatase YitU	3.18767	1.69865	3.05254	1.21291
group_9089	hypothetical protein	2.65002	3.05367	3.14853	1.09356
srlR	Glucitol operon repressor	2.87016	2.63019	3.18616	1.09338
group_1688	hypothetical protein	3.94759	3.70871	4.08327	1.02027
group_46	hypothetical protein	3.85257	3.68181	4.19918	1.0069
natA	ABC transporter ATP-binding protein NatA	2.87485	2.73102	3.28599	1.00221
group_3163	Penicillin-binding protein 2X	3.77234	2.08829	3.14034	0.994102
prsA	Foldase protein PrsA	2.67301	3.24257	3.41087	0.987577
group_8700	hypothetical protein	2.59814	1.89808	2.78712	0.958565
group_7123	Oxidoreductase YdhF	2.47697	2.72435	2.65507	0.95126
group_6753	hypothetical protein	3.07737	3.09517	3.32866	0.951165
group_2199	hypothetical protein	2.75713	2.69526	2.91328	0.9334
group_4779	Putative trans-acting regulator	4.32734	1.4826	4.01056	0.922452
group_8411	hypothetical protein	2.56942	2.63924	2.80635	0.914866
group_7205	Ribosomal RNA small subunit methyltransferase D	3.58315	4.08802	4.44759	0.902758
group_4168	hypothetical protein	3.18582	2.52124	3.56841	0.89039
group_9584	hypothetical protein	2.40714	2.40554	2.66015	0.880444
group_6891	hypothetical protein	4.39304	3.25119	4.4816	0.875932
xerD_1	Tyrosine recombinase XerD	2.67675	2.46094	2.77178	0.871687
group_9091	hypothetical protein	2.95663	3.00875	3.31122	0.861113
group_968	hypothetical protein	6.04878	-1.64148	3.86309	0.839769
group_9589	Tyrosine recombinase XerC	2.18974	1.89303	2.32399	0.83609
levE	PTS system fructose-specific EIIB component	3.37246	3.14133	3.32753	0.833699
group_4262	Disulfide-bond oxidoreductase YghU	2.58797	2.81555	3.0799	0.833122
group_3528	hypothetical protein	3.02703	3.23507	3.65167	0.825988
group_6460	NADP-specific glutamate dehydrogenase	3.49791	3.51914	3.79282	0.825935
group_5569	dTDP-4-dehydrorhamnose reductase	2.54219	2.84225	3.03901	0.824596
pstS2	Phosphate-binding protein PstS 2	3.72675	3.07329	3.84447	0.823736
group_9583	hypothetical protein	2.17339	2.03316	2.30198	0.822422
group_7107	hypothetical protein	3.6734	2.21817	3.43347	0.814314
yokD	SPbeta prophage-derived aminoglycoside N(3')-acetyltransferase-like protein YokD	2.43658	1.87661	2.49864	0.799106
group_258	IS630 family transposase ISSpn2	3.02443	1.6651	2.88743	0.791014
group_115	IS5 family transposase IS1381	3.50777	1.67536	3.25957	0.781678
comEC	ComE operon protein 3	2.46283	1.7322	2.42111	0.778163
group_8702	Vitamin B12 import ATP-binding protein BtuD	1.93856	2.28306	2.56631	0.772544
group_482	hypothetical protein	3.67474	4.02392	4.46344	0.7687
group_4219	hypothetical protein	2.90967	2.47563	2.93309	0.766021
group_191	hypothetical protein	3.50907	0.994821	3.59423	0.760554
polA	DNA polymerase I	3.80278	3.40785	4.14943	0.757978
group_4784	DNA polymerase I	3.56895	3.72639	4.57416	0.75555
group_3336	hypothetical protein	3.4066	2.32663	3.56987	0.754853
mtaD	hypothetical protein	3.89587	2.06061	3.69558	0.749496
coaD	Phosphopantetheine adenylyltransferase	3.05619	2.02406	3.35182	0.746148
group_9883	Glycosyltransferase GlyD	3.68277	2.80679	3.79021	0.744333
hisC	Histidinol-phosphate aminotransferase	2.61949	1.3017	2.84865	0.7432
group_2944	2'-N-acetylparomamine deacetylase	2.78185	3.21721	3.48189	0.737845
glgX_1	Glycogen debranching enzyme	2.41951	1.50706	2.33652	0.725431
asnA	Aspartate--ammonia ligase	3.42492	3.3809	4.15002	0.722491
pbpX	Penicillin-binding protein 2X	3.10212	2.59383	3.50457	0.717965
group_1801	hypothetical protein	3.63019	0.846228	3.06326	0.712518
group_6280	hypothetical protein	2.93018	3.49919	4.09539	0.700235
group_1050	hypothetical protein	3.17488	4.58132	4.70999	0.69829
group_7209	Aspartate--ammonia ligase	2.99819	2.48059	3.48507	0.694299
group_8699	hypothetical protein	1.50494	2.38946	3.0196	0.693988
group_802	IS630 family transposase IS630-Spn1	3.84805	-0.149519	3.40314	0.691574
group_4780	Putative trans-acting regulator	2.6555	3.05676	3.45897	0.688681
group_5075	hypothetical protein	1.93088	3.01928	3.04297	0.688364
group_51	hypothetical protein	2.96551	3.84626	3.74544	0.676911
group_142	IS5 family transposase ISSpn7	3.12674	3.04244	4.241	0.675755
group_6893	hypothetical protein	3.18878	0.316444	2.74358	0.673414
group_9881	hypothetical protein	3.30292	2.75668	3.30232	0.666965
desK	Sensor histidine kinase DesK	2.15322	3.37288	3.37057	0.663661
group_6608	Tryptophan synthase beta chain	2.94668	1.89733	2.96677	0.657719
rasP	Putative zinc metalloprotease	2.39479	1.90824	2.53703	0.657088
sacA	Sucrose-6-phosphate hydrolase	3.77025	-0.147377	3.10074	0.656114
pepV	Beta-Ala-Xaa dipeptidase	3.28829	2.83252	3.45929	0.65406
artQ	Arginine transport system permease protein ArtQ	5.06007	1.71033	4.10876	0.653003
group_9587	hypothetical protein	1.55672	2.18305	2.25399	0.65046
group_9595	hypothetical protein	1.7179	2.20381	2.83526	0.647707
group_5693	Methylenetetrahydrofolate--tRNA-(uracil-5-)-methyltransferase TrmFO	4.00821	1.20335	4.61008	0.646902
rsmA_1	hypothetical protein	4.16536	0.127931	3.74223	0.637306
group_4244	Beta-glucoside kinase	1.92763	3.31018	3.19787	0.634578
group_8075	hypothetical protein	2.00159	1.94044	2.10937	0.630302
group_6593	PTS system mannose-specific EIIAB component	2.6341	2.28403	2.53279	0.62781
drdA	5-deoxy-D-ribulose 1-phosphate aldolase	2.71917	2.82091	3.09186	0.627273
group_6809	Energy-coupling factor transporter transmembrane protein EcfT	3.98422	3.32866	4.14041	0.613125
dtxR	Diphtheria toxin repressor	2.4794	2.40286	2.6409	0.61043
group_7487	Glycosyltransferase GlyG	3.52757	2.61834	3.56778	0.607868
group_6752	hypothetical protein	2.48638	2.18836	3.01098	0.604945
comC2	hypothetical protein	2.61648	2.06628	2.312	0.601963
ezrA	Septation ring formation regulator EzrA	3.44861	2.68239	3.74792	0.600297
