# Supplementary material for: Pan-Genome-Wide Association Study of Serotype 19A Pneumococci Identifies Disease-Associated Genes
Source: Microbiol Spectr. 2023 Jun 26;11(4):e04073-22. doi: 10.1128/spectrum.04073-22 (PMC10433855; doi:10.1128/spectrum.04073-22)
Supplement: Supplemental File 6 — Table S5. Download spectrum.04073-22-s0006.xlsx, XLSX file, 0.02 MB [file spectrum.04073-22-s0006.xlsx]

## Sheet: Table S5
Table S5. The sequence of the disease-associated genes
>group_6752
ATGGAAATTCCAATTAAGATCATTCAGGCAAGCAAGTTTGATTTGCCTGAGATAGGGGCA
CTTCAGACCTCGTCTTTTCCAGCTGAAAAGCAGCAACTTTCCCATATTTTAGAAGAAAGT
ATCCGTAAGTGTGCGGATACCTTTCTTCTAGCTAGGGATGAAAATCAACTTTTAGGCTAT
ACTTTATCAAGTCCCCAGTCAGACAATCCGCAATGTCTAAAAGTACATTCTTTAGTCATC
GAGTCTGACCATCAGAGACAGGGCCTGGGAACACTTCTTCTTGCAGCCTTGAAAGAGGTG
GCAGTTGAGCTGGATTACAAAGGGATTCGTTTGGAGAGTCCTGATGAGCTGCTTTCCTAT
TTTGAAATGAACGGTTTTGTTGATGAAGAAGAAACTTTGCTCTATGCAACTAGCCAGGGC
TATAGTATGATTTGGTTTAATCCCTTTTATCTGGAGGAACAATGA
>prsA
ATGAAGAAAAAATTATTGGCAGGTGCCATCACACTATTATCAGTAGCAACTTTAGCAGCT
TGTTCGAAAGGGTCAGAAGGAGCAGACCTTATCAGCATGAAAGGGGATGTCATCACAGAA
CATCAATTTTATGAGCAAGTGAAAAACAACCCTTCAGCCCAACAAGTCTTGTTAAATATG
ACCATCCAAAAAGTTTTTGAAAAACAATATGGCTCAGAGCTTGATGATAAAGAGGTTGAT
GATACTATTGCCGAAGAAAAAAAACAATATGGCGAAAACTACCAACGTGTCTTGTCACAA
GCAGGTATGACTCTTGAAACACGTAAAGCTCAAATTCGTACAAGTAAATTAGTTGAGTTG
GCAGTTAAGAAGGTAGCAGAAGCTGAATTGACAGATGAAGCCTATAAGAAAGCCTTTGAT
GAGTACACTCCAGATGTAACGGCTCAAATCATCCGTCTTAATAATGAAGATAAGGCCAAA
GAAGTTCTCGAAAAAGCCAAGGCAGAAGGTGCTGATTTTGCTCAATTAGCCAAAGATAAT
TCAACTGATGAAAAAACAAAAGAAAATGGTGGAGAAATTACCTTTGATTCTGCTTCAACA
GAAGTACCTGAGCAAGTCAAAAAAGCCGCTTTCGCTTTAGATGTGGATGGTGTTTCTGAT
GTGATTACAGCAACTGGCACACAAGCCTACAGTAGCCAATATTACATTGTAAAACTCACT
AAGAAAACAGAAAAATCATCTAATATTGATGACTACAAAGAAAAATTAAAAACTGTTATC
TTGACTCAAAAACAAAATGATTCAACATTTGTTCAAAGCATTATCGGAAAAGAATTGCAA
GCAGCCAATATCAAGGTTAAGGACCAAGCCTTCCAAAATATCTTTACCCAATATATCGGT
GGTGGAGATTCAAGCTCAAGCAGTAGTACATCAAACGAATAG
>group_114
ATGCGACGGAAGTACAAATCAATCGCCCTAAAAAAAGAATTAGCGAATTATTCTGGTAAA
AAGAAATGCTACGCTATGAAGGCTCAAGCGATTGTCACAAGTCAAGGGAGAATTGTTTCT
TTGGATATCACTGTGAACTATTGTCATGATATGAAGTTGTTCAAAATGAGTCGCAGAAAT
ATCGGACAAGCTGGTAAAATCTTGGCTGACAGTGGTTATCAAGGGCTCATGAAGATATAT
CCTCAAGCACAAACTCCACGTAAATCCAGCAAATTCAAGCCGCTAACAGTTGAAGATAAA
ACCTATAACCATGCGCTATCTAAGGAGAGAAGCAAGGTTGAGAACATCTTTGCCAAAGTA
GAAACGTTTAAAATGTTTTCAACAACCTATCGAAATCATCGTAAACGATTCGGATTACGA
ATGAATTTGATTGCTGGTATTATCAATCATGAACTAGGATTCTAG
>group_6280
ATGCTCTTTATTTATGTGAGTTTTTACCTTTTAAAGGATCTTGTTAGATGGGAGAAGGTT
TTAAAAGTGACAGATGATAATACAAGAAAAGTTCGTTTATTAGTAGCCTTTTTTAGCATT
GTCATAGGCTACATCCTGAGTTCTTTCTTTATTAGCCTGTATCATTTGTGGCAAGAAGCG
CTTAGAGGATTATTATAA
>asnA
ATGAAGAAAAGTTTTATCCATCAACAAGAAGAAATTTCCTTTGTCAAAAACACTTTTACC
CAGTATTTGAAAGATAAGCTAGAAGTTGTCGAAGTTCAAGGTCCTATCTTGAGTAAGGTC
GGTGACGGAATGCAGGACAACCTGTCTGGTGTGGAAAATCCAGTATCGGTCAAGGTTCTC
CAAATCCCTGATGCTACTTATGAAGTGGTGCACTCACTTGCTAAATGGAAACGCCACACC
TTGGCTCGTTTTGGCTTTGGTGAAGGAGAGGGTCTCTTTGTCCACATGAAAGCCCTTCGT
CCAGATGAGGATTCCTTGGATGCAACCCACTCTGTTTATGTTGACCAGTGGGACTGGGAG
AAGGTTATCCCAAATGGTAAGCGTAACATCGTTTATCTAAAAGAAACAGTTGAGAAGATT
TATAAGGCTATTCGCCTGACTGAGCTAGCTGTTGAAGCCCGCTATGACATCGAGTCTATC
TTGCCAAAACAAATCACCTTTATCCATACAGAAGAATTGGTAGAACGCTACCCAGACTTG
ACACCTAAAGAACGTGAAAATGCGATTTGTAAAGAATTTGGAGCCGTCTTTTTGATTGGT
ATCGGTGGCGAGTTGCCAGATGGTAAACCGCACGATGGACGTGCACCAGACTATGATGAC
TGGACAAGCGAGTCTGAGAATGGCTACAAGGGTCTAAATGGTGATATTCTTGTCTGGAAT
GAGTCTTTAGGTGGAGCCTTTGAGTTGTCTTCTATGGGAATTCGTGTAGATGAAGAAACT
CTTAGACGTCAGGTGGAAATTACAGGTGATGAAGACCGCTTGGAATTGGAATGGCACAAG
TCTTTGTTGAATGGCCTATTCCCATTGACAATCGGTGGAGGAATTGGACAATCTCGTATG
GCCATGTTCCTACTTCGCAAGAGACACATCGGAGAAGTGCAAACAAGTGTTTGGCCTCAA
GAAGTCCGCGATACTTACGAAAATATTTTGTAG
>coaD
ATGTCAGATAAGATTGGCTTATTCACAGGCTCATTTGATCCGATGACAAATGGGCATCTG
GATATCATTGAACGGGCGAGCAGACTTTTTGATAAGCTTTATGTGGGTATTTTTTTTAAT
CCCCACAAACAAGGATTTCTCCCTCTTGAAAATCGTAAACGGGGGCTAGAAAAGGCTTTG
GGACATTTGGAAAATGTTGAAGTCGTGGCTTCTCATGATGAATTGGTGGTCGATGTTGCA
AAAAGACTGGGGGCTACTTTCCTAGTACGGGGGTTGAGGAATGCGGCGGATTTGCAATAT
GAAGCTAGTTTTGATTACTACAATCATCAGCTGTCTTCTGATATAGAGACTATTTATTTA
CATAGCCGGCCTGAACATCTCTATATCAGTTCATCAGGTGTTCGAGAGCTTTTGAAGTTT
GGTCAGGATATTGCCTGCCATGTTCCCGAGAGTATTTTGGAGGAAATAAGAAATGAAAAA
AAAGATTAG
>polA
ATGGTATTTTTTGATTCTTTCCTTTATAATGGGTGTATGGATAAGAAAAAATTATTATTG
ATTGATGGGTCTTCTGTAGCTTTTCGGGCGTTTTTTGCGCTGTATCAGCAGTTGGACCGT
TTTAAGAATGCGGCTGGTTTGCATACCAATGCGATTTATGGTTTTCAGTTGATGTTGAGT
CATTTGTTGGAGCGGGTTGAGCCGAGTCATATTTTGGTGGCTTTTGATGCGGGAAAGACG
ACCTTCCGGACAGAGATGTATGCGGACTATAAGGGTGGTCGGGCCAAGACTCCTGATGAG
TTTCGTGAGCAATTTCCTTTCATTCGTGAGTTGCTGGATCATATGGGGATTCGTCACTAT
GAGCTGGCTCAGTATGAGGCGGATGACATCATTGGGACGCTGGATAAGCTAGCAGAGCAG
GATGGTTTTGATATTACCATTGTCAGTGGGGACAAGGATTTGATTCAGCTGACGGATGAG
CATACGGTGGTTGAAATTTCCAAGAAAGGTGTGGCTGAGTTTGAGGCCTTTACGCCAGAT
TACCTCATGGAAGAAATGGGCCTCACACCAGCTCAGTTTATCGATCTCAAGGCGCTCATG
GGTGATAAGTCGGATAATATCCCTGGGGTGACCAAAGTCGGTGAAAAGACGGGTATTAAG
CTCTTGCTGGAGTATGGTTCGCTTGAGGGGATTTATGAAAATATTGATGGAATGAAGACT
TCTAAGATGAAGGAAAATCTCATCAATGACAAGGAACAGGCCTTTTTGTCTAAAACACTA
GCGACCATTGATACCAAGGCACCGATTGCGATTGGTTTAGAGGACTTGGTCTATAGTGGT
CCAGATGTTGAAAATCTTGGGAAATTTTACGATGAGATGGGATTCAAACAGCTCAAGCAG
GCTTTAAATGTGTCGTCAGCTGATGTGGCTAAGGGTTTGGATTTTACTATTGTTGACCAA
ATCAGTCAAGATATGCTGAGTGAAGAGTCTATCTTCCACTTTGAGCTTTTTGGTGAGAAT
TACCATACGGATAATTTGGTTGGATTTGCCTGGTCTTGTGAGGATAAGCTCTATGCCACA
GACAAGCTTGAGCTGTTGCAAGACCCGATTTTCAAGGATTTCTTAGAAAAAACATCTCTG
AGAGTTTATGACTTTAAGAAGGTTAAAGTTCTTTTGCAACGTTTTGGTGTGGATTTGCAG
GCGCCTGCTTTTGACATCCGTTTGGCTAAATACCTCCTTTCGACTGTGGAGGACAATGAA
ATTGCGACCATCGCTAGTCTTTATGGTCAGACTTACTTGGTTGATGATGAAACTTTCTAC
GGTAAGGGTGTTAAAAAGGCCATTCCTGAACGTGAGAAATTCTTGGAACACTTAGCTTGT
AAACTTGCTGTTTTGGTAGAAACAGAGCCTATTTTACTTGAAAAACTCAGCGAAAATGGG
CAATTAGAGCTTCTTTATGATATGGAGCAACCTCTGGCTTTTGTTCTTGCCAAGATGGAA
ATTGCTGGGATTGTGGTCAAGAAAGAGACCTTGCTTGAGATGCAGGCTGAAAATGAGCTT
GTCATTGAAAAACTGACTCAAGAGATTTACGAGCTGGCTGGTGAGGAGTTTAATGTCAAC
TCGCCTAAGCAGTTGGGCGTGCTTCTCTTTGAGAAATTGGGACTTCCTCTAGAATACACT
AAGAAAACCAAGACAGGTTATTCGACAGCAGTGGATGTGTTGGAGCGTCTCGCTCCTATT
GCTCCGATTGTTAAGAAAATCCTGGATTACCGTCAAATTGCTAAGATTCAATCTACTTAT
GTAATTGGCTTGCAGGACTGGATTTTGGCTGATGGAAAGATTCATACTCGCTATATGCAG
GATTTGACCCAGACCGGGCGTTTGTCTAGTGTGGATCCAAACTTGCAAAATATTCCTGCC
CGATTGGAACAAGGGCGCTTGATTCGGAAGGCTTTTGTGCCAGAGTGGGAGGATAGTGTG
CTACTCAGCTCTGACTATTCACAGATTGAATTGCGCGTTTTGGCGCATATTTCTAAGGAT
GAGCACTTGATTAAGGCTTTCCAAGAGGGGGCAGATATCCATACTTCGACAGCCATGCGG
GTCTTTGGCATTGAGCGTCCTGATAATGTGACTGCAAATGACCGTCGCAATGCCAAGGCA
GTTAACTTTGGAGTGGTTTATGGGATTTCAGACTTTGGCTTGTCTAATAATTTGGGAATT
AGTCGTAAGGAAGCCAAAGCCTACATTGATACCTACTTTGAACGTTTTCCAGATATTAAA
AACTACATGGATGAAGTGGTGCGGGAGGCGCGTGATAAGGGCTATGTAGAGACCCTCTTT
AAGCGTCGCCGTGAGTTGCCAGATATCAATTCGCGCAACTTCAATATTCGTGGTTTTGCG
GAGCGAACTGCTATCAACTCACCTATCCAGGGTTCGGCAGCAGATATTCTCAAGATTGCC
ATGATTCAGCTGGATAAAGCCTTGGTTGCAGGTGGTTATCAGACTAAGATGCTGTTACAA
GTGCACGATGAAATCGTCCTTGAAGTGCCTAAATCTGAATTGGTAGAGATGAAAAAATTG
GTGAAACAAACCATGGAAGAAGCCATTCAACTCAGTGTTCCTCTTATCGCAGATGAGAAT
GAAGGGGCAACCTGGTACGAGGCTAAATAA
>group_190
ATGAATGATGAAGCAAGTAAACAACTAACTGATGCACGATTTAAGCGTCTTGTTGGTGTT
CAGCGCACGACTTTTGAAGAGATATTAGCTGTATTAAAAACAGCTTATCAACTTAAACAC
GCAAAAGGTGGACGAAAACCTAAATTAAGCCTAGAAGACCTTCTTATGGCCACTCTTCAA
TATGTGCGAGAATATCGAACTTATGAACAAATTGCGGCTGATTTTGGTATTCACGAAAGC
AACTTAATCCGTCGGAGCCAATGGGTTGAAGTAACTCTTGTTCAAAGTGGTGTTACGATT
TCAAGAACTCCTCTCAGTTCTGAGGACACGGTAATGATTATTGATGCGACGGAAGTACAA
ATCAATCGCCCTAAAAAAAGAATTAGCGAATTATTCTGGTAA
>group_191
ATGCGTTTTTCTGCTTTTAAGATTTTTTCCAACTCTGTTTGTAAGCGCATCATAACAAAG
GGTCTAGGATTCAGGGCTCTCCTCCTATATACTATTAGTAAAGTAAAACTAAGGGAGGAT
ATTTTAGTGTCGCAGTCTATTGTTCCTGTAGAGATTCCACAATATTGTCGTTTTGATTCT
AAAAAGAGAAATGGAATTCTGTTTAACGTTCGTATTGCCAATCTTAAATTTACCTTTTTT
AGATTAGACTCCCTGCGAAACAAAATATGGTATAGTAGTTCTATGAATGATGAAGCAAGT
AAACAACTAACTGATGCACGATTTAAGCGTCTTGTTGGTGTTCAGCGCACGACTTTTGAA
GAGATATTAGCTGTATTAAAAACAGCTTATCAACTTAAACACGCAAAAGGTGGACGAAAA
CCTAAATTAAGCCTAGAAGACCTTCTTATGGCCACTCTTCACTATGTGCGAGAATATCGA
ACTTATGAAGAAATTGCGGCTGATTTTGGTATCCACGAAAGCAACTTACTCCGTCGGAGC
CAATGGGTTGAAGTAACTCTTGTTCAAAGGTGGTGTTACGATTTCAAGAACTCCTCTCAG
CTCTGA
>group_142
ATGAAGGCTCAAGCGATTGTCACAAGTCAAGGGAGAATTGTTTCTTTGGATATCGCTGTG
AACTATTGTCATGATATGAAGTTGTTCAAAATGAGTCGCAGAAATATCGGACAAGCTGGT
AAAATCTTGGCTGACAGTGGTTATCAAGGGCCCATGAAGATATATCCTCAAGCACAAACT
CCACGTAAATCCAGCAAACTCAAGCCGCTAACAGTTGAAGATAAAGCCTGTAACCATGCG
CTATCTAAGGAGAGAAGCAAGGTTGAGAATATTTTTGCCAAAGTAAAAACGTTTAAAATG
TTTTCAACAACCTATCGAAATCATCGTAAACGCTTCGGATTACGAATGAATTTGATTGCT
GGCATTATCAATCATGAACTAGGATTCTAG
>lepA_2
ATGAAAATCAAAGAGCAAACTAGGAAGTTAGCCGCGGGTTGCTCAAAGCACTGCTTTGAG
GTTGTAGATAGAACTGACGAAGTCAGCTCAAAACATGTTTTTGAGGTTGTAGATGAAACT
GACGAAGTCAGCTCAAAGCACTGCTTTGAGGTTGTAGATGAAACTGACGAAGTCAGCTCA
AAACACTGTTTTGAGGTTGTAGATGAAACTGACGAAGTCAGCTCAAAACACTGTTTTGAG
GTTGTAGATGAAACTGACGAAGTCAGTAACCATACATACGGTAGGGCGACGCTGACGTGG
TTTGAAGAGATTTTCGAAGAGTATTAA
>group_115
GTGCGAGAATATCGAACTTATGAACAAATTGCGGCTGATTTTGGTATTCACGAAAGCAAC
TTTATCCGTCGGAGCCAATGGGTTGAAGTAACTCTTGTTCAAAGTGGTGTTACGGTTTCA
AGAACTCCTCTCAGCTCTGAGGACACGGTAATGATTGATGCGACGGAAGTACAAATCAAT
CGCCCTAAAAAAGAATTAGCGAATGATTCTGGTAAAAAGAAATGCCACGCTATGAAGGCT
CAAGCGATTGTCACAAGTCAAGGGAGAATTGTTTCTTTGGATATCACTGTGAACTATTGT
CATGATATGAAGTTGTTCAAAATGAGTCGCAGAAATATCGGACAAGCTGGTAAAATCTTG
GCTGACAGTGGTTATCAAGGGCTCATGAAGATATATCCTCAAGTACAAACTCCACGTAAA
TCCAGCAAACTCAAGCCGCTAACAGTTGAAGATAAAACCTATAACCATGCGCTATCTAAG
GAGAGAAGCAAGGTTGAGAACATCTTTGCCAAAGTAAAAACGTTTAAAATGATTTCAACA
ACCTATCGAAATCATCGTAAACGCTTCGGATTACGAATGAATTTGATTGCTGGCATTATC
AATCATGAACTAGGATTCTAG
>group_4509
ATGTACTATCTGCCTGTCGATTTCTATCGTTATTTGATTGGGCGTGAGGACCAGTCTGTC
AATGAGCAAGTGATGATTAAGTGCATTGACCAGCAACTCAAGGTCAATCGACTCTTGGTA
GACCAGCTTGATTTGTCCCAAGTGAGTCATCCCAAAATGCGAGAATATCTGCTGAATCAT
ATTGAAATCACGACGGTGATTTCCAGTACCCTGCTCAACCGATCTGAAACAGCGGAGCAT
CTGGCAAAAAAACGCCAATTGTGGACCTATATTCAGCAGAAAAATCCAGAAGTCTTTCAG
GCTATTCGTAAGACCATGTTGAGCCGTTTGACCAAACATTCTGTCTTGCCAGATCGCAAA
CTGTCCAATGTCGTCTATCAAATCACCAAATCTGTTTATGGATTTAATTAA
>group_46
ATGAAAATCAAAGATCAAACTAGGAAACTAGCTGCGGGCTGCTCAAAACACTGTTTTGAG
GTTGTGGATAGAACTGACGAAGTCAGCTCAAAACACTGTTTTGAGGTTGCAGATAGAACT
GACGAAGTCAGTAACATCTATACGGCAAGGCGACGTTGA
>rsmA_1
TTGTCAGAGAACCACAATCTGACTGTCACTCCAACTTATCATCAAAATCAAGGGGAAAAC
ATTTCAAGCCTTTTACGTGAATTGTATGCTAAACCCTTATCAGAACGCCATGTGGAATCT
GATGGCCTTATTTTCGACCCAGCGCAAATCACAAGTCGAACCGCCAGAGGTGTAGCTGTC
CCTCATGGTAACCATTACCACTTTATCCCTTACTCTCAAATGTCTGAATTGGAAAAACGA
ATTGCTCGTATTATTCCCCTTCGTTATCGTTCAAACCATTGGGTACCAGATTCAAGACCA
GAACAACCAAGTCCACAATCGACTCCGGAACCTAGTCCAAGTCTGCAACCTGCACCAAAT
CCTCAACCAGCTCCAAGCAATCCAATTGATGAGAAATTGGTCAAAGAAGCTGTTCGAAAA
GTAGGCGATGGTTATGTCTTTGAGGAGAATGGAGTTTCTCGTTATATCCCAGCCAAGGAT
CTTTCAGCAGAAACAGCAGCAGGCATTGATAGCAAACTGGCCAAGCAGGAAAGTTTATCG
CATAAGCTAGGAGCTAAGAAAACTGACCTCCCATCTAGTGATCGAGAATTTTACAATAAG
GCTTATGACTTACTAGCAAGAATTCACCAAGATTTACTTGATAATAAAGGTCGACAAGTT
GATTTTGAGGCTTTGGATAACCTGTTGGAACGACTCAAGGATGTCTCAAGTGATAAAGTC
AAGTTAGTGGATGATATTCTTGCCTTCTTAGCTCCGATTCGTCATCCAGAACGTTTAGGA
AAACCAAATGCGCAAATTACCTACACTGATGATGAGATTCAAGTAGCCAAGTTGGCAGGC
AAGTACACAACAGAAGACGGTTATATCTTTGATCCTCGTGATATAACCAGTGATGAGGGG
GATGCCTATGTAACTCCACATATGACCCATAGCCACTGGATTAAAAAAGATAGTTTGTCT
GAAGCTGAGAGAGCGGCAGCCCAGGCTTATGCTAAAGAGAAAGGTTTGACCCCTCCTTCG
ACAGACCATCAGGATTCAGGAAATACTGAGGCAAAAGGAGCAGAAGCTATCTACAACCGC
GTGAAAGCAGCTAAGAAGGTGCCACTTGATCGCATGCCTTACAATCTTCAATATACTGTA
GAAGTCAAAAACGGTAGTTTAATCATACCTCATTATGACCATTACCATAACATCAAATTT
GAGTGGTTTGACGAAGGCCTTTATGAGGCACCTAAGGGGTATACTCTTGAGGATCTTTTG
GCGACTGTCAAGTACTATGTCGAACATCCAAACGAACGTCCGCATTCAGATAATGGTTTT
GGTAACGCTAGCGACCATGTTCAAAGAAACAAAAATGGTCAAGCTGATACCAATCAAACG
GAGAAACCAAACGAGGAGAAACCTCAGACAGAAAAACCTGAGGAAGAAACCCCTCGAGAA
GAGAAACCGCAAAGCGAGAAACCAGAGTCTCCAAAACCAACAGAGGAACCAGAAGAAGAA
TCACCAGAGGAATCAGAAGAACCTCAGGTCGAGACTGAAAAGGTTGAAGAAAAACTGAGA
GAGGCTGAAGATTTACTTGGAAAAATCCAGGATCCAATTATCAAGTCCAATGCCAAAGAG
ACTCTCACAGGATTAAAAAATAATTTACTATTTGGCACCCAGGACAACAATACTATTATG
GCAGAAGCTGAAAAACTATTGGCTTTATTAAAGGAGAGTAAGTAA
>group_3528
ATGTTTAGTCAACTACATATGCGAGAAGAACAAGTCTTGTTAGCACAGGACTATGCCTCG
GAAACTGCTAGGGCTGAAGGCCTTGAACAAGGACTAGAGCGTGGGAAAGTTGAAGGAAGG
GCAGAAAGGAAACTTTTTGCCTTCCTAGACATAGTACGCCAAGGTCTTCTGACTTCTGAG
GTTGCCAGCCAGCAATTAGGTATGTCAGTATCTGAATTTGAGGCACTGTTGTAA
>group_6893
ATGAACATAAAGAAGCGTGTCCTTAGTGCAGGTCTGACTTTTGCATCTGCTTTGCTTTTA
GCTGCTTGCGACCAATCAGGTTCAGATACAAAAACTTACTCATCAACCTTTAGTGGAAAT
CCAACTACATTTAACTATCTATTAGACTATTACGCTGATAATATAGTCAATTGA
>desK
ATGCTTGAAAGACTGAAAAGCATACATTATATGTTTTGGATCAGTTTAATTTTTATGGTT
TTCCCCATCCTAACTGTAGTGACTGGGTGGCTTTCTGCCTGGCATTTATTGATTGATATT
CTATTTGTAGTGGCGTATTTGGGTGTTTTAACAACTAAGAGCCAGCGTCTATCTTGGCTA
TATTGGGGCATCCTGCTGACTTATGTAGTTGGGAATACTGCCTTTGTGGCTGTTAATTAT
ATCTGGTTTTTCTTTTTCCTATCCAATCTCTTAAGCTATCATTTCAGCGTAGGTGGTTTA
AAGTCTTTACATGTCTGGACTTTTCTTCTTGCTCAAGTCCTTGTTGTGGGTCAACTGTTG
ATTTTTCAGAGAATCGAAGTTGAGTTTCTATTCTATCTACTTGTAATTCTTGCTTTTGTC
GATTTAATGACTTTTGGCTTGGTTCGGATTCGAATTGTGGAGGATTTGAAAGAAGCACAG
GCTAAGCAAAATGCCCAGATAAATCTATTGCTTGCTGAAAATGAACGCAATCGTATCGGT
CAAGATTTGCATGATAGTCTGGGGCATACCTTTGCTATGCTTAGTGTTAAAACTGATCTA
GCCTTGCAGTTATTTCAGATGGAGGCTTATCCACAGGTGGAAAAGGAATTAAAAGAAATT
CACCAGATCAGCAAGGATTCCATGAATGAAGTTCGAACTATCGTGGAAAATCTTAAGTCT
AGAACTTTGACATCCGAACTAGAGACTGTGAAAAAGATGTTAGAAATTGCTGGAATTGAG
GTGGAAACGGATAACCAACTAGATACTGCTAGCCTTACTCAAGAATTGGAGTCAATGGCT
TCTATGATTTTGCTTGAGTTGGTGACCAATATCATCAAACATGCCAAAGCGTCTAAAGCT
TACTTAAAATTAGAACGGACAGAGAAGGAACTCATTTTAACAGTAAGTGATGATGGCTGC
GGCTTTGCTTTTCTAAAAGGAGATGAGCTCCATACAGTCCGAGATCGTGTTTTTCCATTT
TCAGGAGAAGTAAGTGTAATCAGTCAGAAACATCCAACGGAAGTGCAAGTTCGACTACCT
TATAAGGAGAGAAACTAA
>group_6
ATGTTGGATTATGAAAATATTGATGTAGAAACAAATGTTGATTTCTTTGTGAACAAAGAG
CAATATCTGAAAGATTTTCCTAAGATTGTCTTTACTGGTATGATTGATGAATTCTTTGAC
TATAAGTTGGGCGAACTAGAGTACCGTAGTCTTCGTTTTGAAAATGAGACCTTGGATATG
GAAAATTACCAAGGAAATGCAGTTGTGAACTATACGGATGCAGAAACCCCATATACTCGC
ATTATTGAACACAAACATTTTGAGTTTGGGAGTCAAGCAAAGACTATCATTACTAATAGA
ACATTCTAA
>group_4510
ATGTACTATCTGCCTGTCGATTTCTATCGTTATTTGATTGGGCGTGAGGACCAGTCTGTC
AATGAGCAAGTGATGATTAAGTGCATTGACCAGCAACTCAAGGTCAATCGACTCTTGGTA
GACCAGCTTGATTTGTCCCAAGTGAGTCATCCTAAAATGCGAGAATATCTGCTGAATCAT
ATTGAAATCACGACGGTGATTTCCAGTACCCTGCTCAACCGATCTGAAACAGCGGAGCAT
CTGGCAAAAAAACGCCAATTGTGGACCTATATTCAGCAGGAAAATCCAAAAGTCTTTCAG
GCTATTCGTAAGACCATGTTGAGCCGTTTGACCAAACATTCTGTCTTGCCAGATCGCAAA
CTGTCCAATGTCGTCTATCAAATCACCAAATCTGTTTATGGATTTAATTAA
>dtxR
ATGACCCCAAACAAAGAAGACTATCTAAAATGTATTTATGAAATTGGCATAGACCTGCAT
AAGATTACCAACAAGGAAATTGCGGCTCGCATGCAAGTCTCTCCCCCTGCCGTAACTGAA
ATGATCAAACGAATGAAAAGTGAAAATCTCATCCTAAAGGACAAGGAATGTGGCTATCTA
CTGACTGACCTCGGTCTCAAACTGGTCTCTGAGCTCTATCGTAAGCACCGCTTGATTGAA
GTTTTTCTAGTTCATCATTTAGACTATACAAGTGACCAGATTCACGAGGAAGCTGAGGTC
TTGGAACACACTGTCTCTGACCTGTTCGTGGAAAGACTAGATAAACTGCTAGGTTTCCCT
AAAACCTGCCCCCACGGAGGAACTATTCCTGCCAAGGGAGAACTCCTCGTTGAAATCAAT
AACCTCCCACTAGCTGATATCAAGGAAGCTGGCGCCTACCGCCTGACTCGGGTGCACGAT
AGTTTTGACATTCTCCATTATCTGGACAAGCACTCACTTCACATCGGTGACCAGCTCCAA
GTCAAGCAGTTTGATGGCTTCAGCAATACCTTCACTATCCTCAGTAACGACGAGGATTTA
CAAGTGAATATGGACATTGCAAAACAACTCTATGTCGAGAAAATCAACTAA
>group_7126
ATGAGATACATAACTCTTGGTCAAGATGACAAAGAATTATCAGAAATTGTTCTCGGAATG
ATGAGAATAAAAGATAAGTCTGTAAAAGAAGTTGAAGAGCTTGTAGAAACAGCACTTTCT
GTTGGAATCAATGCCTTCGACTTGGCTGATATTTATGGTCGTGGTCGTTGTGAAGAACTG
TTAGGTCTTGTCCTAAAAAATCGTCCAGATTTAAGAGAAAAGATGTGGATTCAGTCCAAA
TGTGGCATTCGCATTGAAGAATTTACCTATTTTGATTTTTCTAAGGACTATATTATAAAA
TCAGTAGACGGTATTTTGCAAAGATTGAAGATTGATCATCTAGATAGCTTGCTCCTTCAT
CGACCAGATGCTTTGATGGAATCTGACCAAGTAGCAGAAGCCTTTGATCTCCTTTATAAA
CAAGGTAAAGTTCGAGATTTTGGAGTTTCTAATCAAAATCCTATGATGATGGAGTTGCTT
AAAAAAGATGTCAAGCAGCCGTTAGCTGTTAATCAGCTACAATTGAGTGCGGCTTTTACT
CCAGGATTTGAATCAGCTTTTCATGTTAATATGGAAGATAGTCAAGCAGCTATGCGAGAT
GGCAGCATTTTTGAATATTGCCAATTACACGATGTGGTCATTCAAGCATGGTCTGTCTTG
CAATTCGGGTATTTTAAAGGGAACTTTGTTGGAAATGAGAAATTTCAAGCTTTAAATCAA
GTACTTGATCGTTTAGCTATTAAATATGGAGTAACCTCTTCAACTATTGCCATTTCTTGG
ATATTGCGTTATCCAGCAAAAATGCAGGCAGTCGTAGGTACAACAAATCCTAAGCACTTG
AGAGAAGTTAGCCGAGCGGCAAACTTTAGCTTAACAAGAAAAGAATGGTATGAAATTTAT
CTTGCTGCAGGGAATAATTTGCCGTAA
>group_4784
ATGGTATTTTTTGATTCTTTCCTTTATAATGGGTGTATGGATAAGAAAAAATTATTATTG
ATTGATGGGTCTTCTGTAGCTTTTCGGGCGTTTTTTGCGCTGTATCAGCAGTTGGACCGT
TTTAAGAATGCGGCTGGTTTGCATACCAATGCGATTTATGGTTTTCAGTTGATGTTGAGT
CATTTGTTGGAGCGGGTTGAGCCGAGTCATATTTTGGTGGCTTTTGATGCGGGAAAGACG
ACCTTCCGGACAGAGATGTATGCGGACTATAAGGGTGGTCGGGCCAAGACTCCTGATGAG
TTTCGTGAGCAATTTCCTTTCATTCGTGAGTTGCTGGATCATATGGGGATTCGTCACTAT
GAGCTGGCTCAGTATGAGGCGGATGACATCATTGGGACGCTGGATAAGCTAGCAGAGCAG
GATGGTTTTGATATTACCATTGTCAGTGGGGACAAGGATTTGATTCAGCTGACGGATGAG
CATACGGTGGTTGAAATTTCCAAGAAAGGTGTGGCTGAGTTTGAGGCCTTTACGCCAGAT
TACCTCATGGAAGAAATGGGCCTCACACCAGCTCAGTTTATCGATCTCAAGGCGCTCATG
GGTGATAAGTCGGATAATATCCCTGGGGTGACCAAAGTCGGTGAAAAGACGGGTATTAAG
CTCTTGCTGGAGCATGGTTCGCTTGAGGGGATTTATGAAAATATTGATGGAATGAAGACT
TCTAAGATGAAGGAAAATCTCATCAATGACAAGGAACAGGCCTTTTTATCTAAAACACTA
GCGACCATTGATACCAAGGCACCGATTGCGATTGGTTTAGAGGACTTGGTCTATAGTGGT
CCAGATGTTGAAAATCTTGGGAAATTCTACGATGAGATGGGCTTCAAACAGCTAAAGCAG
GCTTTAAATGTGTCGTCAGCTGATGTGTCTGAGAGTTTGGATTTTACTATTGTTGACCAA
ATCAGTCAAGATATGCTGAGTGAAGAGTCTATCTTCCACTTTGAGCTTTTTGGTGAGAAT
TACCATACGGATAATTTGGTTGGATTTGCCTGGTCTTGTGGGGATAAGCTCTATGCCACA
GACAAGCTTGAGCTGTTGCAAGACCCGATTTTCAAGGATTTCTTAGAAAAAACATCTCTG
AGAGTTTATGACTTTAAGAAGGTTAAAGTTCTTTTGCAACGTTTTGGTGTGGATTTGCAG
GCGCCTGCTTTTGACATCCGTTTGGCTAAATACCTCCTTTCGACTGTGGAGGACAATGAA
ATTGCGACCATCGCTAGTCTTTATGGTCAGACTTACTTGGTTGATGATGAAACTTTCTAC
GGTAAGGGTGTTAAAAAGGCCATTCCTGAACGTGAGAAATTCTTGGAACACTTAGCTTGT
AAACTTGCTGTTTTGGTAGAAACAGAGCCTATTTTACTTGAAAAACTCAGCGAAAATGGG
CAATTAGAGCTTCTTTATGATATGGAGCAACCTCTGGCTTTTGTCCTTGCCAAGATGGAA
ATTGCTGGGATTATGGTCAAGAAAGAGACCTTGCTTGAGATGCAGGCTGAAAATGAGCTT
GTCATTGAAAAACTGACTCAAGAGATTTACGAGCTGGCTGGTGAGGAGTTTAATGTCAAC
TCGCCTAAGCAGTTGGGCGTGCTTCTCTTTGAGAAATTGGGACTTCCTCTAGAATACACT
AAGAAAACCAAGACAGGTTATTCGACAGCAGTGGATGTGTTGGAGCGTCTCGCTCCTATT
GCTCCGATTGTTAAGAAAATCCTGGATTACCGTCAAATTGCTAAGATTCAATCTACTTAT
GTAATTGGCTTGCAGGACTGGATTTTGGCTGATGGAAAGATTCATACTCGCTATGTGCAG
GATTTGACCCAGACCGGGCGTTTGTCTAGTGTGGATCCAAACTTGCAAAATATTCCTGCC
CGATTGGAACAGGGGCGCTTGATTCGGAAGGCTTTTGTGCCAGAGTGGGAGGATAGTGTG
CTACTCAGCTCTGACTATTCACAGATTGAATTGCGCGTTTTGGCGCATATTTCTAAGGAT
GAGCACTTGATTAAGGCCTTCCAAGAGGGGGCAGATATCCATACTTCGACAGCCATGCGG
GTCTTTGGCATTGAGCGTCCTGATGATGTGACTGCAAACGACCGTCGCAATGCCAAGGCA
GTTAACTTTGGAGTGGTTTATGGGATTTCAGACTTTGGCTTGTCTAATAATTTGGGAATT
AGTCGTAAGGAAGCCAAAGCCTACATTGATACCTACTTTGAACGTTTTCCAGGTATTAAA
AACTACATGGATGAAGTGGTGCGGGAGGCGCGTGATAAGGGCTATGTAGAGACCCTCTTT
AAGCGTCGCCGTGAGTTGCCAGATATCAATTCGCGCAACTTCAATATTCGTGGTTTTGCG
GAGCGAACTGCTATCAACTCACCTATCCAGGGTTCGGCAGCAGATATTCTCAAGATTGCC
ATGATTCAGCTGGATAAAGCCTTGGTTGCAGGTGGTTATCAGACTAAGATGCTGTTACAA
GTGCACGATGAAATCGTCCTTGAAGTGCCTAAATCTGAATTGGTAGAGATGAAAAAATTG
GTGAAACAAACCATGGAAGAAGCCATTCAACTCAGTGTTCCTCTTATCGCAGATGAGAAT
GAAGGGGCAACCTGGTACGAGGCTAAATAA
>group_4469
ATGAAAAAACAAGCTTTTAGTTCTGAACAGTATTTGAATTTACAACGCGACCACATCTTA
GAGCGCATTAACCAATTTGACGGCAAGCTTTACCTAGAGTTTGGTGGCAAAATGTTAGAA
GATTTCCACGCTGCTCGTGTCCTTCCTGGTTATGAACCTGACAACAAAATCAAGCTCTTG
CAAGAATTGAAAGAGCAGGTTGAGGTTGTGATTGCCATTAATGCTAGCAACATTGAACAT
TCCAAAGCACGTGGCGACTTGGGCATTTCTTATGACCAAGAAGTTCTTCGTTTGATTGAC
AAATTCAATGAATTAGGGATTTTTGTTGGTTCCGTTGTCATTACACAATACGCTGGCCAA
CCCGCTGCAGATGCCTTCCGCAACCAACTTGAGAAAAACGGAATTGATTCTTATCTTCAT
TATCCAATCAAAGGATATCCGACGGATATGGATCACATCATTTCCCCAGAAGGCATGGGC
AAAAACGACTACATCAAAACCAGTCGCAACTTGATTGTCGTAACCGCTCCTGGACCCGGT
TCTGGAAAATTGGCAACGTGTATGTCCAATATGTACCACGACCAAATCAATGGCATCAAA
TCTGGCTACGCTAAATTTGAAACCTTCCCTGTTTGGAATCTTCCCCTTCATCATCCAGTT
AACTTGGCTTATGAAGCTGCCACAGCTGACCTTGATGATGTCAACATGATTGACCCCTTC
CATCTTCAAACCTATGGAGAAACCACTGTCAACTACAACCGTGATATCGAAATCTTCCCA
GTGCTCAAGCGCATGTTGGAACGTATTCTCGGAAAATCACCATACGCTTCACCGACAGAT
ATGGGTGTCAACATGGTTGGTTTCGCTATTACAGATGACGAGGCTGCTGTCGAAGCTTCT
AAACAAGAAATCATCCGCCGTTACTATCAAACAGTTCTTGACTTCAAAGCTGAAAAAGTT
GGCGAAGCTGCCGTCAAGAAAATTGAGTTGCTCATGAACGACCTCGGTATCACACCTGCA
GACCGTAAGGTTGCTGTCGTTGCGCGCCAAAAAGCAGAAGAAACTGGTGGACCAGCCCTA
GCCTTTGAATTGCCAAATGGGGAAATCATCACTGGTAAGAACTCAGAACTCTTTGGCCCT
ACAGCCGCTGCCTTGATCAATGCCATCAAAAAATCAGCTGACATCGCTAAAGAAGTAAAA
CTAATCGAGCCTGAAGTTGTTAAGCCAATCCAAGGTCTTAAAATCGATCATCTCGGTAGC
CGCAATCCACGCCTTCATTCAAATGAAATCCTGATTGCACTTGCTATCACAGCTACAGAA
AATCCTGATGCTGCCCGCGCTATGGAAGAACTCGGCAACCTCAAAGGAAGCGAAGCCCAC
TCAACCATCATCTTGACTGATGAAGACAAGAATGTCCTTCGTAAACTGGGTATCAACGTA
ACCTTTGACCCATACTACCAATACGACCGCTTATATCGTAAGTAA
>group_7209
ATGAAGAAAAGTTTTATCCATCAACAAGAAGAAATTTCCTTTGTCAAAAACACTTTTACC
CAGTATTTGAAAGATAAGCTAGAAGTTGTCGAAGTTCAAGGTCCTATCTTGAGTAAGGTC
GGTGACGGAATGCAGGACAACCTGTCTGGTGTGGAAAATCCAGTATCGGTCAAGGTTCTC
CAAATCCCTGATGCTACTTATGAAGTGGTGCACTCACTTGCTAAATGGAAACGCCACACC
TTGGCTCGTTTTGGCTTTGGTGAAGGAGAGGGTCTCTTTGTCCACATGAAAGCCCTTCGT
CCAGATGAGGATTCCTTGGATGCAACCCACTCTGTTTATGTTGACCAGTGGGACTGGGAG
AAGGTTATCCCAAATGGTAAGCGTAACATCGTTTATCTAAAAGAAACAGTTGAGAAGATT
TATAAGGCTATTCGTCTGACTGAGCTAGCTGTTGAAGCCCGCTATGACATCGAGTCTATC
TTGCCAAAACAAATCACCTTTATCCATACAGAAGAATTGGTAGAACGCTACCCAGACTTG
ACACCGAAAGAACGTGAAAATGCGATTTGTAAAGAATTTGGAGCCGTCTTTTTGATTGGT
ATCGGTGGCGAGTTGCCAGATGGTAAACCGCACGATGGACGTGCACCAGACTATGATGAC
TGGACAAGCGAGTCTGAGAATGGCTACAAGGGTCTAAATGGTGATATTCTTGTCTGGAAT
GAGTCTTTAGGTGGAGCCTTTGAGTTGTCTTCTATGGGAATTCGTGTAGATGAAGAAACT
CTTAGACGTCAGGTGGAAATTACAGGTGATGAAGACCGCTTGGAATTGGAATGGCACAAG
TCTTTGTTGAATGGTCTATTCCCATTGACAATCGGTGGAGGAATTGGACAATCTCGTATG
GCCATGTTCCTACTTCGCAAGAGACACATCGGAGAAGTGCAAACAAGTGTTTGGCCTCAA
GAAGTCCGCGATACTTACGAAAATATTTTGTAG
>group_7205
ATGAAAATCGTATCAGGAATCTATGGGGGACGTCCCCTCAAGACACTAGAAGGCAAGACA
ACAAGACCTACTTCGGATAAGGTTAGGGGAGCCATTTTTAACATGATTGGTCCCTACTTT
GAAGGGGGACGAGTCTTGGACCTTTATGCAGGTAGTGGTGGTTTATCTATCGAAGCAGTA
TCGCGTGGCATGTCCAGTGCTGTTTTGGTGGAGCGAGACCGTAAGGCTCAGACCATCGTG
GCTGAAAATATCCAGATGACCAAGGAAGTTGGAAAATTTCAACTCCTCAAGATGGATGCA
GAGAGGGCATTGGAACAGGTATCTGGGGAATTTGACCTCGTTTTCTTAGACCCTCCCTAT
GCCAAGGAACAAATCGTAGCAGATATTGAAAAAATGGCTAAGAGAGAGCTTTTTTCTGAA
GATGTTATGGTTGTGTGCGAGACGGATAAGGCCGTTGAACTTCCAGAAGAGATTGCCTGT
CTGGGTATCTGGAAGGAAAAGATTTATGGAATTAGTAAGGTGACAGTCTATGTCAGATAA
>group_6891
ATGAAAAAAAGAACAATACTATTATTGATGGCCAGTCTGTTAGCTCTTGTCTTAGGAGCA
TGTGGTTTCTTGGACATATTGATCCTGGATCATTCTCATCAGGATTACTCTTTACTGCTA
TTTTAG
>group_6460
ATGACATCTGCTAAAGAATATATCCAAAGCGTGTTTGAAACTGTGAAAGCTCGTAACGGG
CACGAGGCTGAATTCCTCCAAGCTGTTGAAGAATTTTTCAACACTTTAGAACCTGTATTT
GAAAAACACCCTGAGTATATCGAAGAAAATATCTTGGCACGTATTACTGAGCCTGAGCGC
GTGATTTCTTTCCGTGTTCCTTGGGTTGACCGTGATGGAAAAATTCAAGTAAACCGTGGT
TACCGTGTTCAATTCAACTCAGCTGTTGGACCATACAAAGGTGGACTTCGTTTCCACCCA
ACTGTAAACCAAGGGATCTTGAAATTCCTCGGATTTGAACAAATCTTTAAAAATGTCTTG
ACTGGACTTCCTATCGGTGGAGGTAAAGGTGGATCAGACTTCGATCCTAAAGGTAAAACA
GATGCTGAAGTGATGCGCTTCTGCCAAAGCTTCATGACTGAATTGCAAAAACACATCGGA
CCATCACTTGACGTACCTGCTGGTGATATCGGTGTTGGTGGACGTGAAATTGGTTACCTT
TACGGTCAATACAAACGTCTTAACCAATTTGATGCTGGTGTCTTGACTGGTAAACCTCTT
GGATTTGGTGGTAGCTTGATTCGTCCAGAAGCAACTGGTTACGGTTTGGTTTACTATACT
GAAGAAATGCTCAAAGCTAACGGTAACAGCTTTGCTGGTAAGAAAGTCGTTATTTCAGGT
TCTGGTAACGTTGCTCAATATGCTCTTCAAAAAGCAACTGAACTCGGTGCAACTGTTATT
TCTGTTTCTGACTCAAATGGTTATGTCATCGATGAAAATGGTATCGACTTCGATCTTTTG
GTTGATGTTAAAGAAAAACGTCGTGCTCGTTTGACTGAGTATGCAGCTGAAAAAGCAACT
GCAACCTACCACGAAGGTACTGTATGGACTTACGCTGGAAACTATGACATTGCTCTTCCA
TGTGCCACTCAAAACGAAATCAACGGTGAAGCAGCTAAACGTTTGGTTGCTCAAGGCGTT
ATCTGTGTATCTGAAGGTGCCAACATGCCGAGCGACCTTGATGCCATCAAAGTTTACAAA
GAAAATGGTATCTTCTACGGACCTGCCAAAGCTGCCAACGCTGGTGGTGTAGCCGTTTCA
GCCCTTGAAATGAGCCAAAATAGTCTTCGCCTCTCATGGACTCGTGAAGAAGTTGATGGC
CGTCTCAAAGACATCATGACAAACATCTTCAACACAGCTAAAACGACTTCAGAAACATAC
GGTCTTGATAAAGACTACCTTGCAGGAGCAAACATTGCTGCCTTTGAAAATGTAGCAAAC
GCTATGATTGCCCAAGGTATTGTTTAA
>group_6753
ATGGAAATTCCAATTAAGATTATTCAGGCAAGCAAGTCTGATTTGCCTGAGATAGGGGCA
CTTCAGACCTCGTCTTTTCCAGCTGAAAAGCAGCAACTTTCCCATATTTTAGAAGAAAGT
ATCCGTAAGTGTGCGGATACCTTTCTTCTAGCTAGGGATGAAAATCAACTTTTAGGCTAT
ATTTTATCAAGTCCCCAGTCAGACAATCCGCAATGTCTAAAAGTACATTCTTTAGTCATC
GAGTCTGACCATCAGAGACAGGGCCTGGGAACACTTCTTCTTGCAGCCTTGAAAGAGGTG
GCAGTTGAGCTGGATTACAAAGTGATTCGTTTGGAGAGTCCTGATGAGCTGCTTTCCTAT
TTTGGAATGAACGGTTTTGTTGATGAAGAAGAAACTTTGCTCTATGCAACTAGCCAGGGC
TATAGTATGATTTGGTTTAATCCCTTTTATCTGGAGGAACAATGA
>group_4936
ATGCTTTATGTGGGCATTGATGTCGCTAAAAATAAACACGATGTTACAGCCTTGAATGTT
CGAGGAAAACTGTTCTTAAACCACTCACTTTTTCAAATAATAAAGCTGGTTTTGAACTCT
TAG
