# Supplementary material for: Pan-Genome-Wide Association Study of Serotype 19A Pneumococci Identifies Disease-Associated Genes
Source: Microbiol Spectr. 2023 Jun 26;11(4):e04073-22. doi: 10.1128/spectrum.04073-22 (PMC10433855; doi:10.1128/spectrum.04073-22)
Supplement: Supplemental File 7 — Table S6. Download spectrum.04073-22-s0007.xlsx, XLSX file, 0.01 MB [file spectrum.04073-22-s0007.xlsx]

## Sheet: Table S6
Table S6. The annotation of the disease-associated genes
Query	Annotations of Prokka	Seed_ortholog	Evalue	Score	EggNOG_OGs	Max_annot_lvl	COG_category	Description	Preferred_name	GOs	EC	KEGG_ko	KEGG_Pathway	KEGG_Module	KEGG_Reaction	KEGG_rclass	BRITE	KEGG_TC	CAZy	BiGG_Reaction	PFAMs
group_6460	NADP-specific glutamate dehydrogenase	170187.SP_1306	0.0	892.0	COG0334@1|root,COG0334@2|Bacteria,1TP45@1239|Firmicutes,4HAEI@91061|Bacilli,1WU79@1313|Streptococcus pneumoniae	91061|Bacilli	C	Belongs to the Glu Leu Phe Val dehydrogenases family	gdhA	-	1.4.1.4	ko:K00262	ko00220,ko00250,ko00910,ko01100,map00220,map00250,map00910,map01100	-	R00248	RC00006,RC02799	ko00000,ko00001,ko01000	-	-	-	ELFV_dehydrog,ELFV_dehydrog_N
asnA	Aspartate--ammonia ligase	170187.SP_1970	2.76e-245	672.0	COG2502@1|root,COG2502@2|Bacteria,1TP28@1239|Firmicutes,4HAEC@91061|Bacilli,1WV7J@1313|Streptococcus pneumoniae	91061|Bacilli	F	aspartate-ammonia ligase activity	asnA	GO:0005575,GO:0005622,GO:0005623,GO:0005737,GO:0044424,GO:0044464	6.3.1.1	ko:K01914	ko00250,ko00460,ko01100,ko01110,ko01230,map00250,map00460,map01100,map01110,map01230	-	R00483	RC00010	ko00000,ko00001,ko01000	-	-	-	AsnA
coaD	Phosphopantetheine adenylyltransferase	171101.spr1783	3e-111	320.0	COG0669@1|root,COG0669@2|Bacteria,1V3MR@1239|Firmicutes,4HH47@91061|Bacilli,1WUIZ@1313|Streptococcus pneumoniae	91061|Bacilli	F	Reversibly transfers an adenylyl group from ATP to 4'- phosphopantetheine, yielding dephospho-CoA (dPCoA) and pyrophosphate	coaD	GO:0003674,GO:0003824,GO:0004595,GO:0006082,GO:0006575,GO:0006732,GO:0006766,GO:0006767,GO:0006807,GO:0008150,GO:0008152,GO:0009058,GO:0009108,GO:0009110,GO:0009987,GO:0015939,GO:0015940,GO:0016053,GO:0016740,GO:0016772,GO:0016779,GO:0019752,GO:0032787,GO	2.7.7.3	ko:K00954	ko00770,ko01100,map00770,map01100	M00120	R03035	RC00002	ko00000,ko00001,ko00002,ko01000	-	-	-	CTP_transf_like
group_7209	Aspartate--ammonia ligase	170187.SP_1970	2.76e-245	672.0	COG2502@1|root,COG2502@2|Bacteria,1TP28@1239|Firmicutes,4HAEC@91061|Bacilli,1WV7J@1313|Streptococcus pneumoniae	91061|Bacilli	F	aspartate-ammonia ligase activity	asnA	GO:0005575,GO:0005622,GO:0005623,GO:0005737,GO:0044424,GO:0044464	6.3.1.1	ko:K01914	ko00250,ko00460,ko01100,ko01110,ko01230,map00250,map00460,map01100,map01110,map01230	-	R00483	RC00010	ko00000,ko00001,ko01000	-	-	-	AsnA
dtxR	Diphtheria toxin repressor	170187.SP_1638	4.7e-155	435.0	COG1321@1|root,COG1321@2|Bacteria,1V4V7@1239|Firmicutes,4HG88@91061|Bacilli,1WVC9@1313|Streptococcus pneumoniae	91061|Bacilli	K	FeoA domain	sirR	-	-	ko:K03709	-	-	-	-	ko00000,ko03000	-	-	-	Fe_dep_repr_C,Fe_dep_repress,FeoA
group_6752	hypothetical protein	171101.spr1372	2.82e-103	299.0	COG0454@1|root,COG0454@2|Bacteria,1TW2Q@1239|Firmicutes,4I4SF@91061|Bacilli,1WUIA@1313|Streptococcus pneumoniae	91061|Bacilli	K	Acetyltransferase (GNAT) domain	-	-	-	-	-	-	-	-	-	-	-	-	Acetyltransf_1
group_6753	hypothetical protein	171101.spr1372	8.09e-103	298.0	COG0454@1|root,COG0454@2|Bacteria,1TW2Q@1239|Firmicutes,4I4SF@91061|Bacilli,1WUIA@1313|Streptococcus pneumoniae	91061|Bacilli	K	Acetyltransferase (GNAT) domain	-	-	-	-	-	-	-	-	-	-	-	-	Acetyltransf_1
group_114	IS5 family transposase ISSpn7	170187.SP_1729	2.26e-84	253.0	COG3293@1|root,2ZJP3@2|Bacteria,1W166@1239|Firmicutes,4HZ0W@91061|Bacilli,1WVDT@1313|Streptococcus pneumoniae	91061|Bacilli	L	similarity to EGAD 33136	-	-	-	ko:K07492	-	-	-	-	ko00000	-	-	-	DDE_Tnp_4
group_115	IS5 family transposase IS1381	170187.SP_1729	4.26e-128	366.0	COG3293@1|root,2ZJP3@2|Bacteria,1W166@1239|Firmicutes,4HZ0W@91061|Bacilli,1WVDT@1313|Streptococcus pneumoniae	91061|Bacilli	L	similarity to EGAD 33136	-	-	-	ko:K07492	-	-	-	-	ko00000	-	-	-	DDE_Tnp_4
group_142	IS5 family transposase ISSpn7	170187.SP_1195	3.54e-85	251.0	COG3293@1|root,2ZJP3@2|Bacteria,1W166@1239|Firmicutes,4HZ0W@91061|Bacilli,1WVDV@1313|Streptococcus pneumoniae	91061|Bacilli	L	IS1381, transposase OrfB	-	-	-	ko:K07492	-	-	-	-	ko00000	-	-	-	DDE_Tnp_4
group_4784	DNA polymerase I	170187.SP_0032	0.0	1699.0	COG0258@1|root,COG0749@1|root,COG0258@2|Bacteria,COG0749@2|Bacteria,1TPKJ@1239|Firmicutes,4H9S7@91061|Bacilli,1WV6S@1313|Streptococcus pneumoniae	91061|Bacilli	L	In addition to polymerase activity, this DNA polymerase exhibits	polA	GO:0003674,GO:0003824,GO:0003887,GO:0004518,GO:0004527,GO:0005575,GO:0005622,GO:0005623,GO:0005737,GO:0006139,GO:0006259,GO:0006260,GO:0006261,GO:0006281,GO:0006725,GO:0006807,GO:0006950,GO:0006974,GO:0008150,GO:0008152,GO:0008409,GO:0009058,GO:0009059,GO	2.7.7.7	ko:K02335	ko00230,ko00240,ko01100,ko03030,ko03410,ko03420,ko03440,map00230,map00240,map01100,map03030,map03410,map03420,map03440	-	R00375,R00376,R00377,R00378	RC02795	ko00000,ko00001,ko01000,ko03032,ko03400	-	-	-	5_3_exonuc,5_3_exonuc_N,DNA_pol_A
group_7205	Ribosomal RNA small subunit methyltransferase D	171101.spr1784	2.8e-122	349.0	COG0742@1|root,COG0742@2|Bacteria,1V3JF@1239|Firmicutes,4HGXT@91061|Bacilli,1WU6Z@1313|Streptococcus pneumoniae	91061|Bacilli	L	Conserved hypothetical protein 95	rsmD	-	2.1.1.171	ko:K08316	-	-	R07234	RC00003	ko00000,ko01000,ko03009	-	-	-	Cons_hypoth95
polA	DNA polymerase I	171101.spr0032	0.0	1692.0	COG0258@1|root,COG0749@1|root,COG0258@2|Bacteria,COG0749@2|Bacteria,1TPKJ@1239|Firmicutes,4H9S7@91061|Bacilli,1WV6S@1313|Streptococcus pneumoniae	91061|Bacilli	L	In addition to polymerase activity, this DNA polymerase exhibits	polA	GO:0003674,GO:0003824,GO:0003887,GO:0004518,GO:0004527,GO:0005575,GO:0005622,GO:0005623,GO:0005737,GO:0006139,GO:0006259,GO:0006260,GO:0006261,GO:0006281,GO:0006725,GO:0006807,GO:0006950,GO:0006974,GO:0008150,GO:0008152,GO:0008409,GO:0009058,GO:0009059,GO	2.7.7.7	ko:K02335	ko00230,ko00240,ko01100,ko03030,ko03410,ko03420,ko03440,map00230,map00240,map01100,map03030,map03410,map03420,map03440	-	R00375,R00376,R00377,R00378	RC02795	ko00000,ko00001,ko01000,ko03032,ko03400	-	-	-	5_3_exonuc,5_3_exonuc_N,DNA_pol_A
group_4509	hypothetical protein	171101.spr0074	7.85e-90	263.0	COG0463@1|root,COG0463@2|Bacteria,1TT6C@1239|Firmicutes,4H9Q4@91061|Bacilli,1WVQP@1313|Streptococcus pneumoniae	91061|Bacilli	M	Glycosyltransferase like family 2	XK27_01805	-	-	-	-	-	-	-	-	-	-	-	Glycos_transf_2
group_4510	hypothetical protein	171101.spr0074	9.18e-89	261.0	COG0463@1|root,COG0463@2|Bacteria,1TT6C@1239|Firmicutes,4H9Q4@91061|Bacilli,1WVQP@1313|Streptococcus pneumoniae	91061|Bacilli	M	Glycosyltransferase like family 2	XK27_01805	-	-	-	-	-	-	-	-	-	-	-	Glycos_transf_2
group_6	UDP-galactopyranose mutase	1095737.HMPREF1110_0755	6.03e-62	192.0	COG0562@1|root,COG0562@2|Bacteria,1TQB9@1239|Firmicutes,4HB5F@91061|Bacilli,2TPGY@28037|Streptococcus mitis	91061|Bacilli	M	UDP-galactopyranose mutase	glf	-	5.4.99.9	ko:K01854	ko00052,ko00520,map00052,map00520	-	R00505,R09009	RC00317,RC02396	ko00000,ko00001,ko01000	-	-	-	GLF,NAD_binding_8
prsA	Foldase protein PrsA	171101.spr0884	5.45e-207	574.0	COG0760@1|root,COG0760@2|Bacteria,1V5RY@1239|Firmicutes,4HH41@91061|Bacilli,1WV01@1313|Streptococcus pneumoniae	91061|Bacilli	O	Plays a major role in protein secretion by helping the post-translocational extracellular folding of several secreted proteins	prsA	-	5.2.1.8	ko:K07533	-	-	-	-	ko00000,ko01000,ko03110	-	-	-	Rotamase,Rotamase_2,Trigger_C
group_3528	hypothetical protein	170187.SP_0029	1.21e-34	119.0	2DIVK@1|root,3047V@2|Bacteria,1TW84@1239|Firmicutes,4I4Z9@91061|Bacilli,1WVKF@1313|Streptococcus pneumoniae	91061|Bacilli	S	-	-	-	-	-	-	-	-	-	-	-	-	-	-
group_46	hypothetical protein	655813.HMPREF8579_0007	4.75e-13	63.2	2DJ5T@1|root,304T0@2|Bacteria,1TX4H@1239|Firmicutes,4I60N@91061|Bacilli,1WQ95@1303|Streptococcus oralis	91061|Bacilli	S	-	-	-	-	-	-	-	-	-	-	-	-	-	-
group_6893	hypothetical protein	171101.spr0311	2.41e-32	112.0	2BGWW@1|root,32AWT@2|Bacteria,1TWAM@1239|Firmicutes,4I52E@91061|Bacilli,1WVSC@1313|Streptococcus pneumoniae	91061|Bacilli	S	-	-	-	-	-	-	-	-	-	-	-	-	-	-
lepA_2	hypothetical protein	585203.SMSK564_0973	2.14e-16	74.7	2DKDA@1|root,3097G@2|Bacteria,1U4JR@1239|Firmicutes,4IEBH@91061|Bacilli,2TQ09@28037|Streptococcus mitis	91061|Bacilli	S	-	-	-	-	-	-	-	-	-	-	-	-	-	-
group_4936	hypothetical protein	-	-	-	-	-	S	-	-	-	-	-	-	-	-	-	-	-	-	-	-
group_6891	hypothetical protein	-	-	-	-	-	S	-	-	-	-	-	-	-	-	-	-	-	-	-	-
group_190	IS5 family transposase ISSpn7	170187.SP_0942	1.61e-85	252.0	29NZE@1|root,309XJ@2|Bacteria,1VY6M@1239|Firmicutes,4HXWC@91061|Bacilli,1WVCK@1313|Streptococcus pneumoniae	91061|Bacilli	S	IS1381, transposase OrfA	-	-	-	-	-	-	-	-	-	-	-	-	HTH_Tnp_4
group_191	hypothetical protein	171101.spr0993	1.08e-124	358.0	29NZE@1|root,309XJ@2|Bacteria,1VY6M@1239|Firmicutes,4HXWC@91061|Bacilli,1WVCK@1313|Streptococcus pneumoniae	91061|Bacilli	S	IS1381, transposase OrfA	-	-	-	-	-	-	-	-	-	-	-	-	HTH_Tnp_4
group_4469	hypothetical protein	170187.SP_0341	0.0	984.0	COG4868@1|root,COG4868@2|Bacteria,1TQYE@1239|Firmicutes,4HDNX@91061|Bacilli,1WUJ3@1313|Streptococcus pneumoniae	91061|Bacilli	S	Domain of unknown function (DUF1846)	XK27_07020	-	-	-	-	-	-	-	-	-	-	-	DUF1846
group_6280	hypothetical protein	1008453.HMPREF9957_0037	2.94e-32	112.0	2DKCZ@1|root,3096W@2|Bacteria,1U4IY@1239|Firmicutes,4IEAN@91061|Bacilli,2TPYR@28037|Streptococcus mitis	91061|Bacilli	S	Protein of unknown function (DUF1146)	-	-	-	-	-	-	-	-	-	-	-	-	DUF1146
group_7126	Oxidoreductase YdhF	170187.SP_0791	8.62e-222	611.0	COG4989@1|root,COG4989@2|Bacteria,1TQ12@1239|Firmicutes,4HA57@91061|Bacilli,1WURN@1313|Streptococcus pneumoniae	91061|Bacilli	S	Aldo/keto reductase family	ydhF	-	-	-	-	-	-	-	-	-	-	-	Aldo_ket_red
rsmA_1	hypothetical protein	170187.SP_1174	0.0	949.0	2DBJ0@1|root,2Z9HZ@2|Bacteria,1V0UN@1239|Firmicutes,4HCQD@91061|Bacilli,1WV6U@1313|Streptococcus pneumoniae	91061|Bacilli	S	hmm pf04270	XK27_12060	-	-	-	-	-	-	-	-	-	-	-	PHtD_u1,Strep_his_triad
desK	Sensor histidine kinase DesK	171101.spr1815	1.87e-247	681.0	COG4585@1|root,COG4585@2|Bacteria,1TSUE@1239|Firmicutes,4HB9N@91061|Bacilli,1WUXT@1313|Streptococcus pneumoniae	91061|Bacilli	T	Histidine kinase	desK	GO:0003674,GO:0003824,GO:0004721,GO:0005488,GO:0005515,GO:0006464,GO:0006470,GO:0006793,GO:0006796,GO:0006807,GO:0008150,GO:0008152,GO:0009987,GO:0016311,GO:0016787,GO:0016788,GO:0016791,GO:0019538,GO:0036211,GO:0042578,GO:0042802,GO:0043170,GO:0043412,GO	2.7.13.3	ko:K07778	ko02020,map02020	M00479	-	-	ko00000,ko00001,ko00002,ko01000,ko01001,ko02022	-	-	-	HATPase_c,HisKA_3
